# Supplementary material for: Intrinsic androgen-dependent gene expression patterns revealed by comparison of genital fibroblasts from normal males and individuals with complete and partial androgen insensitivity syndrome
Source: BMC Genomics. 2007 Oct 18;8:376. doi: 10.1186/1471-2164-8-376 (PMC2212662; doi:10.1186/1471-2164-8-376)
Supplement: Additional file 1 — Text file to visualize data for figure 1 together with additional files 2, 3 and 4 in TreeView [19]. [file 1471-2164-8-376-S1.txt]

CLID	NAME	GWEIGHT	ARD402a CAIS labia majora	ARD402b CAIS labia majora	ARD411a CAIS labia majora	ARD411b CAIS labia majora	ARD682a CAIS labia majora	ARD682b CAIS labia majora	ARD1097a CAIS labia majora	ARD1097b CAIS labia majora	S-1 normal scrotum	S-4 normal scrotum	S-5 normal scrotum	S-8 normal scrotum	S-9 normal scrotum	S-11 normal scrotum	S-12 normal scrotum
EWEIGHT			1	1	1	1	1	1	1	1	1	1	1	1	1	1	1
IMAGE:1457276	|| GPCR5A || G protein-coupled receptor, family C, group 5, member A || 226507	1	-3.42	-3.04	-2.31	-3.87	-3.87	-3.3	-5.17	-4.3	-1.03	-0.26	1.22	0.56	-0.56	-0.36	-3.1
IMAGE:378365	|| PERP || PERP, TP53 apoptosis effector || 223403	1	-0.44	-0.27	-0.2	-0.89	-0.28	-0.53	-1.13	-1.29	0.73	1.24	1.17	0.8	1.47	0.01	0.52
IMAGE:42681	|| ANKRD13 || **Ankyrin repeat domain 13 || 100194	1	0.29	0.43	0.86	0.35	0.59	0.44	0.21	0.74	1.35	1.32	1.48	1.2	1.3	1.16	1.06
IMAGE:280699	|| UCC1 || Ependymin related protein 1 (zebrafish) || 222592	1	-1.08	0.45	1.11	0.6	-0.03	0.1	-0.54	-0.29	0.43	1.47	3.59	2.88	2.8	2.51	2.67
IMAGE:687297	|| RAB3B || RAB3B, member RAS oncogene family || 114128	1	1.12	0.84	3.31	1.55	1.47	1.83	2.59	2.97	3.02	3.3	3.5	4.08	4.31	4.06	3.2
IMAGE:595037	|| GPCR5A || G protein-coupled receptor, family C, group 5, member A || 110876	1	-2.82	-2.36	-1.77	-2.75	-3	-2.96	-3.94	-3.23	-0.68	0.02	1.67	1.16	-0.33	-0.2	-2.82
IMAGE:1469292	|| PIM2 || Pim-2 oncogene || 108785	1	-3.84	-4.28	-3.61	-3.84	-4.1	-4.45	-3.73	-4.28	-3.13	-2.84	-2.14	-3.11	-3.19	-3.34	-2.77
IMAGE:70500	|| TBX3 || T-box 3 (ulnar mammary syndrome) || 118130	1	-0.45	-0.29	0.14	0.24	-0.09	0.12	0.65	0.46	1.33	1.74	0.49	1.19	1.5	1.32	2.18
IMAGE:1467309	|| BRD4 || Bromodomain containing 4 || 224330	1		-0.18	-0.4	-0.74	-0.65	-0.42	-0.56	-0.27	0.24	0.57	0.21	0.38	0.08	0.33	0.09
IMAGE:768272	|| GOLGA2 || **Golgi autoantigen, golgin subfamily a, 2 || 103509	1	-0.22	0.01	-0.41	0.22	0.14	-0.23	-0.2	-0.5	0.36		0.62	1.13	0.82	1.09	0.91
IMAGE:71087	|| MAFF || V-maf musculoaponeurotic fibrosarcoma oncogene homolog F (avian) || 120921	1	-0.19	0.2	0.25	-0.56	0.36	0.64	-0.83	-0.14	1.3	1.38	1.05	1.42	1.43	1.25	0.42
IMAGE:73418	|| LYN || V-yes-1 Yamaguchi sarcoma viral related oncogene homolog || 115200	1	-3.9	-2	-1	-3.2	-2.11	-2.08	-2.31	-2.7	-1.54	-0.72	-0.44	-0.86	-0.92	-1.43	-1.59
IMAGE:824124	|| MTMR1 || Myotubularin related protein 1 || 225871	1	-1.26	-0.51	-0.19	-0.39	-0.33	-0.64	-0.71	-0.61	0.24		0.31	0.7	0.61	0.08	0.23
IMAGE:280989	|| SLC14A1 || Solute carrier family 14 (urea transporter), member 1 (Kidd blood group) || 244065	1	-3.37	-1.61	-1.12	-1.87		-3.58	-1.58	-2.77	0.73	0.59	-0.74	0.83	-1.2	-1.58	-0.22
IMAGE:323636	|| WNT5B || Wingless-type MMTV integration site family, member 5B || 104697	1	1.7	2.49	1.07	1.25	1.11	1.51	1.01	1.18	3.18	2.37	2.59	3.43	2.98	4.17	2.4
IMAGE:1928791	|| F3 || Coagulation factor III (thromboplastin, tissue factor) || 308977	1	2.54	1.84	4.55	1.67	1.6	2.22	2.22	2.38	2.73	2.79	3.8	3.44	3.79	4.14	2.82
IMAGE:1635695	|| GGA2 || Golgi associated, gamma adaptin ear containing, ARF binding protein 2 || 308638	1	-0.75	0.01	0.3	-0.04	-0.67	0.03	-0.94	-0.27	1.33	0.72	1.05	0.48	0.49	0.2	0.89
IMAGE:130835	|| RAB11FIP1 || RAB11 family interacting protein 1 (class I) || 112751	1	-2.08	-1.41	-1.73	-2.23	-2.52	-2.1	-2.15	-2.12	-1.4	-0.74	-1.02	-0.82	-0.77	-1.28	-1.3
IMAGE:1585289	|| HAN11 || WD repeat domain 68 || 308790	1	-1.43	-0.55	-0.47	-0.82	-0.88	-0.82	-1.3	-0.84	-0.35	-0.14	0	0.04	-0.21	-0.2	-0.13
IMAGE:397488	|| TBX3 || T-box 3 (ulnar mammary syndrome) || 226783	1	-0.78	-0.59	0.24	0.35	0.03	-0.03	1.06	1.21	2.05	1.94	0.76	1.61	1.98	1.67	2.34
IMAGE:491565	|| CITED2 || Cbp/p300-interacting transactivator, with Glu/Asp-rich carboxy-terminal domain, 2 || 110083	1	3.07	2.93	3.55	1.99	3.08	2.49	3.04	2.97	3.64	3.66	3.95	4.25	4.19	3.75	3.31
IMAGE:146640	|| LRRC1 || Leucine rich repeat containing 1 || 224948	1	-2.5	-2.02	-1.19	-1.89	-1.9	-3.1	-2.09	-1.67	-0.31	-1.35	-0.57	-0.75	-1.15	-1.26	-1.47
IMAGE:268652	|| CDKN1A || Cyclin-dependent kinase inhibitor 1A (p21, Cip1) || 105418	1	3.15	3.92	3.27	3.5	2.88	3.87	2.22	3.99	4.57	4.76	5.88	5.39	5.17	4.99	3.88
IMAGE:525926	|| SDC1 || Syndecan 1 || 119785	1	-1.76	-2.11	-1.83	-1.77	-1.42	-1.64	-0.85	-0.92	-0.28	-0.47	-0.14	0.32	-0.66	-1.01	-0.12
IMAGE:309929	|| GPR || Putative G protein coupled receptor || 103651	1	2.65	3.67	3.63	2.34	2.88	2.85	3.22	3.02	4.01	3.94	4.01	4.27	4.22	3.72	3.45
IMAGE:322643	|| SQRDL || Sulfide quinone reductase-like (yeast) || 103086	1	1.11	1.65	1.2	1.72	1.54	1.42	0.07	0.75	2.78	2.43	2.26	3.27	2.35	2.24	2.2
IMAGE:627688	|| PRPS2 || Phosphoribosyl pyrophosphate synthetase 2 || 115391	1	-2.38	-1.87	-1.49	-1.32	-1.63	-2.38	-1.94	-1.72	-1.14	-1.01	-0.39	-0.7	-0.55	-0.6	-1.45
IMAGE:1587065	|| RPESP || RPE-spondin || 306914	1	0.38	-0.83	0.91	-1.97	0.46	-0.51	-1.72	-1.08	1.25	0.5	3.93	3.2	4.63	-0.37	2.21
IMAGE:68049	|| IGFBP5 || Insulin-like growth factor binding protein 5 || 100206	1	0.2	0.81	3.65	0.76	2.35	2.3	2.63	2.62	3.08	4.88	4.61	4.5	3.86	2.21	3.32
IMAGE:451871	|| EXTL3 || Exostoses (multiple)-like 3 || 112939	1	-0.08	-0.12	-0.26	-0.52	-1.56	-0.23	-0.31	-0.38	0.72		0.95	0.83	0.54	0.57	0.71
IMAGE:271115	|| UNR || **Cold shock domain containing E1, RNA-binding || 226084	1	0.93	1.15	1.18	1.31	1.25	1.04	1.36	1.25	1.87	2.24	2.13	2.04	1.93	1.48	1.97
IMAGE:45645	|| GNB5 || Guanine nucleotide binding protein (G protein), beta 5 || 120661	1	-0.52	0.25	-0.85	-0.57	-0.34	-0.16	-0.69	-0.13	0.08	0.47	0.44	0.9	1.11	0.46	0.99
IMAGE:1637726	|| || || 307569	1	0.04	0.46	0.4	0.13	0.17	-0.33	-0.36	0.11	0.86	1.08	1.34	1.27	0.77	1	0.37
IMAGE:33438	|| TAF6 || TAF6 RNA polymerase II, TATA box binding protein (TBP)-associated factor, 80kDa || 118046	1	-1.41	-1.01	-1.4	-0.89	-1.43	-1.43	-1.21	-1.88	-0.44	-0.8	0.17	-0.08	-0.62	-0.16	-0.28
IMAGE:134948	|| ShrmL || Shroom || 105487	1	1.37	1.82	2.51	0.75	1.35	1.96	2.25	2.21	2.67	2.35	3.04	3.19	3.88	2.4	3.04
*mitoch. cont. IMAGE:770969	|| || *mitoch. cont. hypothetical protein DKFZp434G0920 || 433360	1	-1.37	-0.58	-1.27	-1.39	-0.88	-0.9	-1.26	-1.07	-0.76	-0.2	-0.21	-0.1	-0.39	-0.21	0.06
IMAGE:626544	|| MYO10 || Myosin X || 112199	1	-2.34	-1.69	-1.23	-1.39	-1.45	-1.72	-1.63	-1.25	-0.37	-1.36	-0.77	-0.47	-0.88	-0.72	-0.22
IMAGE:1607286	|| CYR61 || Cysteine-rich, angiogenic inducer, 61 || 309270	1	2.18	3.01	3.9	2.5	2.63	2.85	2.68	2.96	2.69	4.05	3.73	3.74	3.69	4.29	3.7
IMAGE:2392824	|| PTRF || Polymerase I and transcript release factor || 330730	1	2	1.77	1.45	1.97	1.58	2.07	1.53	1.21	2.17	2.28	3.02	2.55	2.59	2.55	3.06
IMAGE:82903	|| TAPBP || TAP binding protein (tapasin) || 110131	1	-1.87	-1.57	-1.48	-0.67	-1.62	-1.44	-1.4	-1.34	-0.19	-0.6	-0.21	0.09	-0.84	-0.62	-0.64
IMAGE:430473	|| EPN2 || Epsin 2 || 308500	1	-1.1	0.1	0.69	0.15	0.06	-0.12	-0.34	-0.43	0.72	0.79	0.72	1.09	0.25	0.69	0.9
*mitoch. cont. IMAGE:916749	|| || *mitoch. cont. ESTs, Moderately similar to ALUC_HUMAN !!!! ALU CLASS C WARNING ENTRY !!! [H.sapiens] || 433373	1	-1.68	-1.2	-1.25	-1.18	-0.9	-0.77	-1.31	-0.75	-0.8	0.03	-0.22	0.07	-0.3	-0.03	-0.52
IMAGE:769868	|| DPP3 || Dipeptidylpeptidase 3 || 221923	1	-1.37	-1.43	-1.53	-0.84			-0.93	-0.92	-0.25	-0.52	0.12	-0.11	-0.43	-0.54	-0.42
IMAGE:50562	|| C8orf4 || Chromosome 8 open reading frame 4 || 120815	1	-3	-3.11	-0.07	-2.83	-0.91	-2.73	-0.61	-1.01	0.85	1.26	0.92	1.62	2.26	-2.32	-0.58
IMAGE:810625	|| ANK1 || Ankyrin 1, erythrocytic || 112116	1	-2.75	-1.66	-2.62	-1.92	-2.07	-1.65	-2.69	-2.1	-1.57	-1.4	-0.88	-0.86	-0.41	-0.43	-0.94
IMAGE:1493107	|| LTB4DH || Leukotriene B4 12-hydroxydehydrogenase || 226217	1	-0.26	0.33	-0.02	0.14	0.17	-0.13	-0.16	0.31	0.88	1.12	1.26	1.15	0.73	0.93	0.24
1240538	|| PDE5A || Phosphodiesterase 5A, cGMP-specific || 226366	1	1.32	1.09	0.36	-0.22	-0.31	-0.28	-0.58	-0.25	0.96	1.35	2.31	1.73	1.72	0.94	1.37
IMAGE:241530	|| EPHA2 || EPH receptor A2 || 118742	1	-2.02	-0.32	0	-1.65		-1.39	-1.62	-1.41	0.15	0.48	0.12	0.46	-0.95	-0.14	-0.94
IMAGE:504421	|| ADFP || Adipose differentiation-related protein || 107500	1	-0.94	0.24	2.19	0.41	0.51	0.31	-0.28	0.41	1.28	2.5	2.44	1.32	1.6	0.8	0.47
IMAGE:305302	|| C3orf6 || Chromosome 3 open reading frame 6 || 111388	1	0.34	0.48	1.15	0.43	0.89	1.06	0.67		1.54	1.49	1.58	1.57	1.47	1.22	1.18
IMAGE:809494	|| CD151 || CD151 antigen || 117837	1	0.97	0.45	1.72	1.45	1.89	1.65	1.12		1.58	2.04	3.19	2.81	2.2	2.28	2.9
IMAGE:1578447	|| C16orf44 || Chromosome 16 open reading frame 44 || 310064	1	0.28	0.89	1.04	0.56	0.47	0.62	0.82	1.09	1.46	1.74	1.11	1.29	1.36	1.58	1.45
IMAGE:159892	|| || Transcribed locus, strongly similar to XP_507735.1 PREDICTED: similar to hypothetical protein [Pan troglodytes] || 113302	1	-1.15	-0.32	-0.76	-0.06	-0.66	-0.16	-0.89		0.16	0.15	0.65	0.52	0.27	0.17	0.33
IMAGE:813266	|| FHL1 || Four and a half LIM domains 1 || 107074	1	2.28	2.76	2.16	2.79	2.95	3.16	1.26	1.59	2.9	3.77	3.93	4.35	4.72	4.53	2.99
*mitoch. cont. IMAGE:1590916	|| || *mitoch. cont. || 433322	1	-1.88	-0.6	-1.46	-1.08	-1.22	-0.66	-1.68	-0.92	-0.79	-0.39	-0.19	0.14	-0.15	0.04	0.07
IMAGE:415554	|| LRP8 || Low density lipoprotein receptor-related protein 8, apolipoprotein e receptor || 105705	1	-4.57	-4.89	-2.94	-2.97	-2.69	-3.32	-2.88	-3.67	-1.21	-2.6	-1.39		-2.37	-1.72	-1.7
IMAGE:346643	|| ANXA11 || Annexin A11 || 111402	1	-0.38	-0.29	0.02	0.43	0.56	0.97	-0.64	-0.41	0.99	1.09	0.89	1.18	1.89	1.46	1.01
IMAGE:126458	|| MT1K || Metallothionein 1M || 307281	1	-2.56	-2.01	-2.15	-1.39	-1.4	-1.88	-2.75	-1.58	-1.32	-0.43	1.28	0.82	0.3	-0.69	-1.15
IMAGE:49553	|| ARF4L || ADP-ribosylation factor 4-like || 109916	1	-0.14		0.81	0.41	0.93	0.1	0.48	0.66	1.75		1.34	1.62	1.36	1.76	1.12
IMAGE:810142	|| HLA-C || Major histocompatibility complex, class I, C || 113661	1	-0.95	-0.12	0.24	0.17	-0.08	-0.38	-0.22	-0.07	0.73	0.72	0.8	1.85	1.08	0.18	0.41
IMAGE:754509	|| MET || Met proto-oncogene (hepatocyte growth factor receptor) || 106003	1	-0.99	-1.22	-1.1	-1.99	-1.5	-1.38	-1.72	-1.65	-0.79	-0.13	0.2	-0.35	-1.23	-0.97	-0.51
IMAGE:755299	|| IER2 || Immediate early response 2 || 100583	1	-1.7	-1.02	-0.51	-1.19	-1	-1.31	-2.16	-1.48	-0.85	0.28	-0.9	-0.13	-0.46	-0.71	-0.09
IMAGE:324205	|| CTSB || Cathepsin B || 108860	1	1.18	2.29	1.34	1.92	1.78	1.49	0.97	1.5	2.46	2.51	2.65	3.29	2.5	2.99	2.37
IMAGE:1536014	|| LYN || V-yes-1 Yamaguchi sarcoma viral related oncogene homolog || 310394	1	-4.06	-1.83	-0.64	-2.98	-1	-2.3	-2.64	-2.88	-1.23	-0.8	-0.27	-1.15	-0.71	-1.3	-1.53
IMAGE:1607870	|| || || 117854	1	-1.56	-1.04	-1.09	-0.55	-0.79	-1.13	-1.44	-0.91	-0.18	-0.08	0.46	0.33	-0.62	0.06	-0.69
IMAGE:773344	|| SLC16A2 || Solute carrier family 16 (monocarboxylic acid transporters), member 2 || 118449	1	0.99	1.36	1.56	1.12	1.55	1.16	1.23	1.21	1.67	2.03	1.88	2.86	2.33	1.88	2.02
IMAGE:2075006	|| MAP3K1 || Mitogen-activated protein kinase kinase kinase 1 || 191947	1	-0.7	0.14	-0.8	-1.08	-0.69	-0.68	-1.02	-0.44	-0.79	0.44	0.75	0.71	1.41	0.39	1.36
IMAGE:770888	|| CCNI || Cyclin I || 224696	1	-0.75	-0.33	0.34	-0.33	0.21	-0.42	-0.66	-0.48	0.61	0.91	0.27	0.32	0.25	0.12	0.22
IMAGE:2466211	|| ETHE1 || Ethylmalonic encephalopathy 1 || 331334	1	0.49	0.69	0.47	1.32		0.82	0.7	0.78	1.96	1.98	1.48	3.1	1.71	1.33	2.59
IMAGE:811918	|| BTBD3 || BTB (POZ) domain containing 3 || 112050	1	-1.78	-1.31	-1.12	-0.76	-1.62	-1.1	-1.34	-0.98	-0.67	-0.51	0.01	0.44	0.1	0.06	-0.93
IMAGE:460646	|| MYO10 || Myosin X || 223440	1	-2.14	-1.62	-1.37	-1.61	-1.79	-1.84	-1.58	-1.26	-0.5	-1.67	-0.87	-0.51	-1.04	-0.8	-0.2
IMAGE:1492510	|| FBXL18 || F-box and leucine-rich repeat protein 18 || 221001	1	-1.07	-0.68	-0.18	-0.84	-0.7	-0.91	-1.52	-0.86	-0.14	-0.12	0.16	0.01	-0.47	-0.11	-0.5
IMAGE:172892	|| FLJ20507 || Hypothetical protein FLJ20507 || 102233	1	0.3	1.18	0.84	0.56		0.96	1.02	0.75	1.31	1.62	1.65	1.69	2.16	1.02	2.14
IMAGE:897978	|| DGCR2 || DiGeorge syndrome critical region gene 2 || 105069	1	-0.47	-0.4	-0.59	-0.14	-0.14	-0.84	-1.06	-1.2	0.13	0.43	0.4	0.41	0.12	0.22	0.07
IMAGE:669371	|| STAM2 || Signal transducing adaptor molecule (SH3 domain and ITAM motif) 2 || 116479	1	3.2	3.28	2.04	2.36	1.43	2.43	1.62	1.45	2.89	3.03	3.85	3.87	4.09	3.96	3.52
IMAGE:471196	|| ITM2C || Integral membrane protein 2C || 107168	1	-0.95	-0.29	-0.27	-0.15	-0.56	-0.31	-0.24	0.06	0.33	0.36	0	0.73	0.6	0.6	0.25
IMAGE:461804	|| PTPN3 || Protein tyrosine phosphatase, non-receptor type 3 || 110728	1	-3.17	-2.13	-0.95	-3.24	-3.46	-4.87	-2.18		-2.36	-1.66	-0.91	-1.49	-0.99	-2.03	-1.74
IMAGE:705274	|| DGKD || Diacylglycerol kinase, delta 130kDa || 105763	1	-1.91	-1.24	-1.27	-1.54	-2.64	-1.38	-1.3	-1.93	-0.36	-0.19	0.63	-0.39	-0.15	-1.37	-1.52
IMAGE:1584265	|| VAMP2 || Vesicle-associated membrane protein 2 (synaptobrevin 2) || 307310	1	-0.03	-0.01	0.19	-0.2	0.42	-0.61	-0.41	-0.32	0.55	0.38	0.57	0.8	0.74	1.01	0.56
IMAGE:32889	|| ATXN10 || Ataxin 10 || 101738	1	-0.42	0.2	-0.19	0.01	-0.29	-0.23	-0.61	0.02	0.29	0.19	1.11	1.14	0.65	0.62	0.5
IMAGE:343443	|| RBPMS || RNA binding protein with multiple splicing || 104510	1	0.85	1.11	1.99	0.52	1.57	1.42	-0.23	-0.21	1.47	2.47	2.78	2.74	2.65	1.23	1.82
IMAGE:1031747	|| ALKBH || AlkB, alkylation repair homolog (E. coli) || 117804	1	-0.58	0.24	1.17	0.21	-0.12	0.31	-0.28	-0.34	0.96	1.41	1.48	1.05	0.81	0.46	0.03
IMAGE:506497	|| EHD2 || EH-domain containing 2 || 225560	1	1.11	1.81	1.43	1.52	1.74	1.38	1.54		1.92	2.41	2.06	2.58		2.15	2.75
IMAGE:454192	|| || Transcribed locus || 225067	1	-1.07	-1.15	-1.88	-1.14	-0.9	-1.84	-0.97	-0.63	-0.57	-0.21	-0.48	-0.22	-0.43	-0.01	-0.18
IMAGE:1706610	|| CCRL1 || Chemokine (C-C motif) receptor-like 1 || 314908	1	3.43	2.91	2.19	4.08	4.87	4.84	2.47	3.34	5.46	5.29	4.27	5.31	6.07	5.87	6.26
IMAGE:855657	|| NMT2 || N-myristoyltransferase 2 || 307429	1	-0.56	-0.11	0.29	0.29	-0.6	0.15	-0.68	-0.53	-0.42	0.19	1.75	1.72	0.92	1.25	0.98
IMAGE:666707	|| C9orf47 || Endothelial differentiation, sphingolipid G-protein-coupled receptor, 3 || 113461	1	-1.32	-0.5	-0.56	-0.52	0.73	0.41	-0.08	0.04	0.59	1.49	0.75	2.27	1.14	0.3	1.51
IMAGE:435036	|| ADFP || Adipose differentiation-related protein || 108417	1	-1.49	-0.01	1.5	0.17	0.63	0.73	-0.3	-0.14	1.3	2.27	2.63	1.51	1.42	1	0.14
IMAGE:811142	|| PIK3R2 || Phosphoinositide-3-kinase, regulatory subunit 2 (p85 beta) || 119874	1	-0.62	-0.48	-1.18	-1.01	-0.71	-0.76	-1.19	-1	-0.44	-0.11	-0.1	0.2	-0.31	0
IMAGE:248391	|| DKFZp547K1113 || Hypothetical protein DKFZp547K1113 || 226746	1	-2.23	-2.34	-1.18	-2.08	-0.87	-0.6		-1.78	-1.22	-0.45	-0.87	0.33	0.38	0.14	-0.73
IMAGE:49665	|| EDNRB || Endothelin receptor type B || 113651	1	-3.19		-1.99	-1.88	-1.41	-0.59	-1.72	-2.64	-1.12	-0.92	-0.98	-0.07	-0.48	-0.04	0.46
IMAGE:1493218	|| FHOD3 || Formin homology 2 domain containing 3 || 307257	1	0.74	0.26	1.45	0.82	1.14	1.58		0.48	0.68	1.53	2.11	2.78	3.01	2.66	1.95
IMAGE:1882110	|| GNB5 || Guanine nucleotide binding protein (G protein), beta 5 || 308151	1	0.07	-0.16	-0.19	-0.5		-0.2	-0.6	0.13	0.11		0.56	0.61	0.45	0.44	0.97
IMAGE:376296	|| TACSTD2 || Tumor-associated calcium signal transducer 2 || 117261	1	-4.37	-2.54	-2.73	-4.5	-3.39	-4.17	-3.22	-3.58	-2.73	-1.98	-0.45	-2.02	-0.89	-2.78	-3.52
IMAGE:52222	|| IGF2 || Insulin-like growth factor 2 (somatomedin A) || 111924	1	-1.85	-1.55	-1.91	-1.59	-1.34	-1.56	-2.15	-1.61	-0.01	-0.44	-0.53	-0.27	0.57	-1.64	-1.45
IMAGE:2052032	|| MYO10 || Myosin X || 313023	1	-2.08	-1.64	-0.74	-1.75	-2	-1.55	-1.16	-0.55	-0.65	-1.03	-0.34	-0.17	-1.06	-0.37	0.33
IMAGE:782811	|| HMGA1 || High mobility group AT-hook 1 || 109301	1	-2.36	-1.42	-1.54	-1.02	-1.68	-2.04	-1.79	-1.7	-0.31	0.11	0.27	0.12	-1.42	-1.3	-0.75
IMAGE:1556151	|| ECH1 || Enoyl Coenzyme A hydratase 1, peroxisomal || 310464	1	-1.61	-0.62	-1.07	-0.32	-1.08	-1.15	-1.31	-0.72	0.33	0.04	0.33	0.46	-0.05	-0.15	-0.98
IMAGE:755599	|| IFITM1 || Interferon induced transmembrane protein 1 (9-27) || 102734	1	-0.69	0.21	0.43	0.92	0.52	0.45	-0.54	0.05	1.61	0.9	1.81	2.49	1.09	1.02	0.89
IMAGE:1928922	|| PDE5A || Phosphodiesterase 5A, cGMP-specific || 310289	1	1.55	1.55	0.58	-0.19	-0.07	0.02	-0.56	0.35	1.46	2.04	2.92	2.6	2.07	0.32	1.77
IMAGE:785821	|| CDC42EP4 || CDC42 effector protein (Rho GTPase binding) 4 || 105491	1	-0.68	-0.13	-0.81	0.12	0.45	-0.18	-0.54	-0.72	1.28	0.98	0.34	0.93	0.79	-0.08	0.6
IMAGE:772416	|| SMAP-1 || Smooth muscle cell associated protein-1 || 111614	1	-0.67	-0.13	-0.59	0.09	-0.25	-0.45	-0.81	-0.93	0.24	0.42	1.05	0.57	0.16	0.15	0.1
IMAGE:413148	|| TIPARP || TCDD-inducible poly(ADP-ribose) polymerase || 224512	1	-0.24	-0.31	1.05	-0.86	-0.42	-0.4	-0.04	0.79	0.31	0.63	1.23	0.53	1.49	1.03	0.52
IMAGE:795792	|| CUTL1 || Cut-like 1, CCAAT displacement protein (Drosophila) || 320197	1	-0.5		-0.42	-1.1	-0.63	-1.95	-1.11	-1.27	-0.44	0.23	0.03	0.37	0.38	-0.07	-0.37
IMAGE:503097	|| PRPS2 || Phosphoribosyl pyrophosphate synthetase 2 || 107594	1	-1.98	-1.54	-1.17	-1.41	-1.35	-1.69	-2.12	-1.89	-1.1	-1.09	-0.32	-0.61	-0.23	-0.5	-1.62
IMAGE:245442	|| SIRT3 || Sirtuin (silent mating type information regulation 2 homolog) 3 (S. cerevisiae) || 108209	1	-0.97	-0.75	-1.13	-0.56		-0.6		-1.33	-0.07	0.04	-0.11	-0.16	0.21	0.09	-0.59
IMAGE:712840	|| STAT5B || Signal transducer and activator of transcription 5B || 114124	1	-1.85	-1.8	-1.65	-1.68	-1.73	-1.91	-1.57	-2.49	-1.17	-1.34	-0.28	-0.77	-1.22	-1.11	-1.49
IMAGE:66852	|| || || 309646	1	0.9	1.24	1.41	0.81	1.99	1.03	0.66	0.63	1.63	2.13	3.38	2.26	2.02	2.57	1.6
IMAGE:730587	|| HSDL2 || **Hydroxysteroid dehydrogenase like 2 || 102942	1	-0.75	-0.71	-0.67	-0.12	-0.6	-0.32	-0.77	-0.15	0.17	0.17	0.15	0.11	-0.06	-0.03	0.23
IMAGE:279963	|| || || 221830	1	-1.76	-1.59	-0.82	-1.13	-1.23	-0.84	-0.04	-0.79	-0.1	-0.04	0.53	0.12	0.45	-0.83	-0.36
IMAGE:811013	|| AMPD2 || Adenosine monophosphate deaminase 2 (isoform L) || 119320	1	-1.66	-0.7	-0.51	-0.58	-1.19	-0.41	-1.25	-1.73	-0.2		0.6	-0.02	-0.46	-0.16	-0.39
IMAGE:2568621	|| C22orf5 || Chromosome 22 open reading frame 5 || 330751	1	0.6	0.74	0.15	0.13	0.77	-0.02	0.06	0.16	1.87	0.69	1.24	1.16	0.99	0.88	1.2
*mitoch. cont. IMAGE:1011713	|| || *mitoch. cont. || 433304	1	-2.15	-1.05	-1.63	-1.28	-1.5	-1.48	-2.06	-1.65	-1.17	-0.37	-0.89	-0.28	-0.97	-0.27	-1.12
IMAGE:725549	|| SERTAD1 || SERTA domain containing 1 || 225138	1	1.37	0.64	0.59	0.81	0.99	0.91	1.02	1.01	1.63	1.85	1.13	1.7	1.46	1.58	1.54
IMAGE:1926024	|| BCL2L12 || BCL2-like 12 (proline rich) || 311185	1	-1.91	-2.12		-3.53	-1.6	-1.53	-2.45	-2.15	-0.96	-1.37	-0.69	-0.62		-1.99	-1.11
IMAGE:2073299	|| C6orf32 || Chromosome 6 open reading frame 32 || 191208	1	0.28	0.59	0.39	0.35		0.66	-0.42	0.35	0.22	1.15	1.15	1.84	1.46	1.7	1.68
IMAGE:136676	|| VAMP2 || Vesicle-associated membrane protein 2 (synaptobrevin 2) || 105002	1	-0.58	0.55	-0.43	-0.1	-0.93	0.09	-0.57	-0.31	0.61	0.53	0.96	0.8	0.32	0.98	0.16
IMAGE:811054	|| GNA12 || Guanine nucleotide binding protein (G protein) alpha 12 || 308218	1	-1.04	0.44	0.39	0.04	0.1	0.15	-0.47	-0.32	0.62	0.7	0.85	1.07	0.68	0.46	0.44
IMAGE:212499	|| WDTC1 || WD and tetratricopeptide repeats 1 || 108701	1	-1.29	-0.32	-0.42	-0.9	-0.54	-0.81	-0.81	-0.74	-0.48	-0.01	0.58	0.52	0.08	0.66	0.44
IMAGE:343380	|| || Transcribed locus, weakly similar to NP_055301.1 neuronal thread protein AD7c-NTP [Homo sapiens] || 100400	1	-1.68		-0.87	-1.58	-0.97	-1.24	-1.73	-1.96	-0.92	-0.77	-0.97	-0.53	-0.41	-0.79	-1.15
IMAGE:340734	|| NFKBIA || Nuclear factor of kappa light polypeptide gene enhancer in B-cells inhibitor, alpha || 120603	1	-1.47	-0.77	-0.64	-0.6	-0.98	-0.73	-0.44	-0.41	0.42	0.33	-0.46	0.08	0.08	-0.52	0.37
IMAGE:1855332	|| EPAS1 || Endothelial PAS domain protein 1 || 318343	1	1.3	1.28	1.64	1.85	0.8	1.07	0.77	0.8	1.54	1.55	2.59	3.02	3	2.11
IMAGE:144849	|| COTL1 || Coactosin-like 1 (Dictyostelium) || 118193	1	-1.89	-0.37	-0.69	-0.43	-0.28	-0.23	-0.48	-0.93	0.16	0.8	0.91	0.89	0.03	-0.17	0.21
IMAGE:950482	|| SNRPB || Small nuclear ribonucleoprotein polypeptides B and B1 || 100090	1	-1.77	-1.93	-1.56	-1.3	-1.49	-2.06	-1.53	-1.98	-0.68	-1.01	-0.39	-0.4	-1.14	-1.49	-1.23
IMAGE:1455463	|| || Transcribed locus || 223827	1	-0.14	0.5	0.23	0.57	0.61	0.34	-0.3	0.05	0.82	1.29	1.01	1.17	0.85	0.74	1.22
IMAGE:2028954	|| TUB || Tubby homolog (mouse) || 119105	1	-0.83		-0.45	-0.05	-0.9	-0.84	-0.59	-0.87	0.03	-0.34	0.33	0.82	0.28	0.91	0.9
IMAGE:435957	|| C3orf6 || Chromosome 3 open reading frame 6 || 223512	1	-0.07	-0.71	0.23	-0.14	-0.01	-0.64	-0.53	-0.61	0.46	0.17	0.26	0.57	1.13	0.95	-0.19
IMAGE:759200	|| DHPS || Deoxyhypusine synthase || 106505	1	-1.3	-0.94	-0.78	-0.67	-1.46	-0.75	-1.05	-0.98	-0.21	-0.28	-0.3	-0.21		-0.77	-0.38
IMAGE:525246	|| ITGA2 || Integrin, alpha 2 (CD49B, alpha 2 subunit of VLA-2 receptor) || 106908	1	-1.39	-2.59	-1.64	-3.07	-2.5	-2.99	-3.09	-2.42	-1.5	-0.91	0.03	-0.53	-1.96	-1.93	-2.19
IMAGE:1880989	|| TLE1 || Transducin-like enhancer of split 1 (E(sp1) homolog, Drosophila) || 318320	1		-2.03	-2.58	-1.36	-1.51	-1.32	-2.25	-2.77	-1.38	-0.61	-0.56	-0.15	-0.94	-0.96	-1.12
IMAGE:32299	|| IMPA2 || Inositol(myo)-1(or 4)-monophosphatase 2 || 105550	1	-1.73	-2.27	-1.38	-1.85	-2.12	-1.88	-1.91	-1.73	-0.13	-0.5	-0.3	0.69	-0.16	-2.54	-1.19
IMAGE:206052	|| C3orf6 || Chromosome 3 open reading frame 6 || 112415	1	-1.04	-0.82	-0.05	-0.29	-0.12	-0.12	-0.13	-0.13	0.11	0.32	0.18	0.61	1.35	1.07	0.12
IMAGE:878836	|| || || 110839	1	-1.67	-1.92	0.85	-1.5	-1.59	-1.13	-0.79	-0.17	0.67	0.58	1.28	-0.17	0.62	-0.42	-1.63
IMAGE:345123	|| TM4SF9 || Tetraspanin 5 || 120432	1	1.11	1.36	1.74	1.67	1.34	1.36	1.27	1.96	2.37	2.42	1.96	2.26		1.73	2.17
*mitoch. cont. IMAGE:810096	|| || *mitoch. cont. SRY (sex determining region Y)-box 18 || 433364	1	-1.05	-0.45	-0.43	-0.36	-0.62	-0.36	-0.77	-0.65	0.2	0.41	0.48	0.73	-0.12	-0.12	-0.46
IMAGE:1570502	|| LOC149832 || Hypothetical protein LOC149832 || 312903	1	-2.15	-0.39	-0.73	-0.91	-0.11	-0.17	-1.24	-1.12	0.23	0.3	0.23	0.72	0.72	-0.2	-0.1
IMAGE:113856	|| CCND1 || Cyclin D1 || 228984	1	1.4	1.09	0.62	1.56	1.37	0.78	0.67	0.68	2.14	1.6	2.68	2.4	1.99	2.91	1.01
IMAGE:840944	|| EGR1 || Early growth response 1 || 111323	1	-0.4	0.3	1.32	-0.73	0.55	0.54	0.12	0.16	-0.16	2.33	0.2	2.1	1.78	1.73	1.77
IMAGE:1935102	|| KIAA1815 || KIAA1432 || 311342	1	-1.5	-2.25	-1.05	-2.18	-1.91	-1.96	-2.2	-2.63	-1.68	-1.55	-0.89	0.04	-0.01	-1.36	-1.3
IMAGE:841641	|| CCND1 || Cyclin D1 || 104326	1	1.07	1.61	0.62	1.52	0.91	0.64	0.55	0.43	2.02	1.69	2.74	2.38	1.77	2.85	1.01
IMAGE:50882	|| ECE1 || **Endothelin converting enzyme 1 || 104921	1	-0.45	0.46	0.09	0.42	0.03	0.92	0.8	1.08	1.24	1.15	1.6	1.79	1.11	1.07	1.26
IMAGE:878617	|| DKFZP564K0822 || EGFR-coamplified and overexpressed protein || 226927	1	-0.5	0.41	0.23	0.32	0.42	-0.06	-0.18	-0.17	0.49	0.59	0.76	0.94	0.6	0.8	0.78
IMAGE:773443	|| || Arylsulfatase I || 99416	1	-0.59	0.16	0.01	0.22		-0.34	-0.93	-0.83	0.93	1.8	0.79	2.12	1.71	0.25	-0.25
IMAGE:785744	|| MFGE8 || **Milk fat globule-EGF factor 8 protein || 104369	1	3.16	2.56	2.21	1.31	1.9	2.04	2.55		2.14		4.66	4.04	3.69	2.98	3.72
IMAGE:435948	|| AKR1B1 || Aldo-keto reductase family 1, member B1 (aldose reductase) || 226681	1	-1.55	0.05	-0.51	-0.66	-0.5	-1.09	-1.18		0.07		2	1.6	0.54	-0.14	-0.84
IMAGE:878406	|| MTX1 || Metaxin 1 || 104478	1	-0.74	-0.5	-0.57	-0.62	-0.51	-0.74	-0.9	-1.57	0.07	0.01	0.24	0.09	-0.38	-0.4	-0.3
*mitoch. cont. IMAGE:1590114	|| || *mitoch. cont. **ESTs, Weakly similar to A46010 X-linked retinopathy protein [H.sapiens] || 433320	1	-2.04	-0.61	-1.78	-1.45	-0.85	-0.85	-1.21	-0.87	-0.88	-0.31	-0.38	0.24	-0.42	0.28	-0.06
IMAGE:811138	|| || CDNA FLJ41952 fis, clone PROST2018922 || 111446	1	-2.34	-1.28	-1.94	-1.52	-1.59	-1.03	-2.26	-1.57	-0.69	-1.08	-0.97	-0.7	-0.58	-0.59	-1.26
IMAGE:726890	|| BTRC || Beta-transducin repeat containing || 109640	1		0.11	0.24	-0.05	0.17	0.19	-0.26	0.1	0.29	0.52	0.68	0.49	0.46	0.43	0.56
IMAGE:415815	|| || CDNA clone IMAGE:4769453 || 220489	1	-0.57	0.18	-0.38	-0.79	-0.39	-0.28	-1.01	-0.42		0.33	0.29	0.47	0.24	0.45	0.07
IMAGE:343400	|| || Homo sapiens, clone IMAGE:4454331, mRNA || 108512	1	-2.04	-1.75	-1.16	-2.09	-1.26	-2.75	-0.98	-1.73	-0.72	-0.86	-0.66	-0.54	-0.65	-0.27	-1.82
IMAGE:854138	|| CSNK1E || Casein kinase 1, epsilon || 119728	1	-0.53	-0.52	-0.16	-0.56	-0.84	-0.89	-0.05	-0.48	0.54	0.17	-0.04	-0.08	-0.23	0.02	0.11
IMAGE:193913	|| LYN || V-yes-1 Yamaguchi sarcoma viral related oncogene homolog || 118000	1	-2.38	-1.38	-0.79	-1.76	-1.65	-1.34	-1.45	-1.34	-1.58	-0.06	-0.11	-0.57	-0.86	-0.75	-0.79
IMAGE:490965	|| FLJ13710 || Hypothetical protein FLJ13710 || 103054	1	0.58	-0.21		0.33	-1.32	-0.28	-0.97		1.14	1.48	1.12	2.46	2.01	-0.19	0.61
IMAGE:489668	|| GJA7 || Gap junction protein, alpha 7, 45kDa (connexin 45) || 226632	1	-1.46	-0.9	-0.12	-0.23	-1	-1.63	-1.25	-0.86	0.56	0.65	0.2	0.41	-0.89	0.15	-0.02
*mitoch. cont. IMAGE:810843	|| || *mitoch. cont. uncharacterized bone marrow protein BM029 || 433367	1	-1.29	-0.56	-1.82	-1.38	-1.07	-1.49	-1.99	-1.29	-0.71	-0.29	-0.29	-0.17	-0.55	-0.22	-0.93
IMAGE:245990	|| MT1F || Metallothionein 1F (functional) || 102953	1	-2.79	-2.54	-1.86	-1.63		-2.51	-2.72	-2.21	-1.4	-0.31	0.79	0.51	-2.29	-1.38	-1.5
IMAGE:2509911	|| SYNGR2 || Synaptogyrin 2 || 330840	1	-0.73	-1.32	-0.91	-1.97	-1.6	-1.49	-1	-1.48	-0.53	-0.07	1.25	0.37	0.29	-1.07	-1.21
IMAGE:108837	|| CCL2 || Chemokine (C-C motif) ligand 2 || 109619	1	1.59	2.21	3.34	2.13	2.46	2	0.52	1.15	3.97	4.21	4.39	3.95	3.79	2.18	1.31
IMAGE:212456	|| LOC90355 || Hypothetical gene supported by AF038182; BC009203 || 107589	1	-1.96	-1.03	-0.91	-1.65	-2.42	-1.29	-1.37	-0.79	-0.23	-0.93	-0.5	0.23	-0.45	1.54	-0.66
IMAGE:727251	|| CD9 || CD9 antigen (p24) || 103549	1	-2.75	-3.12	-3.18	-4.48	-2.03	-2.25	-2.84	-3.07	-1.68	-0.99	-0.83	-0.96	-1.66	-3.44	-0.35
IMAGE:1553560	|| FLJ36031 || Hypothetical protein FLJ36031 || 309359	1	1.33	1.09	1.85	0.49	1.59	1.14	-0.21	0.68	1.86	2.07	2.85	2.66	2.4	0.73	1.71
IMAGE:841370	|| GOT2 || Glutamic-oxaloacetic transaminase 2, mitochondrial (aspartate aminotransferase 2) || 112452	1	-1.58	-1.1	-0.83	-1.56	-1.66	-1.49	-1.45	-0.94	-0.79	-1	-0.35	-0.3	-0.8	-1.03	-0.95
IMAGE:212347	|| GLIS3 || GLIS family zinc finger 3 || 102960	1		2.62	2.83	2.49	1.95	3.08	2.54	2.81	2.66	4.18	3.64	4.31	4.68	2.93	3.41
IMAGE:417226	|| MYC || V-myc myelocytomatosis viral oncogene homolog (avian) || 101953	1	-2.71	-1.69	-1.46	-2.16	-2.66	-2.2	-2.11	-2.19	-1.6	-1.17	-1.78	-1.22	-1.47	-1.36	-2.08
IMAGE:286490	|| SPRED1 || Sprouty-related, EVH1 domain containing 1 || 102406	1	-0.01	0.31	0.33	0.26	0.01	0.07	-0.13	0.46	0.49		0.65	0.76	0.58	0.68	0.7
IMAGE:810133	|| TRIM25 || Tripartite motif-containing 25 || 109077	1	-0.96	-0.42	0.06	-0.3	-0.06	-0.89	-0.7	-1	-0.04	0.29	0.16	0.19	-0.12	0.02	0.03
IMAGE:344595	|| KRT25A || Keratin 25A || 117232	1	2.33	2.93	2.42	2.27	3.18	2.77	1.76		2.68		3.77	3.62	4.02	3.98	3.04
IMAGE:1635122	|| RAB38 || RAB38, member RAS oncogene family || 309567	1	-3.8	-3.5	-3.36	-2.66	-3.07	-2.96	-3.02	-2.51	-2.52	-2.55	-2.6	-1.83	-2.47	-1.46	-0.97
IMAGE:299679	|| PSPHL || Phosphoserine phosphatase-like || 105765	1	-2.25	-2.35	-2.3	-3.03	-3.03	-2.91	-3.56	-2.76	-1.82	-2.1	-0.17	-2.07	-0.27	-2.88	-0.1
IMAGE:781505	|| C10orf45 || Chromosome 10 open reading frame 45 || 102654	1	-0.59	-1.17	-0.09	-1.08	-0.96	-0.99	-1.94	-2.32	-0.09	-0.41	-0.47	-0.02	-0.44	-0.72	-0.65
IMAGE:378488	|| CYR61 || Cysteine-rich, angiogenic inducer, 61 || 118898	1	2.85	3.08	3.64	2.63	2.73	3	2.65	2.99	2.63	3.52	3.58	3.97	3.76	4.27	3.72
IMAGE:1492287	|| NS5ATP13TP2 || NS5ATP13TP2 protein || 224408	1	-1.78	-0.95	0.19	0.45	-0.24	-0.11	0.58	0.37	0.85	1.15	1.72	1.2	1.21	-0.17	2.04
*mitoch. cont. IMAGE:1573967	|| || *mitoch. cont. ESTs, Weakly similar to B34087 hypothetical protein [H.sapiens] || 433318	1	-2.16	-0.73	-2.02	-1.49	-1.89	-0.9	-1.65	-0.95	-1.08	-0.54	-0.48	-0.01	-0.56	-0.13	-0.57
IMAGE:1323432	|| || Clone 488469 iduronate-2-sulfatase (IDS2) pseudogene, mRNA sequence || 99845	1	0.24	0.66	0.37	0.18	0.94	0.38	0.35	0.39	1.36		0.85	1.35	0.74	1.37	0.79
IMAGE:450745	|| TLE4 || Transducin-like enhancer of split 4 (E(sp1) homolog, Drosophila) || 106228	1	-1.06		-0.34	-1.49	-0.52	-0.86	-0.89	-1.76	-0.13	0.13	-0.75	1.06	-0.35	0.86	1.08
IMAGE:713145	|| CD44 || CD44 antigen (homing function and Indian blood group system) || 109742	1	-0.25	0.2	-0.03	0.69	0.68	0.18	-0.42	-0.2	0.94	0.6	1.06	1.49	0.6	1.61	0.67
IMAGE:1607473	|| || Hypothetical gene supported by AK092138 || 310562	1	2.42	2.93	4.12	2.32	2.44	2.69	2.69	2.64	2.56	3.26	3.22	3.31	3.33	3.58	3.34
IMAGE:82421	|| CD44 || CD44 antigen (homing function and Indian blood group system) || 309391	1	-0.06	0.84	0.63	1.02	0.52	0.62	0.36	0.28	1.36	1.09	0.85	1.42	0.8	1.43	1.54
IMAGE:795379	|| DNMBP || Dynamin binding protein || 113346	1	-0.2	-0.08	0.57	0.01	0.15	0.14	0.25	0.48	0.82	0.68	0.6	0.7	0.27	0.9	1.45
IMAGE:491544	|| HEL308 || **DNA helicase HEL308 || 105886	1	-0.18	-0.38	0.13	-0.11	-0.01	-0.4	-0.42	0.04	0.35	0.63	0.19	0.37	0.49	-0.14	0.69
IMAGE:69378	|| EGFR || Epidermal growth factor receptor (erythroblastic leukemia viral (v-erb-b) oncogene homolog, avian) || 108730	1	-0.57	-0.46	1.56	1.29	1.01	1.2	-0.26	0.03	1.11	1.57	1.38	1.91	2.11	1.17	1.53
IMAGE:1590331	|| || Transcribed locus || 114366	1	-1.02	-0.31	-0.79	-0.27	-0.35	-0.93	-0.99	-0.58	0.18	0.03	0.74	0.73	-0.18	-0.14	-0.24
IMAGE:781139	|| ABCC3 || ATP-binding cassette, sub-family C (CFTR/MRP), member 3 || 117813	1	-0.22	-0.66	1.67	-1.32	0.84	0.61	0.85	1.91	1.92	0.92	1.79	2.38	2.27	1.74	0.91
IMAGE:79592	|| AKR7A2 || Aldo-keto reductase family 7, member A2 (aflatoxin aldehyde reductase) || 115249	1	-0.79	-0.81	-1.01	-0.04	-0.34	-1.24	-0.94	-0.73	-0.19	0.06	-0.04	0.32	-0.07	-0.13	0.02
IMAGE:753038	|| KIFC3 || Kinesin family member C3 || 112875	1	-1.75	0.09	-0.99	-1.23		-1.1	-0.65	-0.71		-0.26	0.63	0.9	0.3	-0.39	-0.11
IMAGE:2321104	|| FLNC || Filamin C, gamma (actin binding protein 280) || 311093	1	1.49	0.98	2.68	1.39	2.5	1.83	1.62	1.43	1.74	2.37	3.71	3.13	3.31	2.72	2.42
IMAGE:810131	|| KRT19 || Keratin 19 || 102332	1	-2.78	-2.59	-3.39	-1.81	-3.74	-2.72	-1.98	-2.3	-3.03	-0.3	1.44	-0.8	0.63	-1.8	-1.09
IMAGE:1661949	|| ABI2 || Abl interactor 2 || 319468	1	-1.77	-0.79	-0.23	-0.76		-0.65	-0.61	-0.75	-0.17	0.07	-0.17	-0.4		-0.1	0.45
IMAGE:795197	|| UBE2E2 || Ubiquitin-conjugating enzyme E2E 2 (UBC4/5 homolog, yeast) || 110962	1	0.94	1.15	0.87	0.52	0.86	0.76	1.27	1.31	1.33	1.83	1.39	1.58	1.74	1.37	1.6
IMAGE:897924	|| FLJ22679 || Hypothetical protein FLJ22679 || 108397	1	-1.45	-0.78	-0.89	-0.39	-1.06	-1.1	-1	-0.81	0.1	-0.38	0.07	-0.21		-0.67	0.27
IMAGE:809552	|| MTAC2D1 || Membrane targeting (tandem) C2 domain containing 1 || 111220	1	-2.41	-1.16	-1.04	-0.83	-1.26	-1.09	-1.83	-1.15	-0.7	-0.45	-0.24	0.03	-0.67	-0.49	-0.93
IMAGE:812008	|| ATP6V0A1 || **ATPase, H+ transporting, lysosomal V0 subunit a isoform 1 || 107540	1	2.77	3.1	4.41	1.49	5.18	5.62	3.29	4.5	3.9	5.82	5.82	6.38	7.31	6
IMAGE:448619	|| GSR || Glutathione reductase || 103721	1	-2.33	-1.5	-1.69	-1.16	-1.11	-1.61	-1.38	-1.78	-0.71	-0.52	-0.44	-0.29		-0.93	-1.35
IMAGE:768638	|| SLC15A2 || Solute carrier family 15 (H+/peptide transporter), member 2 || 100798	1	2.08	1.59	2.83	1.75	2.01	1.88	0.59	1.09	3.06	3.26	4	3.61	3.43	1.94	1.23
IMAGE:324749	|| ZHX3 || Zinc fingers and homeoboxes 3 || 99595	1	-0.1	0.53	0.67	0.76	0.66	0.95	0.12	0.39	1.07	0.92	1.01	1.46	1.59	1.49	1.65
IMAGE:111437	|| LOC64744 || Stromal membrane-associated protein 1-like || 103931	1	-1.9	-0.95	-1.32	-1.64	-1.33	-0.73	-2.02		-0.4	-0.49	-0.28	-0.76	-0.84	-0.89	0.24
IMAGE:199228	|| C8orf13 || Chromosome 8 open reading frame 13 || 109872	1	0.9	1.14	-0.47		0.19	0.86	-0.07	0.53	0.84	2.36	1.73	1.92	1.66	0.69
IMAGE:214751	|| CNNM3 || Cyclin M3 || 308801	1	-1.89	-1.87	-2.11	-1.42		-2.45	-3.08	-1.68	-0.89	-0.76	-0.22	-0.25	-1.4	-1.01	-1.54
IMAGE:757961	|| STX3A || Syntaxin 3A || 120587	1	-0.25	-0.01	0.05	0.3	0.6	1.3	-0.57		0.4	0.34	1.34	1.97	1.95	1.91	1.4
IMAGE:200741	|| KIAA1363 || Arylacetamide deacetylase-like 1 || 220149	1	-1.68	-0.85	-1.85	-1.53	-1.42	-1.41	-1.35	-1.45	-1	-1.03	-0.12	-0.48	-1.11	0.26	-0.12
IMAGE:770588	|| LOC126208 || Hypothetical protein LOC126208 || 110126	1	-1.03	-0.5	-0.97	-0.73	-0.91	-0.76	-1.62	-1.29	0.03	-0.09	-0.53	0.01	-0.12	-0.61	-0.38
IMAGE:668851	|| BDNF || Brain-derived neurotrophic factor opposite strand || 119015	1	3	2.82	2.44	0.63	1.47	1.71	2.1	2.47	3.29	3.87	3.77	2.96	3.46	2.37	2.71
IMAGE:179022	|| VAMP2 || Vesicle-associated membrane protein 2 (synaptobrevin 2) || 319191	1	-0.26	0.31	0.53	-0.11	0.33	-0.25	-0.13	0.07	0.44	0.43	0.49	0.69	0.63	0.92	0.36
IMAGE:754594	|| KIAA1815 || KIAA1432 || 105266	1	-2.03	-1.89	-1.8	-2.49	-1.89	-2.53	-3.06	-2.24	-1.85	-1.97	-1.17	-0.38	-0.07	-1.38	-1.47
IMAGE:845355	|| CTSC || Cathepsin C || 114599	1	-1.51	-0.7	-0.85	0.22	-0.68	-0.3	-1.51	-0.59	0.24	-0.42	0.2	0.87	0.19	1.1	0.77
IMAGE:810923	|| SEPN1 || Selenoprotein N, 1 || 108245	1	-0.91	-0.02	-0.34	-0.17	-0.56	-0.18	-0.65	0.05	-0.01	0.56	0.25	0.71	0.11	0.32	0.2
IMAGE:811770	|| MRPS24 || Mitochondrial ribosomal protein S24 || 106746	1	-1.42	-0.31	-1.22	-0.43	-0.33	-0.31	-0.48	-0.45	0.27	0.1	0.1	0.53	-0.16	0.22	0.13
IMAGE:141192	|| AMOTL2 || Angiomotin like 2 || 101197	1	1.25	1.38	1.58	1.05	1.45	1.4	1.09	1.06	1.44	1.63	1.93	1.92	2.44	2.11	1.74
IMAGE:866633	|| BTBD3 || BTB (POZ) domain containing 3 || 222503	1	-1.19	-0.93	-0.44	-0.81	-1.31	-1.9	-1.09	-1.28	-0.77	-0.74	-0.03	0.28	0.05	0.59	-1.05
IMAGE:1871101	|| || || 316765	1	-1.35	-0.47	-0.66	-0.39	-0.71	-0.19	-1.08	-0.44	-0.16	0.34	0.58	0.37	0.03	0.02	-0.38
IMAGE:2013094	|| KIF1C || Kinesin family member 1C || 311363	1	0.41	0.53	0.23	0.16	0.94	0.67	0.68	0.15	0.61	1.05	1.66	1.39	1.37	1.12	0.93
IMAGE:489169	|| C10orf83 || Chromosome 10 open reading frame 83 || 118293	1	-0.4	-0.36	-0.04	-0.95	0.05	-0.52	-0.16	-0.15	0.16	0.59	0.41	0.68	0.98	0.61	-0.06
IMAGE:2489436	|| MYLK || Myosin, light polypeptide kinase || 330483	1	2.73	3.51	4.37	2.85	4.83	3.98	3.8	4.07	4.69	4.2	4.93	4.95	4.76	4.33	4.63
IMAGE:399336	|| PDE8B || Phosphodiesterase 8B || 222422	1	-1.31	-2.95	-1.24	-1.25	-2.11	-2.23	-1.98	-2.07	-1.7	-0.58	-0.69	0.54	0.23	-1.15	-1.47
IMAGE:511210	|| LOC374920 || Hypothetical protein LOC374920 || 104576	1	-1.68	-1.08	-1.2	-1.2	-0.52	-0.79	-1.9	-0.72	0.1	-0.35	-0.26	-0.4		0	-0.2
IMAGE:79710	|| KIAA0174 || KIAA0174 || 105447	1	-0.55	-0.39	-0.68	-0.36	0.05	-0.66	-0.55	-0.74	0.07	0.03	0.34	0.3	0.3	-0.22	0.31
IMAGE:753633	|| ZHX2 || Zinc fingers and homeoboxes 2 || 110436	1	-0.57	-0.18	0.35	0.36	0.78	0.46	-0.86	-0.54	0.6	1.2	0.43	1.06	1.56	0.52	0.69
IMAGE:75886	|| || ACA24 snoRNA gene || 225480	1	-0.33	-0.28	-0.48	-0.25	-0.73	-0.35	-0.63		0.94	0.34	0.28	0.57	-0.32	0.78	0.02
IMAGE:2556956	|| GOT2 || Glutamic-oxaloacetic transaminase 2, mitochondrial (aspartate aminotransferase 2) || 331109	1	-0.89	-1.02	-1.11	-1.39	-1.27	-1.41	-0.75	-0.98	-0.49	-0.94	-0.33	-0.24	-0.39	-0.9	-0.12
IMAGE:1855642	|| KIAA1815 || KIAA1432 || 317742	1	-3.14	-2.3	-1.75	-1.88	-2.23	-2.26	-2.85	-2.65	-2.16	-1.94	-1.41	-0.31	0.06	-1.47	-1.4
IMAGE:321330	|| || Transcribed locus || 117137	1	-1.5	0.3		-0.43	0.43	-0.39	-0.39	-0.34	0.09	1.32	0.67	0.87	0.88	0.76	-0.02
IMAGE:611169	|| || **Similar to DnaJ (Hsp40) homolog, subfamily B, member 6 isoform a; heat shock protein J2 || 115448	1	0.24	-0.17	0.14	-0.03	0.1	0.16	0.28	0.23	0.37	0.5	1.01	1.01	0.49	0.51	0.57
IMAGE:795498	|| ABHD2 || Abhydrolase domain containing 2 || 118455	1	-1.39	-0.73	-0.69	-0.28	-0.74	-0.94	-1.18	-0.75			0.09	0.25	-0.54	-0.18	-0.37
IMAGE:1417935	|| ZNF516 || Zinc finger protein 516 || 221918	1	-1.02	-0.89	0.07	-0.96	-0.23	-1	0.11	-0.51	-0.32	0.64	-0.38	0.58	-0.23	0.44	0.44
IMAGE:509641	|| IFITM1 || Interferon induced transmembrane protein 1 (9-27) || 110694	1	0.03	0.89	1.37	1.58	1.79	1.46	1.04	1.37	2.25	2.16	2.21	2.85	1.89	1.58	1.55
IMAGE:485165	|| PTDSS1 || Phosphatidylserine synthase 1 || 121494	1	-1.28	-0.97	-1.07	-0.8	-0.66	-0.66	-1.36	-0.81	-0.25	-0.58	-0.11	0.02	-0.44	-0.83	0.2
IMAGE:190950	|| TERF1 || **Telomeric repeat binding factor (NIMA-interacting) 1 || 104918	1	-1.1	-1.46	-0.94	-1.15	-0.7	-0.86	-1.48	-1.56	-0.45	-0.42	0.36	0.17	0.73	-1.01	-0.53
IMAGE:1555536	|| LGP1 || Homolog of mouse LGP1 || 310108	1	-2.27		-0.89	-0.47	-0.28	-0.62		-0.7	-0.25	2.15	0.66	0.2	0.52	0.32	-0.03
IMAGE:767181	|| MOXD1 || Monooxygenase, DBH-like 1 || 103586	1	0.94	1.44	1.16	2.12	1.93	1.86	2.16	1.85	1.93	3.5	3.38	2.18	2.28	2.8	4.07
IMAGE:306924	|| || Transcribed locus || 247886	1	-1.24	-0.16	0.41	-0.65	-0.44	-0.12	0.18	-0.17	0.34	0.19	-0.03	1.07	0.58	0.43	0.32
IMAGE:856174	|| PIK3R4 || Phosphoinositide-3-kinase, regulatory subunit 4, p150 || 115692	1	-0.84	0.55	2	0.41	0.79	0.43	-0.19	-0.44	1.13	2.09	2.42	1.26	1.53	0.94	-0.04
IMAGE:782147	|| MGRN1 || Mahogunin, ring finger 1 || 111901	1	-1.6	-0.83	0.02	-0.9	-1.13	-0.7	-0.67	-0.33	-0.11	-0.41	0.24	-0.1	-0.47	-0.1	-0.43
IMAGE:40303	|| SHC1 || SHC (Src homology 2 domain containing) transforming protein 1 || 119774	1	-0.89	-0.68	-0.27	0.06	-0.17	0.06	0.28		0.6		2.19	0.93	-0.01	0.57	0.39
KR:4	|| || || 472862	1	-1.92	-0.97	-0.99	-1.39	-0.86	-0.96	-1.96		-1.01		-0.89	-0.13	-0.8	-0.22	-0.41
IMAGE:588033	|| EPS8L3 || EPS8-like 3 || 110327	1	-0.06	0.06	-0.32	0.95		-0.46	-0.91	-0.4	0.68		1.78	1.7	1.81	0.22	0.96
IMAGE:1947642	|| MSI2 || Musashi homolog 2 (Drosophila) || 311281	1	-4.1	-3.14	-2.5	-3.34	-2.81	-3.31	-3.3	-3.17	-1.87	-2.2	-1.92	-2	-2.95	-1.98	-2.81
IMAGE:787860	|| DCAMKL2 || Doublecortin and CaM kinase-like 2 || 103722	1	1.1	0.07	0.89	-0.09		0.23	0.23	0.88	1.1		1.59	1.37	1.81	0.55	1.77
IMAGE:1570414	|| SNARK || NUAK family, SNF1-like kinase, 2 || 309232	1	-0.9	0.2	-0.07	-0.64	-0.42	0.17	-1.76	-0.76	0.3	0.81	1.19	1.43	0.32	0.43	-0.42
IMAGE:172783	|| ZNF358 || Zinc finger protein 358 || 101338	1	-0.68	0.39	0.31	0.75	0.38	0.46	-0.84	0.23	1.04	0.93	1.29	0.92	1.11	0.9	1.01
IMAGE:291623	|| MITF || Microphthalmia-associated transcription factor || 119269	1	-2.92	-2.6	-2.71	-3.34	-2.67	-2.91	-3.47	-2.67	-2.89	-2.15	-2.55	-1.58	-1.92	-2.41	-1.16
IMAGE:897597	|| GEMIN4 || Gem (nuclear organelle) associated protein 4 || 112501	1	-2.06	-1.08	-0.6	-0.53	-1.09	-1.79	-1.17	-1.24	-0.32	-0.38	0.11	-0.38	-0.47	-0.91	-0.72
KR:7	|| || || 472866	1	-1.7	-1.13	-1.41	-1.27	-1.13	-1.7	-2.08	-1.42	-1.3	-0.53	-0.89	-0.36	-0.85	-0.28	-1.06
IMAGE:300015	|| FNTA || **Farnesyltransferase, CAAX box, alpha || 102295	1	0.09	-0.17	1.25	0.43	0.35	0.26	1.16	1.6	1.41	0.87	1.52	1.38	1.23	1.61	2.74
IMAGE:810979	|| MRPS2 || Mitochondrial ribosomal protein S2 || 98348	1	-2.27	-1	-1.47	-0.67	-0.98	-1	-1.54	-1.53	-0.38	-0.38	-0.2	-0.4	-0.47	-0.85	-0.61
KR:6	|| || || 472875	1	-1.28	-0.63	-1.18	-1.22	-0.68	-0.64	-0.84	-0.57	-0.75	-0.25	-0.16	0.1	-0.21	0.11	-0.4
IMAGE:2435123	|| RANBP3 || RAN binding protein 3 || 330658	1	-0.74	0.1	-1.48	-0.55	-0.91	-0.55	-0.77	-0.48		-0.1	0.51	0.33		0.17	-0.06
IMAGE:470621	|| CDK7 || **Cyclin-dependent kinase 7 (MO15 homolog, Xenopus laevis, cdk-activating kinase) || 104251	1	3.03	3.07	2.58	1.79	1.92	2.35	1.43	1.56	2.35	2.85	3.41	3.18	3.17	3.31	3.42
IMAGE:255639	|| MARCH-II || Membrane-associated ring finger (C3HC4) 2 || 105236	1	0.09	0.67	-0.29	0.6	0.61	0.48	-1.08	0.15	1.02	0.5	1.13	1.18	1.41	1.09	1.7
IMAGE:341246	|| CLPP || ClpP caseinolytic peptidase, ATP-dependent, proteolytic subunit homolog (E. coli) || 102154	1	-1.59	-0.91	-0.43	0.23	-1.12	-0.86	-0.45	-1.09	0.15	0.09	0.89	0.21	-0.09	-0.44	-0.42
IMAGE:811604	|| MLLT6 || Myeloid/lymphoid or mixed-lineage leukemia (trithorax homolog, Drosophila); translocated to, 6 || 119452	1	-2.05	-1.7	-1.69	-1.65	-1.71	-1.1	-2.06	-2.03	-1.14	-0.85	-1.53	-1	-1.33	-0.59	-0.94
IMAGE:251591	|| FOSL1 || FOS-like antigen 1 || 103043	1	-0.52	-0.84	-0.44	-0.96	-0.93	-0.48	-0.78	-1	-0.38	0.14	0.06	-0.56	-0.2	-0.57	0.3
IMAGE:309264	|| AOAH || Acyloxyacyl hydrolase (neutrophil) || 118330	1	-1.43	-0.93	-0.97	-0.06	-0.39	-0.43	-0.4	-0.89	0.32	0.5	1.05	1.24	0.02	-0.09	-0.58
IMAGE:2113499	|| GIT2 || G protein-coupled receptor kinase interactor 2 || 312434	1	-0.96	-0.97	-0.29	-1.26	-1.11	-1.2	-1.14	-1.36	-0.29		-0.41	-0.19	0.04	-0.32	-1.36
IMAGE:108377	|| || **Transcribed locus || 119349	1	-2.04	-1.47	-1.57	-0.98	-1.58	-1.38	-1.58	-2.29	-0.85	-0.85	-0.21	-0.52	-1.22	-0.97	-1.27
IMAGE:345069	|| NFE2L3 || Nuclear factor (erythroid-derived 2)-like 3 || 106978	1	-4.45	-1.67	-1.83	-3.18	-3.58	-1.98	-0.88	-1.17	-0.74	-0.32	-0.36	-0.9	-0.92		-1.45
IMAGE:1587698	|| || ELISC-1 || 308557	1	-0.75	-1.24	-0.08	-0.89	-0.8	-0.84	-0.06		-0.58	0.01	0.76	0.93	-0.04	0.18	-0.13
IMAGE:2298710	|| TRIM16 || Similar to tripartite motif-containing 16; estrogen-responsive B box protein || 318576	1	-0.65	0.04	-0.83	-1.31	-0.12	-0.64	-0.26	-0.36	0.44	-0.04	0.19	0.74	0.39	0.34	-0.23
IMAGE:753104	|| DCT || **Dopachrome tautomerase (dopachrome delta-isomerase, tyrosine-related protein 2) || 102299	1	-0.31	0.38	0.97	-0.83	0.07	0.65	-0.18		-0.49	1.67	0.45	1.55	1.27	1.92	1.79
IMAGE:324935	|| TAPBP || TAP binding protein (tapasin) || 311019	1	-1.08	-0.95	-1.1	-0.93	-0.78	-0.74	-0.38	-0.8	-0.16	-0.28	-0.27	0.18		-0.61	-0.09
IMAGE:71434	|| PSME1 || **Proteasome (prosome, macropain) activator subunit 1 (PA28 alpha) || 110423	1	-1.3	-0.61	-0.66	-0.26	-0.44	-0.52	-1.04	-0.74	0.05	0.06	-0.22	0.07	-0.44	-0.33	0.41
*mitoch. cont. IMAGE:1011702	|| || *mitoch. cont. || 433303	1	-2.02	-0.88	-1.43	-1.31	-1.34	-1.12	-2.38	-1.42	-1.16		-0.98	-0.47	-0.73	-0.33	-0.61
IMAGE:754538	|| DRAP1 || DR1-associated protein 1 (negative cofactor 2 alpha) || 119560	1	-0.29	0	0.05	0.47	0.04	0.35	-0.1	0.23	0.76	0.85	1.44	0.93	0.13	0.52	0.88
IMAGE:2383847	|| PVR || Poliovirus receptor || 330553	1	-0.18	0.4	1.16	-0.44	-0.41	-0.25	-0.43	-0.6	0.86	1.09	1.84	1.65	1.57	0.12	-0.7
IMAGE:360254	|| CYR61 || Cysteine-rich, angiogenic inducer, 61 || 308090	1	2.94	3.48	3.8	2.56	3.37	3.14	3.21	3.04	2.99	3.84	3.72	4.05	3.85	4.21	3.95
*mitoch. cont. IMAGE:1253749	|| || *mitoch. cont. || 433312	1	-1.5	-0.85	-1.24	-1.36	-1.24	-0.92	-1.8	-1.16	-1.07	-0.2	-0.74	-0.31	-0.76	-0.22	-0.72
IMAGE:753278	|| CXCL16 || Chemokine (C-X-C motif) ligand 16 || 116444	1	-3.13	-0.99	-1.63	-1.34	-1.61	-0.85	-1.91		-0.7	0.26	-0.65	-1.19	-0.78	-0.32	-0.55
IMAGE:244202	|| FLJ10099 || Hypothetical protein FLJ10099 || 118887	1	-0.28	-0.09	-0.06	-0.08	0.13	0.28	-0.24	-0.19	0.27	0.37	0.25	0.44	0.4	0.36	0.87
IMAGE:511778	|| TM4SF1 || Transmembrane 4 L six family member 1 || 106197	1	-7.5	-7.86	-5.11	-6.41	-7.22	-6.87	-6.38	-5.85	-4.79	-3.55	-1.36	-5.37	-6.04	-5.82	-6.54
IMAGE:178805	|| C20orf139 || Sulfiredoxin 1 homolog (S. cerevisiae) || 107063	1	-0.35	0.48	0.1	-0.24	0.83	0.22	-0.48	-0.59	1.17		1.46	1.16	1.17	0.39	-0.02
IMAGE:145383	|| DNASE1L1 || Deoxyribonuclease I-like 1 || 118804	1	-0.42	0.2	-1.22	-0.74	-1.05	-0.47	-1.14	-0.33	0.07	-0.2	0.75	1.07	0.03	-0.42	0.84
IMAGE:786690	|| HSU79274 || Protein predicted by clone 23733 || 100408	1	-1.72	-1.75	-1.98	-1.94	-2.2	-2.78	-2.25	-2.56	-1.32	-0.73	-1.31	-1.48	-1.74	-1.56	-1.67
IMAGE:214236	|| CD68 || CD68 antigen || 161020	1	-2.2	-0.48	-0.71	-0.12	-0.63	-0.61	-1.15	-1.09	-0.2		0.81	0.68	-0.37	1.1	0.73
IMAGE:1623955	|| ITGA2 || Integrin, alpha 2 (CD49B, alpha 2 subunit of VLA-2 receptor) || 308597	1	-1.75	-2.29	-2.11	-2.57	-1.99	-2.45	-3.94	-4.01	-0.89	-0.83	-0.07	-0.67	-2.17	-2.42	-2.11
IMAGE:841308	|| MYLK || Myosin, light polypeptide kinase || 118075	1	3.15	3.79	4.42	2.98	4.86	4.74	3.86	4.45	4.86	4.52	4.94	4.98	5.09	4.74	4.95
IMAGE:49319	|| ZNF297 || Zinc finger protein 297 || 307196	1	-1.27	-0.53	-0.55	-0.31	-0.11	-0.66	-0.22	-0.14	0.46	0.14	0.4	0.28		0.23	-0.15
IMAGE:823659	|| FYCO1 || FYVE and coiled-coil domain containing 1 || 109641	1	1.4	1.61	1.98	1.47	2.09	1.4	0.89	1.15	1.97	2.3	2.3	2.34	2.51	1.47	2.44
IMAGE:278687	|| COPB2 || **Coatomer protein complex, subunit beta 2 (beta prime) || 99099	1	-1.27	-0.16	0.08	-0.4	-0.07	-0.87	-0.3	-1.08	0.21	0.64	1.43	0.94	-0.08	0.04	-0.18
IMAGE:262932	|| ACO2 || Aconitase 2, mitochondrial || 116669	1	-0.63	-0.52	-1.15	-0.32	-0.23	-0.53	-0.81	-1.08	0.19	0.66	0.49	0.18	-0.22	-0.11	-0.29
IMAGE:471725	|| ITPR1 || Inositol 1,4,5-triphosphate receptor, type 1 || 112813	1	-2.58	-2.62	-1.56	-1.85	-2.07	-2.45	-2.48	-2.15	-2.33	-0.76	-0.49	-1.72	-1.58	-1.78	-1.65
IMAGE:809567	|| FLOT1 || Flotillin 1 || 117604	1	-1.08	-0.99	-0.84	-0.19	-0.56	-0.59	-1.34	-1.11	-0.32	-0.23	0.24	0.05	-0.29	-0.09	-0.4
IMAGE:788185	|| TNFRSF10B || Tumor necrosis factor receptor superfamily, member 10b || 114707	1	0.23	0.83	0.93	0.56	0.8	-0.11	0.4		1.19		1.13	0.83	0.89	0.94	1.48
IMAGE:428733	|| PRKCD || Protein kinase C, delta || 161377	1	-1.38	-0.73	-0.37	-0.98	-1.48	-0.67	-0.97	-0.73	-0.4	-0.91	-0.11	-0.08	-0.59	0.08	-0.32
IMAGE:309776	|| CFLAR || CASP8 and FADD-like apoptosis regulator || 108198	1	0.05	0.58	-0.32	-0.17	0.06	0.11	-0.34	-0.02	0.85	0.42	0.97	0.96	0.45	0.97	0.06
IMAGE:214982	|| CDC42EP1 || CDC42 effector protein (Rho GTPase binding) 1 || 107752	1	-0.28	0.13	-1.03	-0.53	-0.56	-0.62	-0.71	-0.67	0.23	0.35	1.03	0.42	0.35	0.44	-0.69
IMAGE:742047	|| NDUFA11 || NADH dehydrogenase (ubiquinone) 1 alpha subcomplex, 11, 14.7kDa || 226523	1	-0.55	0.17	-0.26	-0.03	0.15	-0.01	-0.13	0.03	0.41	0.43	1.02		0.26	0.14	0.71
IMAGE:416945	|| MGC2610 || Kelch-like 23 (Drosophila) || 111216	1	-4.25	-4.4	-2.78	-3.77	-4.59	-4.45	-5.5	-5.52	-2.69	-2.51	-2.16	-3.48	-2.16	-4.9	-4.47
IMAGE:1591222	|| VPS33B || Vacuolar protein sorting 33B (yeast) || 222440	1	-1.65	-1.02	-0.48	-0.98	-0.95	-1.19	-0.73	-0.67	-0.38	-0.63	-0.11	-0.32	-0.35	-0.38	-0.77
IMAGE:2578421	|| IGFBP4 || Insulin-like growth factor binding protein 4 || 331184	1	-0.36			0.38	0.09	-0.21	0.05	0.06	-0.15		1.31	1.24	0.9	1.5	0.29
IMAGE:2546005	|| USP11 || Ubiquitin specific peptidase 11 || 331351	1		-1.32	-0.8	-0.64	-1.02	-0.81	-1.46	-0.66	-0.57		-0.13	0.03	-0.75	-0.32	-0.55
IMAGE:34849	|| EEF2 || Eukaryotic translation elongation factor 2 || 111144	1	-0.73	-0.47	-0.8	0.62	-0.19	0	-0.23	-0.34	0.24	0.84	1.4	0.51	0.62	-0.01	0.41
IMAGE:809722	|| || Transcribed locus, weakly similar to XP_496299.1 PREDICTED: hypothetical protein LOC148206 [Homo sapiens] || 115290	1	-2.12	-1.41	-1.54	-1.28	-2.08	-1.77	-1.98	-1.63	-0.89	-0.68	-1.25	-0.78	-1.22	-1.21	-1.49
IMAGE:841349	|| LOC286191 || Hypothetical protein LOC286191 || 310998	1	0.45	-0.35	0.49		0.88	-0.1	-1.11	-0.65	1.06	0.12	4.47	2.76	4.65	-0.15	2.24
IMAGE:325532	|| MGC29649 || Tetratricopeptide repeat domain 9C || 309011	1	-0.86	-0.04	-1.32	-0.09	-0.79	-0.62	-0.45	-0.26	0	0.07	0.05	0.18	0.34	-0.12	0.35
IMAGE:813249	|| SEC22L1 || SEC22 vesicle trafficking protein-like 1 (S. cerevisiae) || 115469	1	0.82	1	1.65	0.59	0.69	0.8	0.5	1.33	1.23	1.85	1.77	1.5	1.21	1.23	1.21
IMAGE:1384862	|| DYRK1A || Dual-specificity tyrosine-(Y)-phosphorylation regulated kinase 1A || 118578	1	-1.47	-0.48	0.31	-0.56	0.09	-0.31	-0.84	-0.3	0.44	0.85	0.17	0.24	0.06	-0.08	-0.08
IMAGE:755145	|| VIL2 || Villin 2 (ezrin) || 109379	1	-0.85	-0.72	-0.66	-1.19	-1.17	-1.18	-0.97	-0.31	-0.08	-0.44	-0.07	-0.46	-0.66	-0.49	-0.13
IMAGE:796156	|| LOC150383 || Peroxisome proliferative activated receptor, alpha || 310620	1	-1.58	-0.98	-0.74	-1.17	-0.54	-0.96	-0.83	-0.99	-0.43	-0.41	-0.39	-0.2	-0.45	0.2	-0.47
IMAGE:1704155	|| IER5 || Immediate early response 5 || 311516	1	0.13	0.77	0.18	0.33	0.19	0.18	-0.75	-0.28	0.51	0.78	0.46	0.85	1.14	0.81	0.89
IMAGE:593215	|| KIF1C || Kinesin family member 1C || 113646	1	0.39	0.8	0.18	0.27	0.94	1.08	-0.48	0.69	0.73	1.26	1.29	1.19	1.75	1.09	1.83
IMAGE:194297	|| HPS5 || Hermansky-Pudlak syndrome 5 || 110747	1	0.41	0.46	0.28	0.18	0.39	0.84	-0.4		0.58	0.63	0.74	1.22	1.31	1.48	1.1
IMAGE:2149720	|| KIF1C || Kinesin family member 1C || 331002	1	0.55	0.6	0.63	0.15	0.64	1.02	0.06	0.48	0.7	0.58	1.69	1.31	1.26	1.13	1.45
IMAGE:744374	|| DKFZP564D166 || Putative ankyrin-repeat containing protein || 120652	1	-1.13	0.05	0.5	-0.01	-0.78	-0.28	-0.28		0.37	0.6	0.02	0.27	0.32	-0.01	0.8
IMAGE:1584597	|| FLJ10597 || Chromosome 1 open reading frame 164 || 307503	1	-1.18	-0.42	-0.62	-0.08	-0.24	-0.63	-0.28	-0.47	0.36	0.27	-0.21	0.44	0.22	-0.14	0.1
IMAGE:213502	|| CD53 || CD53 antigen || 116889	1	-1.31	-1.3	0.04	-0.98	-0.67	-1.16	-1.97	-1.8	-0.11	0.43	0.77	0.46	0.39	-0.89	-1.8
IMAGE:884789	|| LRRFIP2 || Leucine rich repeat (in FLII) interacting protein 2 || 221359	1	1.13	0.84	1.64	1.04	1.38	1.49	1.09	0.91	1.77	1.23	1.45	2.01	1.87	2.42	1.76
IMAGE:810987	|| UNQ501 || MBC3205 || 110235	1	-1.44	-0.64	-0.72	0.04	-0.22	-0.36	-0.83	-0.65	0.31	0.25	0.71	1.3	0.27	-0.19	-0.49
IMAGE:328868	|| CD44 || CD44 antigen (homing function and Indian blood group system) || 106958	1	-0.19	0.37	0.14	0.58	0.54	0.43	-0.37	-0.06	0.94	0.59	1	1.49	0.65	1.49	0.6
IMAGE:586990	|| SLC11A2 || Solute carrier family 11 (proton-coupled divalent metal ion transporters), member 2 || 103961	1	-2.09	-1.95	-1.36	-1.82	-1.49	-1.3	-2.29	-1.45	-1.02		-0.35	-1.06	-1.11	-1.18	-1.55
IMAGE:198453	|| HLA-E || Major histocompatibility complex, class I, E || 161430	1	0.12	1.02	0.99	0.41	1.17	0.18	0.79	1	1.11	1.18	1.7	2.09	1.35	1.76	1.01
IMAGE:72395	|| MSTP9 || Macrophage stimulating, pseudogene 9 || 104269	1	-0.33	-0.26	0.03	0.12	-0.24	-0.09	-0.33	-0.06	0.51	0.34	0.63	1.77	1.15	0.32	0.2
IMAGE:752808	|| TMED4 || Transmembrane emp24 protein transport domain containing 4 || 307341	1	-1.14	-1.23	-0.85	-0.95	-0.92	-1.68	-0.93	-0.86	-0.44	-0.5	0.01	-0.25	-0.71	-0.36	-1.08
IMAGE:590150	|| MT2A || **Metallothionein 2A || 320632	1	-1.71	-1.93	-1.04	-1.07	-2	-2.45	-2.04	-1.38	-0.97	0.36	1.43	1.02	-1.97	-1.03	-0.86
IMAGE:1371793	|| OGDH || Oxoglutarate (alpha-ketoglutarate) dehydrogenase (lipoamide) || 308792	1	-1.09	-0.49	-1.04	-0.74	-0.64	-0.54	-0.23	-0.74	-0.26	-0.49	0.26	0.43	0.1	0.07	-0.41
*mitoch. cont. IMAGE:1009909	|| || *mitoch. cont. ESTs || 433299	1	-1.51	-1.22	-1.43	-1.62	-1.16	-1.48	-2.71	-1.55	-1.12	-0.42	-0.84	-0.16	-0.88	-0.33	-1.37
*mitoch. cont. IMAGE:1573953	|| || *mitoch. cont. ESTs, Weakly similar to I38022 hypothetical protein [H.sapiens] || 433317	1	-2.24	-0.65	-1.7	-1.43	-1.48	-0.88	-2.38	-1.01	-1.1	-0.53	-0.51	0.12	-0.51	-0.17	-0.44
IMAGE:307069	|| ALDH3B1 || Aldehyde dehydrogenase 3 family, member B1 || 111760	1	-0.19	0.3	-0.21	-0.5		0.34	0.29	-0.04	0.23	0.59	0.53	1.3	0.46	1.5
IMAGE:154749	|| DPAGT1 || Dolichyl-phosphate (UDP-N-acetylglucosamine) N-acetylglucosaminephosphotransferase 1 (GlcNAc-1-P transferase) || 105777	1	-1.08	-0.42	-0.35	-0.81	-1.28	-0.88	-1.35	-0.69	-0.34	-0.34	-0.31	-0.09	-0.46	-0.4	-0.74
IMAGE:433474	|| SURF1 || Surfeit 1 || 104768	1	-0.67	-0.69	-0.46	-0.22	-0.86	-0.47	-0.74	-0.42	0.09	-0.07	0.08	0.07	-0.39	-0.14	-0.36
IMAGE:292270	|| CNOT10 || CCR4-NOT transcription complex, subunit 10 || 107624	1	-1.33	-0.55	-0.48	-0.86	-0.96	-0.68	-1.37	-0.64	-0.28	-0.25	-0.49	-0.27	-0.32	-0.39	-0.15
IMAGE:897594	|| RNPS1 || **RNA binding protein S1, serine-rich domain || 111415	1	-1.64	-1.37	-1.11	-1.21	-1.21	-1.3	-1.41	-0.92	-0.51	-0.76	-0.44	-0.38	-0.8	-1.02	-1.22
IMAGE:81394	|| MGLL || Monoglyceride lipase || 111083	1		0.85	1.66	-0.46	0.51	0.14	1.6	1.12	2.56	1.57	1.21	1.8	1.03	1.68	2.02
IMAGE:768271	|| VAMP4 || **Vesicle-associated membrane protein 4 || 104360	1	1.51	1.52	3.26	1.07	2.37	2.05	1.89	2.15	2.56	2.94	3.78	3.54	3.57	1.64	1.83
IMAGE:151371	|| Bles03 || Basophilic leukemia expressed protein BLES03 || 115967	1	-0.55	0.19	0.44	0.66	0.38	0.17	0.46	0.53	0.7	1.24	0.91	0.69	0.72	0.71	1.13
IMAGE:1759254	|| STS-1 || Cbl-interacting protein Sts-1 || 318818	1	0.48	0.48	0.51	-0.88	-0.41	-1.06	0.59	0.25	1.4	0.91	1.2	0.61	0.51	0.27	0.75
IMAGE:530485	|| BAZ2A || Bromodomain adjacent to zinc finger domain, 2A || 309777	1	-1.95	-1.13	-0.55	-0.99	-1.74	-1.17	-1.41	-0.99	-0.72	-0.55	-0.93	-0.38	-1.07	-0.72	-0.77
IMAGE:768561	|| CCL2 || Chemokine (C-C motif) ligand 2 || 114904	1	1.9	1.95	3.34	1.85	2.37	2.25	0.59	1.18	3.52	4.16	4.07	3.73	3.54	2.09	1.01
IMAGE:510608	|| || || 311016	1	-0.65	-2	-0.49	-1.08	-1.18	-2.31	-1.62	-0.88	-0.99	-0.18	-0.07	0.13	-0.94	-0.95	-0.41
IMAGE:724895	|| DC12 || DC12 protein || 117024	1	-2.23	-1.04	-1.42	-0.68	-1.92	-0.45		-1.4	-0.64	0.11	-0.88	-0.02	-0.09	-0.41	-0.37
IMAGE:487284	|| PLIP || Protein tyrosine phosphatase, mitochondrial 1 || 221732	1	-1.14	-1.12	-0.35	-0.43	-0.76	-0.91	-0.39	-0.09	0.17	0.02	-0.01	0.17	-0.16	-0.18	-0.41
IMAGE:814945	|| C6orf109 || Yip1 domain family, member 3 || 220503	1	-0.07	0.71	0.45	0.61	0.43	0.33	0.45	0.32	0.88	0.78	1.16	0.94	0.68	0.72	0.98
IMAGE:156386	|| FLOT2 || Flotillin 2 || 108986	1	-0.94	-1.15	-0.71	-0.53	0.11	-0.52	-0.93	-1.21	-0.15	-0.18	0.37	-0.01		-0.25	0.3
IMAGE:509484	|| RDBP || RD RNA binding protein || 101168	1	-1.62	-0.75	-0.4	-0.28	-0.69	-0.58	-0.03	-0.42	0.22	-0.11	0.37	0.21	-0.22	-0.07	0.17
IMAGE:282688	|| PDE8B || Phosphodiesterase 8B || 103810	1	-1.99	-1.31	-0.81	-1.65	-2.29	-2.25	-1.26		-1.71	-0.32	-0.73	0.73	0.24	-1.66	-1.08
IMAGE:739183	|| CD68 || CD68 antigen || 111860	1	-0.77	-0.64	-0.43	0.17	-0.26	0	-0.04	-0.1	0.1	-0.03	0.85	0.52	0.19	0.82	0.54
IMAGE:50604	|| AIG1 || Androgen-induced 1 || 308750	1	0.14	0.87	0.82	0.34	0.28	0.52	0.34	0.93	1.38	1	0.86	1.27	1.28	0.6	0.96
IMAGE:195051	|| MID1IP1 || MID1 interacting protein 1 (gastrulation specific G12-like (zebrafish)) || 100174	1	-2.14	-0.71	-1	-1.03	-1.14	-0.92	-2.57	-1.25	-0.39	-0.1	-0.81	0.06	-0.32	-0.9	-0.65
IMAGE:273048	|| MBNL2 || Muscleblind-like 2 (Drosophila) || 103627	1	-0.21	0.42	0.82	0.29	-0.04	0.65	-0.15	0.35	0.43	0.91	0.74	0.84	0.96	0.52	0.67
IMAGE:877782	|| || Full-length cDNA clone CS0DL005YI17 of B cells (Ramos cell line) Cot 25-normalized of Homo sapiens (human) || 113573	1	-0.52	0.74	-0.46	-0.25	-0.94	-0.85	-0.56	-0.67	0.29	0.32	0.19	0.46		0.76	0.65
IMAGE:308041	|| SEPT5 || Septin 5 || 117520	1	-0.33	-1.06	-2.13	-2.01	-0.95	-1.1	-0.77	-1.85	-0.68	0.59	-0.05	-0.04		-0.47	-0.39
IMAGE:771233	|| MGC9712 || Hypothetical protein MGC9712 || 106931	1	-1.22	-0.79	-1.22	-0.66	-0.54	-0.93	-1.26	-1.21	-0.54	-0.27	-0.09	-0.27	-0.36	-0.63	-0.65
IMAGE:856800	|| ARF1 || ADP-ribosylation factor 1 || 102180	1	0.29	0.33	0.22	0.07	0.16	0.03	0.21	0.4	0.71	0.86	0.67	0.99	0.45	0.38	0.59
IMAGE:1509935	|| SERPINB7 || Serpin peptidase inhibitor, clade B (ovalbumin), member 7 || 310357	1	3.15	3.21	5.25	3.1	3.65	3.92	4.35		4.07	2.65	4.86	7.21	6.16	7.56	7.29
IMAGE:270626	|| PPARD || **Peroxisome proliferative activated receptor, delta || 112229	1	-0.33	-1.23	-0.7	-0.02	-0.67	-0.72	-1.68	-1.23	-0.07	-0.11	-0.12	-0.32	0.25	0.12	-0.06
KR:1	|| || || 472868	1	-2.08	-1.58	-1.84	-1.5	-1.43	-1.72	-2.57	-2.12	-1.63	-0.75	-1.02	-0.76	-1.22	-1	-1.28
IMAGE:842973	|| PA2G4 || Proliferation-associated 2G4, 38kDa || 106684	1	-1.49	-1.23		-1.55	-1.86	-1.45	-1.44	-1.29	-0.82	-0.83	-1.02	-0.81	-1.24	-1.28	-0.81
IMAGE:1552065	|| LOC114926 || Chromosome 8 open reading frame 40 || 312185	1	-1.01	-1.44	-1.71	-1.86	-1.35	-1.84	-1.78	-1.59	-0.69	-1.01	-1.27	-1.1	-1.17	-0.66	-0.56
IMAGE:359610	|| BMP2 || Bone morphogenetic protein 2 || 116630	1	-4.14	-3.03	-1.31	-3.86	-2.31	-2.84	-3.87	-2.67	-1.93	-2.37	-1.32	-0.55	-2.99	-2.81	-0.81
IMAGE:39777	|| LOC90355 || Hypothetical gene supported by AF038182; BC009203 || 330247	1	0.49	0.54	0.85	-0.48	-0.23	-0.76	-0.07	-0.64	0.52	-0.2	1.23	1.36	1.11	2.77	0.2
IMAGE:1636069	|| MRPL12 || Mitochondrial ribosomal protein L12 || 309933	1	-1.22	-1.43	-1.7	-1.25	-1.54	-1.59	-1.25	-2.7	-0.39	-0.77	0.5	-0.32	-1.37	-1.05	-1.14
IMAGE:1861180	|| || || 112838	1	-2.65	-1.45	-1.82	-1.48	-3.15	-2.23	-2.91	-1.71	-1.07	-1.21	-1.42	-0.97	-1.07	-1.91	-1.37
IMAGE:1486554	|| ATIC || 5-aminoimidazole-4-carboxamide ribonucleotide formyltransferase/IMP cyclohydrolase || 309062	1	-1.42	-0.97	-1.06	-1.03	-1.19	-0.98	-1.52	-0.85	-0.39	-0.41	-0.47	-0.31	-0.68	-1.09	-0.84
IMAGE:669375	|| DKK1 || Dickkopf homolog 1 (Xenopus laevis) || 101469	1	4.58	4.15	3.81	2.93	3.48	2.83	1.64	1.88	3.62	3.88	4.72	4.32	4.3	4.58	4.62
IMAGE:1631014	|| PPP1R3D || Protein phosphatase 1, regulatory subunit 3D || 224433	1	-0.93	-0.51	-0.44	0.07	-0.76	-0.94	-0.92	-0.56	0.08	0.08	-0.11	0.31	-0.13	0.01	-0.58
IMAGE:235008	|| GNA12 || Guanine nucleotide binding protein (G protein) alpha 12 || 118042	1	-0.51	0.26	-0.58	-0.21	0.15	0.14	-0.38	-0.19	0.28	0.66	0.72	1.04	0.46	0.5	0.03
IMAGE:811145	|| AES || Amino-terminal enhancer of split || 108173	1	-0.59	0.06	0.53	0.37	0.25	0.52	0.15	0.56	0.81		1.08	0.87	0.76	0.69	0.78
IMAGE:815861	|| PSMD3 || Proteasome (prosome, macropain) 26S subunit, non-ATPase, 3 || 119216	1	-1.27	-1.21	-1.35	-0.99	-0.39	-1.32	-1.6	-1.35	-0.32	-0.29	0.41	0	-0.99	-0.45	-0.68
IMAGE:897680	|| || || 307016	1	-1.41	-0.68	-0.98	-1.02	-1.28	-1.16	-1.79	-1.09	-0.22	-0.81	-0.17	-0.32	-0.81	-0.7	-0.75
IMAGE:796170	|| PDE5A || Phosphodiesterase 5A, cGMP-specific || 114590	1	1.67	0.97	0.26	-0.35	-1.03	-0.62	0.08	-0.27	1.24		2.49	2.16	1.74	-0.11	0.52
IMAGE:1892897	|| MASP1 || Mannan-binding lectin serine peptidase 1 (C4/C2 activating component of Ra-reactive factor) || 314518	1	0.23	0.08	2.39	3.31	3.69	3.34	2.23	1.85	2.98	3.8	3.87	5.68	5.47	2.94	4.24
IMAGE:67318	|| LOC92305 || Hypothetical protein BC009331 || 117489	1	-1	0.37	-0.96	0.18	-0.13	0.09	-1.34		0.44		1.26	0.71	0.49	0.19	0.26
IMAGE:2312170	|| TBCD || Tubulin-specific chaperone d || 312063	1	-1.07	-1.29	-1.49	-0.56	-1.1	-0.97	-1.46	-1.7	-0.69	-0.3	0.6	-0.04	-0.92	-0.58	-0.81
IMAGE:1917693	|| || Transcribed locus || 311438	1	-1.36	-1.47	-0.6	-1.8	-1.76	-1.41	-0.62	-0.32	-0.32	-0.29	-0.24	-0.4	-0.75	-0.98	-0.62
IMAGE:1468431	|| GPR175 || G protein-coupled receptor 175 || 220960	1		-0.04		0.3	0.29	0.38		0.47	0.59	0.72	1.26	0.85	1.23	0.58	0.54
IMAGE:2288077	|| HADHSC || L-3-hydroxyacyl-Coenzyme A dehydrogenase, short chain || 331208	1	-1.15	-1.22	-1.03	-1.25	-1.05	-1.67	-1.46	-1.33	-0.92	-1.07	-0.73	-0.44	-0.94	-0.56	-1.08
IMAGE:811999	|| ETF1 || **Eukaryotic translation termination factor 1 || 103307	1	-1.66	-0.91	-0.97	-0.84	-1.76	-1.15	-0.85	-1.47	-0.79	-0.42	-0.59	-0.68	-0.58	-0.97	-0.62
IMAGE:755236	|| CECR1 || Cat eye syndrome chromosome region, candidate 1 || 101700	1	-1.08	-0.79	-1.71	-0.77	-0.99	-1.24	-0.72	-0.57	-0.13	0.47	0.27	-0.22	-0.44	-0.09	-0.99
IMAGE:1892599	|| || || 316776	1	-0.42	1.07	0.42	0.83	0.38	0.83	-0.11	1.28	0.96	1.84	0.87	2.17	1.49	1.98	1.43
*mitoch. cont. IMAGE:1590115	|| || *mitoch. cont. || 433321	1	-1.89	-0.56	-1.03	-1.3	-0.55	-0.64	-1.68	-0.74	-0.66	-0.45	-0.31	0.13	-0.31	0.16	-0.23
IMAGE:812238	|| MGC4692 || Hypothetical protein LOC283871 || 117521	1	-2.47	-2.18	-2.62	-2.45	-2.41	-2.41	-3.93	-2.81	-1.4		-1.42	-1.36	-1.93	-1.91	-1.6
IMAGE:251250	|| TMED4 || Transmembrane emp24 protein transport domain containing 4 || 115705	1	-1.28	-0.38	-0.39	-0.36	-0.84	-0.73	-1.21	-0.47	0.03	-0.18	0.32	0.04	-0.46	-0.28	-0.38
IMAGE:2017597	|| NPDC1 || Neural proliferation, differentiation and control, 1 || 313223	1	0.12	0.1	-0.34	-0.19	-0.28	-0.04	-0.3	-0.74	0.32	0.59	1.67	0.66	0.12	-0.01	0.64
IMAGE:296140	|| MGC15887 || Family with sequence similarity 89, member A || 104884	1	-1.33		-0.56	-0.93	-0.25	0.2	-3.36	-1.49	0.17	0.48	0.44	0.74	0.54	-0.41	-0.34
IMAGE:811048	|| PLXND1 || Plexin D1 || 116807	1	0.68	0.84	1.09	0.43	0.62	0.7	0.43	0.95	1.24	1.14	1.75	1.43	0.87	1.08	0.92
IMAGE:898305	|| NBL1 || Neuroblastoma, suppression of tumorigenicity 1 || 103873	1	1.1	1.07	0.95	1.98	1.14	0.91	0.36	1.02	1.37	1.57	1.7	2.67	2.19	2.62	2.11
*mitoch. cont. IMAGE:511952	|| || *mitoch. cont. ESTs || 433349	1	-1.72	-0.85	-1.21	-1.63	-1.2	-1.37	-1.93	-1.99	-0.96	-0.57	-0.81	-0.33	-0.89	-0.19	-1.27
IMAGE:51460	|| SSX2IP || Synovial sarcoma, X breakpoint 2 interacting protein || 110842	1	-2.51	-1.65		-1.6	-2.15	-2.19	-1.51	-1.59	-0.59	-0.28	-0.07	-1.54	-1.61	-1.9	0.28
IMAGE:296448	|| IGF2 || Insulin-like growth factor 2 (somatomedin A) || 107467	1	-3.68	-2.27	-4.89	-5.49	-4.37	-3.96	-4.78	-4.46	-0.35	-1.41	-3.62	-1.16	-0.12	-4.03	-4.78
IMAGE:488431	|| PPM1H || Protein phosphatase 1H (PP2C domain containing) || 105664	1	-2.35	-2.3	-2.29	-2.43	-2.23	-2.41	-2.41	-2.45	-2.24	-1.27	-2.66	-1.47	-1.2	-1.37	-1.74
IMAGE:83156	|| HEBP2 || Heme binding protein 2 || 100433	1	-0.11		1.43	0.26	0.6	1.39	-0.1	0.34	0.84	0.74	1.57	1.37	1.42	1.18	1.3
IMAGE:502397	|| STK24 || Serine/threonine kinase 24 (STE20 homolog, yeast) || 100861	1	-0.48	-0.23	-0.42	-0.13	-0.33	-0.19	-0.46	-0.64	0.53	-0.07	0.27	0.14	-0.18	-0.16	0.4
IMAGE:2580311	|| ECH1 || Enoyl Coenzyme A hydratase 1, peroxisomal || 330559	1	-0.61		-0.57	-1.11	-0.96	-0.6	-0.46	-0.53	-0.44	0.15	0.17	0.34	-0.43	0.28	-0.53
IMAGE:811162	|| FMOD || Fibromodulin || 112254	1	1.3	2.49	5.35	5.32	4.94	6.16		3.5	6.08	4.96	6.35	6.36	6.78	4.58	5.97
IMAGE:52086	|| CBX6 || Chromobox homolog 6 || 116357	1	0.34	1.44	0.68	1.01	1.14	1.05	-0.27	0.62	1.26	2.13	2.02	1.95	1.53	0.65	1.89
IMAGE:346031	|| CSNK1G2 || Casein kinase 1, gamma 2 || 178069	1	-1.44	-0.41	-0.73	-0.24	-0.42	-0.23	-0.3	-0.36	-0.14	0.47	0.72	0.99	-0.38	0.07	0.06
IMAGE:950678	|| SREBF2 || Sterol regulatory element binding transcription factor 2 || 101963	1	-0.35	-0.31	-0.01	0.13	0.63	-0.17	-0.63	-0.43	0.08	0.28	1.14	0.82	0.58	0.27	1.14
IMAGE:486523	|| FEZ2 || Fasciculation and elongation protein zeta 2 (zygin II) || 120078	1	0.73	1.04	0.78	1.1	1.02	1.09	0.78	0.94	1.52	1.31	1.95	1.53	2.09	1.91	0.74
IMAGE:294926	|| MGC11257 || Hypothetical protein MGC11257 || 106417	1	-1.52	0.2	0	0.12	-0.52	-0.96	-0.63	-0.05	0.27	0.73	0.62	0.24	0.19	-0.28	0.29
*mitoch. cont. IMAGE:1574720	|| || *mitoch. cont. || 433319	1	-1.8	-0.56	-1.38	-1.43	-1.05	-0.89	-0.82	-0.99	-1.01	-0.56	-0.46	0.17	-0.53	0.03	-0.46
IMAGE:1521972	|| || Full-length cDNA clone CS0DM002YA18 of Fetal liver of Homo sapiens (human) || 310780	1	-1.5	-0.71	-0.82	-1.11	-1.07	-1.35	-1.05	-1.2	-0.28	-0.52	-0.83	-0.52	-0.46	-0.8	-0.95
IMAGE:813488	|| TMEM9 || Transmembrane protein 9 || 117418	1	-0.04	0	-1.34	0.31	-0.03	0.03	-0.27	-0.41	0.73	0.73	0.14	0.54	0.53	0.53	0
IMAGE:810939	|| APG9L1 || ATG9 autophagy related 9 homolog A (S. cerevisiae) || 116110	1	-1.79	-0.06	-0.19	-0.26	-0.33	-0.12	-0.29	-0.12	0.11	0.56	0.51	0.26	0.57	0.05	0.53
IMAGE:121798	|| FLJ11127 || Hypothetical protein FLJ11127 || 109349	1	-1.42	-1.47	-3.08	-2.16		-1.38	-1.89	-2.01	-1.69		-1.14	1.11	-0.65	-1.57	0.74
IMAGE:754625	|| ATP9A || ATPase, Class II, type 9A || 222889	1	-0.12	0.28	0.32	0.15	0.53	0.52	-0.42	-0.73	1.36	0.79	0.85	0.53	0.47	0.93	0.85
IMAGE:2229965	|| ADAMTS2 || ADAM metallopeptidase with thrombospondin type 1 motif, 2 || 331171	1	0.62	2.47		1.04	-0.73	1.55	1.16	1.38	2.63		2.2	2.77		5.4	2.27
*mitoch. cont. IMAGE:770935	|| || *mitoch. cont. hypothetical protein FLJ13511 || 433359	1	-0.84	-0.79	-1.15	-1.22	-0.68	-1.47	-1.33	-0.97	-0.95	-0.44	-0.26	0		-0.08	-0.74
IMAGE:754455	|| C3orf6 || Chromosome 3 open reading frame 6 || 118066	1	-0.01	-0.19	0.33	0.25	0.15	0.08	-0.69	-0.25	0.62	0.52	0.46	0.71	1.33	1.03	-0.17
IMAGE:1865374	|| EFCBP2 || EF-hand calcium binding protein 2 || 306843	1	-2.18		-0.61	-1.03	-0.7	-0.7	-1.5	-1.87	-0.7		-0.46	-0.82	-0.19	-0.16	-0.79
IMAGE:768619	|| PLEKHA2 || Pleckstrin homology domain containing, family A (phosphoinositide binding specific) member 2 || 103165	1	-2.11	-1.23	-0.45	-1.58	-1.43	-1.85	-0.57	-0.53	-0.71	-0.46	-0.23	-0.1	-0.85	-0.71	-0.88
IMAGE:126455	|| RAB5B || RAB5B, member RAS oncogene family || 109894	1	-0.64	-0.14		0.07	0.06	-0.14	-0.29	-0.19	0.12	0.18	0.17	0.59	0.55	0.29	0.45
IMAGE:207618	|| ARAF || V-raf murine sarcoma 3611 viral oncogene homolog || 110258	1	-0.78	-0.67	-0.74	-0.04	-0.53	-0.59	-0.75	-0.8	-0.13	-0.29	0.42	0.32	-0.13	-0.32	0.1
IMAGE:2307039	|| MGC3262 || Yip1 domain family, member 2 || 318322	1	-0.69	-0.04	-0.6	-0.36	-0.08	-0.22	-0.49	-1.14	0.04	0.94	0.3	0.41	-0.08	-0.03	0.42
IMAGE:245330	|| LOC492304 || Putative insulin-like growth factor II associated protein || 116829	1	-3.81	-3.07	-5.38	-5.55	-4.9	-4.69	-5.1	-5.09	-1.58	-2.34	-4.27	-1.93	-1.11	-4.45	-5.07
*mitoch. cont. IMAGE:745699	|| || *mitoch. cont. || 433357	1	-1.24	-0.69	-1.12	-1.23	-1.06	-1.16	-1.59	-0.95	-0.99	-0.37	-0.86	-0.14	-0.82	-0.44	-0.39
IMAGE:1417966	|| LRRFIP1 || Leucine rich repeat (in FLII) interacting protein 1 || 224062	1	0.25	0.29	1.12	0.64	0.36	0.1	0.06	0.84	1.24	1.04	1.29	1.07	1.07	0.4	0.68
IMAGE:126341	|| MYLK || Myosin, light polypeptide kinase || 102457	1	3.14	3.38	4.84	3.12	4.75	4.99	4.07	4.52	4.49	4.76	4.92	5.09	5.25	4.59	4.88
IMAGE:950680	|| DDB1 || Damage-specific DNA binding protein 1, 127kDa || 110910	1	-0.68	-0.07	-0.06	-0.08	-0.28	-0.16	-0.62	-0.3	0.23	0.31	0.62	0.39	0.33	-0.17	0.02
IMAGE:782450	|| C2orf29 || Chromosome 2 open reading frame 29 || 104833	1	-1.05	-1.11	-0.99	-0.97	-0.95	-1.19	-1.24	-1.15	-0.42	-0.65	-0.66	-0.54	-0.87	-1.03	-0.7
IMAGE:898276	|| C20orf35 || Chromosome 20 open reading frame 35 || 117147	1	-2	0.23	0.14	-1.01		0.1	0.26	-0.1	0.39	0.6	0.37	0.89	0.8	0.31	1.1
IMAGE:223483	|| DUSP1 || Dual specificity phosphatase 1 || 113326	1	0.09	0.81	0.59	0.36	0.8	0.31	0.05	0.36	0.98	1.09	1.16	0.88	0.86	0.77	0.99
IMAGE:530219	|| FLJ25692 || **Chromosome 8 open reading frame 45 || 221174	1	-1.64	-1.02	-1.11	-0.95	-0.83	-0.87	-1.22	-0.82	-0.39	-0.16	-0.87	-0.53	-0.45	-0.85	-0.25
IMAGE:376217	|| NT5C2L1 || 5'-nucleotidase, cytosolic II-like 1 || 109726	1	-0.9		-0.96	-0.91	-1.49	-1.24	-0.91	-1.3	-0.73	-0.73	-0.17	-0.15	-0.4	-0.96	-0.83
IMAGE:595200	|| PAK1 || P21/Cdc42/Rac1-activated kinase 1 (STE20 homolog, yeast) || 110314	1		-1.2	-0.8	-0.77	-1.04	-1.22	-1.04	-0.71	-0.25	-0.42	-0.81	-0.59	-0.25	-0.51	-0.39
IMAGE:786156	|| PEG3 || Paternally expressed 3 || 307263	1	-4.39	-6.68	-4.32	-5.89	-6.16		-6.46		-5.18	-4.1	-5.02	-4.84	-5.72	-5.13	-5.2
IMAGE:244154	|| AADAT || **Aminoadipate aminotransferase || 104798	1	-0.71	-0.09	-0.19	-0.04	-0.4	-0.84	-1.07	-0.58	0.14	0.39	0.16	0.01	0.42	-0.07	-0.04
IMAGE:824332	|| CBX5 || Chromobox homolog 5 (HP1 alpha homolog, Drosophila) || 220282	1	-2.24	-1.66	-1.12	-1.21	-1.4	-1.53	-1.66	-1.22	-0.65	-0.77	-1.02	-1.16	-0.93	-0.84	-0.8
IMAGE:1941742	|| APG7L || ATG7 autophagy related 7 homolog (S. cerevisiae) || 310891	1	0.29	0.45	-0.14	-0.14	-0.22	-0.34	-0.24	-0.42	0.43	0.27	0.66	1.02	0.3	0.47	0.28
IMAGE:1899230	|| MT1L || Metallothionein 1L || 307038	1	-2.06	-2.08	-1.52	-0.97	-1.84	-1.44	-0.9	-1.32	-1.01	0.09	1.27	0.99	-1.61	-0.74	-0.88
IMAGE:489384	|| IGFBP5 || Insulin-like growth factor binding protein 5 || 110120	1	0.12	0.31	3.46	1.06	2.8	2.7	2.82	3.23	2.96			4.39	4.02	2.05	3
IMAGE:202535	|| H19 || **H19, imprinted maternally expressed untranslated mRNA || 117946	1	-2.24	-2.45	-1.37	-1.24	-1.49	-1.84	-2.22	-1.1	-1.19	0.22	1.04	0.6	-2.29	-1.3	-0.67
*mitoch. cont. IMAGE:725914	|| || *mitoch. cont. ESTs || 433356	1	-2.17	-0.75	-1.53	-1.31	-0.8	-0.87	-1.51	-1.07	-0.99	-0.29	-0.42	-0.08	-0.53	0.08	-0.68
IMAGE:346545	|| MGC16037 || Hypothetical protein MGC16037 || 119742	1	-1.31	-1.25	-0.88	-0.86	-0.9	-0.64	-1.34	-0.66	-0.26	-0.8	-0.01	-0.65	-0.67	-0.64	-0.02
IMAGE:1704747	|| || CDNA FLJ45255 fis, clone BRHIP2015153 || 313369	1	0	-0.36	-0.1	-0.14	-0.44	-0.24	-0.46	-0.11	0.57	0.6	0.16	0.33	0.45	0.42	-0.32
IMAGE:261194	|| CaMKIINalpha || Calcium/calmodulin-dependent protein kinase II inhibitor 1 || 106874	1	-1.07	0.1	1.14	0.76	1.59	1.39	0.93	0.87	1.78	1.94	0.83	1.57	2.38	1.34	3
IMAGE:809466	|| TOMM40 || Translocase of outer mitochondrial membrane 40 homolog (yeast) || 119361	1	-3.28	-1.75	-1.74	-1.8	-1.96	-1.58	-2.93	-1.63	-1.3	-1.31	-0.75	-0.58	-1.28	-1.67	-1.16
IMAGE:469275	|| PTGIS || Prostaglandin I2 (prostacyclin) synthase || 245983	1	1.13	1.68	0.83	0.98	2.18	2.19	0.37	0.43	1.35	3.31	3.19	3.31	3.77	2.32	2.94
IMAGE:80226	|| NXN || **Nucleoredoxin || 99548	1	1.21	2.52	2.06	2.19	0.93	0.28	1.84	1.22	2.45	2.49	2.43	2.42	2.52	2.44	2.06
IMAGE:1862569	|| || || 114921	1	-2.17	-1.27	-1.61	-1.67	-1.89	-2.65	-2.4	-2.27	-1.29	-1.1	-1.27	-1.03	-0.9	-1.8	-1.72
IMAGE:234329	|| FLJ10099 || Hypothetical protein FLJ10099 || 105692	1	-0.66	-0.06	0.29	-0.23	0.08	0.2	-0.35	-0.03	0.26	0.24	0.14	0.36	0.35	0.28	0.84
IMAGE:346977	|| TBC1D5 || TBC1 domain family, member 5 || 220951	1	-0.78	-0.11	-0.4	0.17	0.14	-0.15	-0.55	-0.5	0.35	0.52	-0.16	0.35	0.43	0.61	0.37
IMAGE:78353	|| MT1F || Metallothionein 1F (functional) || 107373	1	-2.14	-2.57	-1.91	-1.71	-1.99	-1.68	-2.23	-1.61	-1.45	-0.22	0.79	0.48	-2.56	-0.94	-1.25
IMAGE:897788	|| PTPRF || Protein tyrosine phosphatase, receptor type, F || 105181	1	-1.04	-0.95	-0.33	-1.03	-0.96	-0.91	-1.56	-0.32	0.05	0	0.38	-0.22		-0.3	-1.17
IMAGE:241197	|| EGFR || Epidermal growth factor receptor (erythroblastic leukemia viral (v-erb-b) oncogene homolog, avian) || 309699	1	-0.64	0.49	1.3	0.4	0.98	0.16	-0.23	-0.17	0.4	1.07	0.71	1.58	1.82	0.78
IMAGE:809587	|| ARHGEF18 || Rho/rac guanine nucleotide exchange factor (GEF) 18 || 103715	1	0.17	0.55	-0.2	0.17	-0.39	-1.01	-0.86	-0.32	0.85	0.03	0.55	1.14	0.84	0.09	0.57
IMAGE:1836694	|| FLJ22457 || DENN/MADD domain containing 2D || 315847	1	-1.41	-1.3	-0.65	-0.45		-1.14		-2.03	-0.21	-0.04	0.5	-0.4	0.38	-0.21	-1.32
IMAGE:2149501	|| ATP2A2 || ATPase, Ca++ transporting, cardiac muscle, slow twitch 2 || 330919	1	-0.63	0.54	0.48	0.28		0.51	0.55	0.2	0.23	1.38	1.18	1.6	1.75	1.15	0.56
IMAGE:52339	|| TM4SF9 || Tetraspanin 5 || 117428	1	0.4	1.53	1.43	1.96	0.93	0.45	0.85	1.26	2.08	2.36	1.86	2.24	1.83	1.48	2.02
IMAGE:825343	|| || **Transcribed locus, moderately similar to NP_066288.2 suppressin [Homo sapiens] || 307703	1	-0.91	-0.89	-0.44	-0.98	-0.07	-0.07	-2.81	-1.36	-0.03	0.28	0.65	0.79	0.61	-0.54	-0.92
IMAGE:2054945	|| SLC23A1 || Solute carrier family 23 (nucleobase transporters), member 1 || 315709	1	-1.59	-1.73	-0.9	-1.38	-2	-1.78	-1.95	-1.26	-1.02	-0.94	-1.45	-1.09	-1.65	-1.02	-0.83
1292115	|| C10orf89 || Chromosome 10 open reading frame 89 || 225876	1	-1.29	-0.14	-1.42	-0.48	-0.61	-0.19		-0.9	0.04	-0.32	0.29	-0.19	-0.04	0.05	0.06
IMAGE:1948377	|| OPRS1 || Opioid receptor, sigma 1 || 319946	1	1.46	2.07	2.52	2.02	1.73	1.69	2.04	0.93	2.08	2.65	2.89	2.64	2.33	3.36	1.51
IMAGE:135791	|| CECR2 || Cat eye syndrome chromosome region, candidate 2 || 106504	1	0.8	0.76	0.73	0.81	0.62	1.08	0.82	1.68	1.9	1.18	2.44	1.23	1.57	1.3	1.55
IMAGE:324861	|| EGFR || Epidermal growth factor receptor (erythroblastic leukemia viral (v-erb-b) oncogene homolog, avian) || 99435	1	-2	0.12	1.27	0.85	0.27	1.09	-0.2	-0.2	0.91	1.28	0.99		1.56	1.07	2.01
IMAGE:510383	|| IFITM1 || Interferon induced transmembrane protein 1 (9-27) || 161106	1	0.08	1.01	1.46	2.14	1.61	1.72	0.99	1.71	2.35	2.35	2.34	2.9	1.98	1.51	1.91
IMAGE:812033	|| GPC1 || Glypican 1 || 106839	1	-3.68	-2.55	-2.74	-2.38	-2.04	-2.05	-2.54	-2.75	-1.47	-2.23	-1.86	-0.78	-2.18	-1.24	-2.29
IMAGE:768523	|| ZNF258 || Zinc finger, MYM-type 6 || 113129	1	1	1.16	1.19	1.26	1.08	1.52	0.53	1.27	1.48	1.4	1.98	1.75	1.81	1.61	1.58
IMAGE:809857	|| TBL2 || Transducin (beta)-like 2 || 100782	1	-1.11	-0.36	-0.31	-0.73	-0.59	-0.56	-0.52	-0.41	0	0.09	-0.17	0.23	-0.18	-0.13	-0.64
IMAGE:501859	|| TRIM35 || Tripartite motif-containing 35 || 101056	1	-0.07	0.44	0.29	0.37	0.92	-0.1	-0.02	-0.24	0.78	1	1.04	0.99	0.75	0.4	0.89
IMAGE:280000	|| HIPK2 || Homeodomain interacting protein kinase 2 || 108002	1	-2.13	-1.37	-1.59	-1.62	-2.45	-2.85	-2.32	-1.84	-0.75	-1.63	-0.71	-1.31	-1.43	-0.99	-1.75
IMAGE:682043	|| USP36 || Ubiquitin specific peptidase 36 || 307986	1	-1.37	-0.97	-0.48	-0.94	-0.84	-1.06	-0.44	-1.28	-0.08	-0.42	-0.39	-0.42	-0.65	-0.96	-0.3
IMAGE:815564	|| DLST || Dihydrolipoamide S-succinyltransferase (E2 component of 2-oxo-glutarate complex) || 113506	1	-0.64	-0.04	0.18	0.43	-0.09	0.03	-0.4	-0.2	0.69	0.58	0.17	0.86	0.18	0.56	0.51
IMAGE:812974	|| JUB || Jub, ajuba homolog (Xenopus laevis) || 116116	1	-0.15	0.6	1.21	-0.04	0.85	0.37	0.24	0.56	0.83	0.4	0.53	1.05	1.39	1.11	1.44
IMAGE:1900149	|| RNF41 || Ring finger protein 41 || 308338	1	0.02	-0.76	-0.11	-0.84	-0.34	-1.12	-0.71	-1.09	-0.31	0.52	1.11	0.87	-0.38	-0.44	-0.36
IMAGE:469952	|| COMMD6 || COMM domain containing 6 || 115597	1	0.52	0.71	0.74	0.66	0.84	0.07	0.57	1.12	1.24	1.33	1.39	1.34	1.08	0.74	1.08
IMAGE:144916	|| GBP3 || Guanylate binding protein 3 || 108148	1	0.88	0.61	0.33	-0.28	0.51	1.83	0.98	1.28	1.75	1.51	1.28	1.53	2.19	1.44	1.6
IMAGE:825284	|| MGC5508 || Hypothetical protein MGC5508 || 223600	1	-0.25	-0.24	-0.14	0.08	0.39	-0.33	-0.47	-0.27	0.41		0.38	0.42	0.25	0.4	0.28
IMAGE:795256	|| RHBDL7 || Rhomboid, veinlet-like 7 (Drosophila) || 114788	1		0.2	-0.03	-0.38	-0.32	-0.3	-0.7	-0.5	0.29	0.53	0.57	0.29	0.08	0.21	-0.48
IMAGE:300099	|| TM4SF9 || Tetraspanin 5 || 312147	1	0.45	1.28	1.74	2.19	1.17	1.58	1.42		2.25	2.4	1.97	2.18	2.12	1.85	2.99
IMAGE:1574509	|| RAPGEF1 || Rap guanine nucleotide exchange factor (GEF) 1 || 222146	1	-1.54	-0.36	-0.69	-0.08	0.11	-0.46	-0.35	-0.37	-0.04	0.18	0.56	0.95	0.25	0.13	-0.09
IMAGE:897547	|| CBX5 || Chromobox homolog 5 (HP1 alpha homolog, Drosophila) || 221179	1	-1.38	-1.49	-1.44	-1.17	-1.35	-1.99	-1.77	-1.6	-1.11	-1.14	-1	-1.2	-0.98	-0.88	-0.75
IMAGE:592458	|| TBC1D14 || TBC1 domain family, member 14 || 111754	1	-1.49	-0.26	-1.05	-0.82	-0.63	-0.61	-0.94	-0.62	0.26	-0.48	-0.27	-0.17	-0.15	-0.25	0.04
IMAGE:128875	|| ATXN2 || Ataxin 2 || 117747	1	-0.82	0.24	-1	-1.01	-0.78	-1.07	-0.67	-0.92	-0.44	-0.43	-0.05	0.62	-0.22	0.19	0.66
IMAGE:1879677	|| RNF38 || Ring finger protein 38 || 313883	1	-1.73	-0.66	-0.17	-0.94	-0.82	-0.92	-0.59		-0.48	-0.11	-0.42	-0.31	-0.55	-0.31	-0.31
IMAGE:430894	|| TLN1 || Talin 1 || 226127	1	0.85	1.01	0.76	1.03	0.81	1.31	1.31	1.63	1.28	1.83	2.08	1.68	1.56	1.4	1.66
IMAGE:897577	|| FZR1 || Fizzy/cell division cycle 20 related 1 (Drosophila) || 117393	1	-2.47	-1.05	-2.62	-1.67	-2.06	-1.78	-2.74	-1.66	-1.75	-1.09	-0.9	-0.68	-1.25	-1.52	-1.23
IMAGE:825060	|| DUT || DUTP pyrophosphatase || 103399	1	-0.97	-0.33	-0.48	-0.25	-0.48	-0.25	-0.88	-0.92	-0.31	-0.07	0.12	0.3	-0.21	0.25	-0.19
IMAGE:740117	|| IRF7 || Interferon regulatory factor 7 || 178270	1	-0.88	-0.06	-0.23	0.56	0.42	-0.02	0.22	0.2	0.42	1.25	1.6	1.86	0.22	0.45	0.48
IMAGE:2125838	|| HLA-G || HLA-G histocompatibility antigen, class I, G || 314421	1	-0.97	-0.44	-0.34	0.63	-0.22	0.03	-0.02	-0.09	1.04	0.68	1.91	1.91	0.68	0.24	-0.45
IMAGE:825271	|| R3HDM || R3H domain containing 1 || 101624	1	-0.66	-0.25	-0.64	-0.6	-0.94	-0.56	-0.21	-0.22	0.38	0.18	-0.14	-0.01	-0.35	-0.29	0.46
IMAGE:136073	|| PHLDB2 || **Pleckstrin homology-like domain, family B, member 2 || 99583	1	-0.99	-0.14	-0.01	-0.78	-0.65	-0.65	-0.66	-0.32	0.18	-0.26	-0.35	0.12	-0.09	-0.04	-0.05
IMAGE:469383	|| C8orf1 || Chromosome 8 open reading frame 1 || 108341	1	-0.45	-1.07		-0.85	-0.26	-0.57	-1.07	-1.03	-0.09	-0.06	-0.41	-0.1	-0.03	-0.5	-0.53
IMAGE:669485	|| EGFR || Epidermal growth factor receptor (erythroblastic leukemia viral (v-erb-b) oncogene homolog, avian) || 114642	1	-2.92	-0.9	0.76	0.7	0.42	0.9	-0.17		0.78		1.37	1.66	1.54	0.92	1.43
IMAGE:486348	|| PYCR2 || Pyrroline-5-carboxylate reductase family, member 2 || 225996	1	-1.28	-0.79	-0.68	-0.73	-1.01	-1.15	-2.11	-1.14	-0.1		-0.38	-0.14	-0.36	-0.63	-1.01
IMAGE:785610	|| PTPN3 || Protein tyrosine phosphatase, non-receptor type 3 || 107171	1	-2.43	-3.11	-0.56	-2.87	-2.7	-2.32	-1.81	-2.58	-2.01	-2.6	-0.34	-1.07	-0.86	-2.25	-2.09
IMAGE:60316	|| || || 114737	1	-1.78	-0.79	-1.38	-1.16	-1.28	-1.82	-2	-1.54	-0.73	-0.77	-1.12	-0.67	-0.04	-1.01	-0.94
IMAGE:469954	|| PRKCA || Protein kinase C, alpha || 106729	1	-1.7	-0.84	-1.25	-1.57	-1.22	-0.88	-0.67	-1.91	-1.22	-0.29	-0.39	0.01	-0.89	0.76	0.22
IMAGE:85403	|| WBP2 || WW domain binding protein 2 || 98751	1	-0.16	-0.34	-0.49	0.08	-0.57	-0.06	-0.87		0.09	0.2	0.54	0.49	0.36	0.12	-0.12
IMAGE:307244	|| LIPL3 || Lipase-like, ab-hydrolase domain containing 3 || 118664	1	2.69	4.46	3.54	1.84	2.85	2.84	3.73	2.66	4.1	3.66	3.83	4.14	4.17	3.71	3.48
IMAGE:815555	|| DGKA || Diacylglycerol kinase, alpha 80kDa || 98491	1	1.16	1.07	0.96	0.47	-0.17	0.26	-0.28	-0.01	1.04	1.22	1.2	1.27	0.6	1.06	1.09
IMAGE:233688	|| ADAM12 || ADAM metallopeptidase domain 12 (meltrin alpha) || 103637	1	4.36	3.84	4.01	3.92	3.1	3.29	5.33	5.07	0.79	2.59	1.8	1.27	1.48	0.9	1.19
IMAGE:448046	|| ADAM12 || ADAM metallopeptidase domain 12 (meltrin alpha) || 226520	1	4.35	3.99	3.25	3.7	3.33	2.65	4.42	4.47	0.94	2.77	1.95	1.23	1.65	1.12	1.4
IMAGE:784360	|| EML1 || Echinoderm microtubule associated protein like 1 || 116207	1	3.92	4.12	5.06	3.34	3.72	3.69	4.57	4.97	2.01	2.2	0.45	2.12	2.22	0.61	1.18
IMAGE:23185	|| TNC || Tenascin C (hexabrachion) || 108846	1	0.17	0.1	0.05	1.35	1.74	1.46	1.22	1.02	-0.9	-1.17	-3.31	-1.55	-2.25	-0.75	-1.15
IMAGE:489631	|| CSPG2 || Chondroitin sulfate proteoglycan 2 (versican) || 102967	1	3.06	1.63	2.99	2.75	2.98	2.85	3.17	3.07	1.34	0.75	1.26	0.74	0.56	1.82	0.47
IMAGE:470049	|| MAN2A1 || Mannosidase, alpha, class 2A, member 1 || 221948	1	0.89	0.93	0.32	0.95	1.09	1.06	0.57	0.48	-0.01	-0.42	-0.73	-0.28	-0.69	-0.35	0.16
IMAGE:809719	|| URB || Steroid sensitive gene 1 || 101336	1	4.84	4.54	4.74	4.73	4.81	4.6	4.12	4.82	3.56	2.94	3.53	2.76	3.15	3.29	3.77
IMAGE:345925	|| KRT5 || Keratin 5 (epidermolysis bullosa simplex, Dowling-Meara/Kobner/Weber-Cockayne types) || 114280	1	2.59	1.82	2.03	2.27	2.57	2.12	1.85	2.15	1.28	0.74	1.06	0.23	0.35	1.31	0.3
IMAGE:1435624	|| CSPG2 || Chondroitin sulfate proteoglycan 2 (versican) || 222670	1	3.22	1.93	3.09	2.59	2.89	2.75	2.69	2.83	1.3	0.91	1.23	0.49	0.42	1.92	0.12
IMAGE:772425	|| FAP || Fibroblast activation protein, alpha || 107998	1	4.7	4.03	3.99	5.2	4.41	4.11	3.82	4.64	2.16	2.95	2.38	3.21	3.11	3.03	3.09
IMAGE:122321	|| CSPG2 || Chondroitin sulfate proteoglycan 2 (versican) || 226840	1	2.77	2.1	2.85	2.57	2.89	2.81	2.72	2.84	1.11	1.51	1.32	0.77	0.46	2.09	0.63
IMAGE:399898	|| CSPG2 || Chondroitin sulfate proteoglycan 2 (versican) || 107000	1	3.09	1.86	3.01	2.58	2.79	2.59	2.39	2.54	1.52	0.92	1.29	0.55	0.4	1.81	0.36
IMAGE:772880	|| FLJ21127 || Hypothetical protein FLJ21127 || 110219	1	3.35	3.86	3.74	4.93	3.78	3.29	3.64	3.93	2.17	2.37	2.13	2.55	2.18	2.4	2.81
IMAGE:486591	|| SEMA3C || Sema domain, immunoglobulin domain (Ig), short basic domain, secreted, (semaphorin) 3C || 118286	1	2.87	2.24	1.49	2.72	2.17	2.45	1.2	1.68	1.36		0.11	0.09	0.12	-0.07	0.56
IMAGE:753982	|| || CDNA FLJ44429 fis, clone UTERU2015653 || 102526	1	6.32	7.93	5.54	6.13	6.82	6.01	5.29	5.6	4.08	5.28	4.79	3.01	3.72	4.1	4.11
IMAGE:377701	|| CSPG2 || Chondroitin sulfate proteoglycan 2 (versican) || 107937	1	2.85	1.96	3.1	2.79	2.69	2.4	1.99	2.64	1.4		1.25	0.43	0.41	1.86	0.3
IMAGE:2028984	|| CXCL12 || Chemokine (C-X-C motif) ligand 12 (stromal cell-derived factor 1) || 313869	1	0.96	1.4	2.28	0.84	0.79	1.02	1.58	1.56	0.1	0.1	-0.3	0.47	0.12	-0.4	-0.58
IMAGE:1699540	|| SNX19 || Sorting nexin 19 || 313119	1	2.62	2.04	3.15	2.49	3.68	2.69	3.66	4.3	1.11	0.22	-0.05	-0.22	1.27	1.45	2.21
IMAGE:489755	|| ADAM12 || ADAM metallopeptidase domain 12 (meltrin alpha) || 117509	1	3.88	2.94	3.64	3.44	2.8	2.62	4.85	4.34	0.25	2.61	1.89	1.32	1.78	1.19	1.51
IMAGE:2239277	|| TRPC3 || Transient receptor potential cation channel, subfamily C, member 3 || 314259	1	2.1	1.83	3.61	2.39	2.43	3.29	2.43	3.08	0.18	0.79	0.86	1.73	1.9	0.48	0.97
IMAGE:784337	|| CXCL12 || Chemokine (C-X-C motif) ligand 12 (stromal cell-derived factor 1) || 108163	1	2.32	2.55	3.17	1.48	1.95	1.58	2.56	2.8	1.41	1.24	0.18	1	0.91	0.27	0.28
IMAGE:796613	|| COL5A2 || Collagen, type V, alpha 2 || 119133	1	4.48	4.2	3.89	4.01	3.95	4.01	4.31	4.83	3.47	3.54	1.89	2.46	2.48	3.09	3.28
IMAGE:2577230	|| TNC || Tenascin C (hexabrachion) || 331075	1		-0.29		1.76	1.11	1.71	1.27	0.68	-0.61		-3.37	-0.97	-1.86	-0.42	-1.02
IMAGE:430264	|| SPTLC2L || Serine palmitoyltransferase, long chain base subunit 2-like (aminotransferase 2) || 102915	1	-3.31	-2.18	-2.41	-1.71	-2.46	-2.32	-2.99		-3.34	-4.65		-4.27	-3.96	-3.83	-3.18
IMAGE:470121	|| TCTA || T-cell leukemia translocation altered gene || 223504	1	1.34	0.71	0.13	0.61	1.26	1.34	0.69	0.84	-0.56	-0.24	-0.23	0.07	0.24	-0.02	0.45
IMAGE:1931979	|| MGC13057 || Hypothetical protein MGC13057 || 312529	1	-1.9		-1.76	-1.12	-1.65	-0.6		-1.9	-2.62	-4.04	-4.09	-3.41	-2.99	-3.23	-2.23
IMAGE:1697776	|| || Transcribed locus || 311971	1	3.52	2.47	3.29	2.77	3.06	2.52	3.39	3.93	2.33	0.1	0.31	-0.46	1.03	1.74	2.36
IMAGE:2239290	|| CXCL12 || Chemokine (C-X-C motif) ligand 12 (stromal cell-derived factor 1) || 312914	1	4.88	5.11	5.63	4.13	4.58	4.63	5.62	5.32	3.73	3.76	2.23	4	3.97	2.81	3.24
IMAGE:418185	|| ARHGAP24 || Rho GTPase activating protein 24 || 99615	1	3	2.71	2.92	3.23	2.84	2.87	3.08	3.09	2.29	1.46	2.16	2.55	2.23	2.24	1.89
IMAGE:429789	|| ADAM12 || **ADAM metallopeptidase domain 12 (meltrin alpha) || 105595	1	3.08	3.23	3.96	3.75	1.95	3.38	3.13		0.29	3.01	1.36	0.85	1.7	0.89	1.79
IMAGE:230116	|| OSBPL9 || Oxysterol binding protein-like 9 || 103670	1	-1.23	-0.77	-1.11	-0.94	-1.39	-1.27	-1.33	-1.07	-1.71	-1.92	-3.18	-2.3	-2.54	-1.63	-2.54
IMAGE:240938	|| NAG8 || Nasopharyngeal carcinoma associated gene protein-8 || 114170	1	-2.61	-2.65	-3.49	-2.05	-2.05	-2.31	-2.26	-1.84	-3.67	-2.79	-3.46	-2.99	-4.29	-2.96	-4.01
IMAGE:825740	|| DNAJC10 || **DnaJ (Hsp40) homolog, subfamily C, member 10 || 110851	1	0.45	0.45	0.25	0.63	0.17	0.3	0.63	0.49	0.06	-0.26	-0.35	-0.46	-0.26	-0.61	-0.08
IMAGE:810459	|| FZD8 || Frizzled homolog 8 (Drosophila) || 102039	1	1.52	-0.17	0.67	-0.36	-0.8	-1.17	1.4	2.03	-0.79	-1.33	-2.44	-2.21	-3.15	-1.86	-2.57
1239859	|| LPHN2 || Latrophilin 2 || 221898	1	1.56		0.75	1.56	0.34	1.46	1.16		-0.4	0.09	-2.53	-0.18	-0.98	-0.76	0.41
IMAGE:471748	|| ADAM12 || ADAM metallopeptidase domain 12 (meltrin alpha) || 101543	1	3.64	3.55	3.76	3.62	2.63	2.14	3.54	4.61	1.01	3.18	1.85	1.13	1.91	0.94	1.57
IMAGE:562318	|| DEPDC6 || DEP domain containing 6 || 224653	1	0.99	0.25	0.37	1.28		1.14	0.54	0.19	-0.74	0.35	-0.41	-0.96		-0.66	-0.59
IMAGE:1909826	|| TUSC3 || Tumor suppressor candidate 3 || 317485	1	0.28	0.24	0.02	0.12	0.61	0.34	-0.08	-0.08	-0.34	-0.95	-2.21	-0.7	-0.9	-1.08	-0.57
IMAGE:767851	|| FBN1 || Fibrillin 1 (Marfan syndrome) || 116443	1	2.83	3.51	2.14	2.95	3.06	3.3	2.84	2.85	1.91	1.39	0.38	1.25	1.7	2.18	2.92
IMAGE:275798	|| SIAT9 || **ST3 beta-galactoside alpha-2,3-sialyltransferase 5 || 114885	1	-0.08	0.09	-0.68	0.13	0.92	0.83	0.38	0.32	0.01	-2.02	-0.78	-1.37	-1.34	-1.56	-0.2
IMAGE:252963	|| LGR4 || Leucine-rich repeat-containing G protein-coupled receptor 4 || 114977	1	0.59	0.81	0.49	0.66	-0.04	-0.41	1.39	1.41	0.04	-0.57	-2.02	-2.1	-0.45	-0.8	-1.62
IMAGE:1434897	|| COL5A2 || Collagen, type V, alpha 2 || 309448	1	3.78	4.37	4.05	4.21	3.92	3.93	3.84	4.74	3.47	3.66	2.04	2.53	2.78	3.15	3.22
IMAGE:2445159	|| SEMA3C || Sema domain, immunoglobulin domain (Ig), short basic domain, secreted, (semaphorin) 3C || 331151	1	2.1	1.17	1.03	2.57	1.74	1.71	0.66	0.66	0.74	0.7	-0.41	-0.2		0.01	-0.04
IMAGE:68557	|| FABP1 || Fatty acid binding protein 1, liver || 113950	1	-6.27	-5.05	-6.73	-5.44	-6.4	-5.01	-5.45	-5.54	-6.09	-8.19	-6.83	-7.04		-7.55	-6.29
IMAGE:244146	|| KIAA0226 || KIAA0226 || 100317	1	-0.28	-0.59		-0.01	-0.76	-0.7	-0.32	-0.45	-0.82	-1.37	-1.36	-1.16	-1.46	-1.16	-0.94
IMAGE:665280	|| MBNL1 || Muscleblind-like (Drosophila) || 107044	1	-0.24	-0.41	-1.07	0.69	-0.91	-0.38	-1.05	-1.14	-1.25	-1.2	-2.27	-2.72	-1.7	-1.8	-1.7
IMAGE:359855	|| HHAT || Hedgehog acyltransferase || 109952	1	1.37	1	0.05	0.73	0.77		1.53	1.67	0.49	0.2	0.38	0.12		0.05	0.03
IMAGE:77193	|| MAFB || V-maf musculoaponeurotic fibrosarcoma oncogene homolog B (avian) || 119443	1	-0.6		0.1	1.38	1.42	1.25	0.24	0.67	-0.21	-0.09	-2.34	-0.83	-0.94	-1.44	-1.05
IMAGE:346583	|| LPHN2 || Latrophilin 2 || 119834	1	1.48	1.07	0.11	1.99	0	-0.18	0.41	0.21	-0.37	-0.58	-1.77	-1.08	-1.81	-0.59	0.15
IMAGE:243932	|| GPATC2 || G patch domain containing 2 || 105412	1	0.55	0.51	0.01	0.19	0.21	0.43	0.37	-0.12	-0.15		-0.78	-0.61	-0.38	-0.57	-0.21
IMAGE:300323	|| ECM2 || Extracellular matrix protein 2, female organ and adipocyte specific || 100732	1	1.77	1.99	1.75	3.19	2.95	2.98	2.19	1.85	1.59	0.99	-0.51	-0.34	1.16	0.64	2.17
IMAGE:627039	|| ADAM12 || ADAM metallopeptidase domain 12 (meltrin alpha) || 108628	1	4.17	4.34	3.93	1.98	2.83	1.49	4.69	3.33	-0.1	2.81	1.14	0.87	0.98		0.28
IMAGE:450464	|| ACVR2 || Activin A receptor, type IIA || 113011	1	1.61		2.18	3.11	3.21	3.28	2.1	2.66	1.69	1.22	0.33	0.29	1.03	0.34	2.44
IMAGE:914016	|| GTDC1 || Glycosyltransferase-like domain containing 1 || 104391	1	-1.85	-1.07	-2.71	-1.67	-0.5	-1.81	-2.16	-0.87	-2.19	-2.64	-3.14	-2.9	-4.17	-2.08	-2.63
IMAGE:1685817	|| CTMP || Thioesterase superfamily member 4 || 316187	1	-2	-1.84		-1.62	-1.35	-1.92	-1.41	-2.04	-1.91	-2.71	-3.36	-2.83	-3.53	-3.03	-2.14
IMAGE:1468660	|| ENTH || Enthoprotin || 222477	1	-0.42	-1.7	-1.5	-1.11	-1.32	-1.26	-0.87	-2.51	-3.24	-2.39	-3.22	-2.29	-2.8	-1.83	-2.45
IMAGE:452703	|| || || 226331	1	-1.6	-1.83	-2.47	-1.32	-2.46	-2.06	-2.1	-2.17	-3.08	-2.34	-4.45	-2.87	-4.2	-3	-2.59
IMAGE:1879938	|| || Transcribed locus || 313063	1	-1.42	-1.14	-1.46	-0.68	-1.43	-1.24	-1.24	-0.82	-1.91	-1.25	-3.06	-2.49	-2.43	-1.76	-2.21
IMAGE:1504340	|| ACP1 || Acid phosphatase 1, soluble || 225403	1	-1.11	-0.87		-0.9	-1.26		-1.92	-0.91	-1.79	-1.79	-2.75	-2.78	-3.6	-4.44	-2.44
IMAGE:1938433	|| GLULD1 || Glutamate-ammonia ligase (glutamine synthetase) domain containing 1 || 317269	1	-0.83	-0.89	-1.27	-1.17	-1.11	-1.52	-1.46	-0.94	-1.71	-2.19	-2.16	-2.02	-2.47	-2.55	-1.2
IMAGE:1091502	|| COL5A2 || Collagen, type V, alpha 2 || 119714	1	3.49	3.08	2.99	2.56	3.23	2.11	2.46	2.61	1.84		1.11	1.71	1.58	2.35	2
IMAGE:812083	|| APC || Adenomatosis polyposis coli || 105081	1	-0.01	-0.01	-0.07	0.12	-0.02	0.12	0.25	0.04	-0.38	-0.8	-0.87	-0.69	-0.57	-0.23	-0.25
IMAGE:258521	|| DKFZP566M114 || Chromosome 4 open reading frame 13 || 114453	1	0.05	0.12	-0.47	0.18	0.04	-0.32	-0.27	-0.38	-1.03	-0.6	-1.15	-0.7	-0.78	-0.59	-0.49
IMAGE:1877592	|| || || 319147	1	1.4	1.19		1.49		1.44	0.96	1.39	0.87		-0.35	0.46	0.48	0.55	0.69
IMAGE:175540	|| TRPS1 || Trichorhinophalangeal syndrome I || 240873	1	-0.82	-1.56	-1.24	0.78	-0.02	0		-0.39	-1.12	-1.15		-1.95	-2.33	-3.24	-1.66
IMAGE:1470659	|| COG8 || Peptide deformylase-like protein || 225959	1	0.86	0.9	0	1.29	0.46	0.18	-0.07	0.37	-0.4	0.01	-0.71	-1.22	-0.9	0.1	-0.11
IMAGE:366848	|| TCF7L2 || Transcription factor 7-like 2 (T-cell specific, HMG-box) || 119511	1	1.19	1.42	1.53	1.41	1.97	1.9	1.48	1.68	1.11	1.03	0.55	0.85	0.86	0.87	1.04
IMAGE:1932272	|| CXorf6 || Chromosome X open reading frame 6 || 311617	1	0.66		0.15	0.38	-0.41	-0.06	0.53	0.44	-2.42	-3.49	-1.98	-2.48		-0.18	0.36
IMAGE:1581694	|| RNF111 || Ring finger protein 111 || 308051	1	-1.85	-1.51	-1.71	-1.24	-1.61	-1.5	-2.03	-0.89	-1.78	-2.95	-2.55	-3.44		-3.28	-2.02
IMAGE:1009311	|| SEMA3C || Sema domain, immunoglobulin domain (Ig), short basic domain, secreted, (semaphorin) 3C || 106058	1	0.57		-1.13	0.88	-0.24	-0.49	-1.69	-1.73	-1.34	-1.89	-3.3	-3.73	-2.54	-1.97	-1.56
IMAGE:123980	|| CTDSPL || CTD (carboxy-terminal domain, RNA polymerase II, polypeptide A) small phosphatase-like || 105448	1	2.89	2.62	1.54	3.64	2.89	3.09	2.77	3.26	2	1.07	1.41	1.31	2.06	2.08	3.1
IMAGE:346027	|| GLS || Glutaminase || 225989	1	3.96	2.08	2.65	2.01	2.41	2.3	2.82	2.76	0.65	0.72	2.02	0.99	1.28	2.11	0.81
IMAGE:824378	|| LOC91526 || Ankyrin repeat domain 44 || 308279	1	0.85	-0.67	-0.25	-0.76	-0.55	-0.57	0.06		-1.14	-0.96	-1.85	-2.75	-1.7	-2.31	-1.13
IMAGE:755975	|| DAG1 || Dystroglycan 1 (dystrophin-associated glycoprotein 1) || 101214	1	1.91	2	1.1	1.27	2.96	3.23	1.81	3.09	0.32	0.77	0.11	0.18	1.01	1	2.01
IMAGE:845391	|| DNAJC10 || DnaJ (Hsp40) homolog, subfamily C, member 10 || 101414	1	0.62	0.69	0.12	0.39	0.34	0.38	0.35	0.43	0.18	-0.36	-0.16	-0.23	-0.31	-0.49	0.23
IMAGE:138978	|| KIAA1546 || KIAA1546 protein || 119271	1	-0.07	0.27	0.21	-0.46	-0.45	-0.37	-0.46	-0.02	-0.48	-0.79	-2.31	-0.98		-1.85	-1.36
IMAGE:754169	|| BCLAF1 || BCL2-associated transcription factor 1 || 310683	1	-0.12	-0.8	-0.26	0.04	-0.1	-0.36	0.1	0.04	-0.61	-0.99	-1.06	-1.23	-0.78	-1	-0.67
IMAGE:754358	|| SPOCK || Sparc/osteonectin, cwcv and kazal-like domains proteoglycan (testican) || 116081	1	3.22	3.53	2.74	3.32	2.77	2.36	2.52	3.21	2	2.61	2.51	2.18	2.02	1.51	1.67
IMAGE:451850	|| TLK1 || Tousled-like kinase 1 || 223565	1	-1.56	-1.22	-2.02	-1.79	-1.77	-1.74	-1.59	-1.75	-2.51	-3.49	-3.31	-2.28	-2.9	-1.64	-2.47
IMAGE:1602499	|| ITGBL1 || Integrin, beta-like 1 (with EGF-like repeat domains) || 111383	1	3.98	5.19	2.71	7.69	4.07	4.72	3.72	4.38	1.19	1.96	2.4	1.76	2.2	3.5	4.57
IMAGE:357031	|| TNFAIP6 || Tumor necrosis factor, alpha-induced protein 6 || 111702	1	1.82	1.51	2.24	2.39	1.88	1.61		1.62	0.29	1.79	0.88	-0.07		-0.67	0.22
IMAGE:488888	|| UGP2 || **UDP-glucose pyrophosphorylase 2 || 114735	1	0.46	0.78	0.6	0.93	0.7	0.93	0.81	0.93	0.26	0.17	0.07	0.19	0.48	-0.07	0.45
IMAGE:435524	|| ETNK1 || Ethanolamine kinase 1 || 221120	1	-0.69		-0.82	-0.42	-0.58	-0.89	-1.19	-0.4	-0.82	-1.9	-1.36	-1.77	-2.45	-1.88	-1.26
IMAGE:429203	|| WDTC1 || **WD and tetratricopeptide repeats 1 || 105460	1	4.06	4.28	3.52	3.7	4.03	3.4	3.28	3.47	3.01	3.38	2.13	2.51	2.73	1.18	3.21
IMAGE:490991	|| || || 103363	1		-3.33	-4.07	-1.03	-2	-1.19	-1.51		-2.99	-4.12	-3.94	-2.94	-3	-5.46	-3.33
IMAGE:244703	|| ITGBL1 || Integrin, beta-like 1 (with EGF-like repeat domains) || 104192	1	5.37	4.79	2.78	5.51	4.86	5.6	4.25	4.83	2.55	3.94	3.19	2.95	3.36	4.29	5.28
IMAGE:277346	|| C1GALT1 || Core 1 synthase, glycoprotein-N-acetylgalactosamine 3-beta-galactosyltransferase, 1 || 220454	1	0.55	0.28	0.03	0.8	0.65	1.02	-0.39		-0.52	-0.39	-1.22	-1.44		-0.71	0.37
IMAGE:502744	|| TBCA || Tubulin-specific chaperone a || 112499	1	-1.23	-1.45	-5.02	-1.42	-1.31	-1.5	-1.78	-1.53	-1.61	-3.16	-3.04	-2.46	-4.08	-1.42	-3.46
IMAGE:685516	|| GPR160 || G protein-coupled receptor 160 || 220886	1	-3.14	-4.01	-3.75	-3.18	-3.94	-3.02	-3.15	-3.84	-4.97	-5.96	-4.09	-3.75	-4.63	-4.35	-4.69
IMAGE:257504	|| FUSIP1 || FUS interacting protein (serine/arginine-rich) 1 || 224025	1	-0.22	-0.24	-1.12	-0.47	0.07	-0.65	-0.63	-0.52	-1.04		-1.63	-1.02	-1.32	-1.11	-1.13
IMAGE:757157	|| SMAP-5 || Yip1 domain family, member 5 || 223268	1	1.5	1	1.62	1.39	1.07	1.1	0.78	1.22	0.65		0.58	0.39	0.44	0.66	0.54
IMAGE:131110	|| ANAPC7 || Anaphase promoting complex subunit 7 || 118504	1	-0.92	-0.65	-1.22	-0.81	-0.83	-0.39	-0.39		-1.86	-1.36	-1.54	-2.06		-2.25	-0.61
IMAGE:759873	|| LRRC17 || Leucine rich repeat containing 17 || 112249	1	-0.23	-0.95	-3.66	-0.88	-1.3	-1.71	-0.27	-0.44	-2.49	-1.86	-0.51	-3.48	-3.61	-4.33	-2.06
IMAGE:325220	|| || MRNA; cDNA DKFZp586J1717 (from clone DKFZp586J1717) || 118506	1	3.61	2.87	2.94	2.94	2.77	2.68	3.88	5.05	2.51	0.7	0.61	0.29	1.77	2.64	3.08
IMAGE:276523	|| || Transcribed locus || 106087	1	2.78	3.08	3.06	3.32	3.09	3.22	3.11	3.54	3.02		0.91	1.16	2.07	1.87	2.8
IMAGE:810934	|| ELN || Elastin (supravalvular aortic stenosis, Williams-Beuren syndrome) || 116211	1	4.57	5.41	5.07	4.76	6.07	5.33	5.37	5.77	2.22	3.81	1.89	2.68	4.91	4.38	5.04
IMAGE:1662182	|| URB || Steroid sensitive gene 1 || 318571	1	5.69	5.82	3	3.51	4.45	4.3	4.94	4.32	2.91	5.06	2.62	2.3	1.77	3.77	3.04
IMAGE:248957	|| FEM1B || Fem-1 homolog b (C. elegans) || 114606	1	1.39	0.59	0.98	1.38	0.82	0.91	1.56	2.19	0.82	0.47	-0.18	-0.16	0.42	0.53	0.26
IMAGE:1891471	|| RAB7 || RAB7, member RAS oncogene family || 314386	1	-1.8	-0.7	-1.78	-1.16	-1.3	-0.64	-1.13	-1.56	-2.3	-1.63	-2.26	-3.28	-2.8	-1.37	-1.99
IMAGE:210610	|| CEP1 || Centrosomal protein 1 || 101836	1	-2.22	-2.81	-3.31	-1.6	-2.52	-2.19	-2.05	-2.47	-2.83	-3.39	-3.54	-2.9	-3.19	-2.91	-2.53
IMAGE:283080	|| RBJ || Ras-associated protein Rap1 || 118953	1	-0.14	0.01	0.37	0.28	0.78	0.08	0.73	-0.15	-0.74	-1.02	-0.53	-0.51	-0.2	-0.57	-0.19
IMAGE:665385	|| GK001 || GK001 protein || 109801	1	-0.3	-0.63	-0.56	-0.63	-0.48	-0.41	-0.56	-0.67	-0.97	-1.17	-1.39	-1.1	-0.98	-1.01	-1.27
IMAGE:1671238	|| || || 315000	1	-1.2	-1.01	-0.54	-0.97	-0.82	-0.83	0.44	-1.3	-1.2	-2.08	-2.89	-2.31	-2.64	-0.93	-2
IMAGE:813385	|| FBXL4 || F-box and leucine-rich repeat protein 4 || 107718	1	-0.01	0.36	-0.91	-0.13	0.24	-0.19	-0.34	-0.4	-0.63	-1.23	-0.72	-0.4	-0.91		-1.51
IMAGE:127415	|| TMEM1 || Transmembrane protein 1 || 101474	1	-1.53	-1.1	-1.58	-1.56	-0.85	-0.38	-0.99	-0.78	-1.68	-2.51	-2.78	-1.99	-2.1	-2.21	-1.09
IMAGE:301995	|| ARGBP2 || Sorbin and SH3 domain containing 2 || 119020	1	1.94	1.63	1.55	0.08	0.75	1.46	1.53	2.23	-1.64	0.14	-0.88	-1.1	1.81	-1.63
IMAGE:1469148	|| FGFR1OP || FGFR1 oncogene partner || 309757	1	-1.05	-1.04	-0.68	-1.08	-1.26	-1.22	-1.14	-1.59	-1.54	-2.04	-2.12	-1.85	-1.97	-2	-1.34
IMAGE:41905	|| KCNK2 || Potassium channel, subfamily K, member 2 || 105718	1	4	4.48	5.24	5.52	5.66	5.5	5.15	4.62	4.33	3.87	2.34	2.36	3.4	5.3	3.21
IMAGE:841609	|| FNDC3B || Fibronectin type III domain containing 3B || 110610	1	-0.68	-1.21	-0.85	-0.76	-1.14	-0.56	-0.91	-0.64	-1.05		-2.23	-2.14	-3.29	-1.4	-1.55
IMAGE:767823	|| PALMD || Palmdelphin || 110566	1	-1.4	-1.49	-4.87	-1.78	-1.26	-1.52	-1.13	-1.27	-4.02	-4.19	-1.76	-2.91	-1.52	-2.24	-3.12
IMAGE:502421	|| CBWD3 || **COBW-like placental protein || 115609	1	-0.91	-0.61	-0.86	-0.65	-0.59	-0.45	-1.15	-0.42	-1.06	-1.47	-1.1	-1.07	-1.35	-1.38	-1.4
IMAGE:1872110	|| KPNA1 || Karyopherin alpha 1 (importin alpha 5) || 313090	1	0.63	0.65	0.65	0.72	0.51	0.66	0.6	0.6	-0.19		-0.15	0.11	0.42	-0.01	0.07
IMAGE:343403	|| || CDNA FLJ90443 fis, clone NT2RP3001061 || 113664	1	0.2	-0.04		0.5	0.1	0.17	0.41	0.41	0.09	-0.16	-0.75	-0.41	-0.47	-0.52	-0.14
IMAGE:320794	|| FAM36A || Family with sequence similarity 36, member A || 106628	1	-1.34	-1.01	-1.43	-1.14	-1.62	-1.88	-1.94	-1.58	-1.92	-2.35	-2.47	-2.34	-2.78	-2.02	-1.78
IMAGE:460665	|| CDYL || Chromodomain protein, Y-like || 222892	1	-2.95	-2.91	-2.19	-2.53	-2.36	-2.16	-1.69	-2.51	-3.28	-7.59	-4.37	-5.15		-2.55	-3.71
IMAGE:382451	|| PHF20L1 || PHD finger protein 20-like 1 || 113069	1	0.29	0.16	0.04	0.47	0.11	-0.12	-0.43	0.35	-0.37	-0.83	-0.73	-0.44	-0.55	-0.11	-0.51
IMAGE:204737	|| SNAI2 || Snail homolog 2 (Drosophila) || 103060	1	2.02	1.14	1.29	2.16	1.5	1.21	1.74	1.76	1.08	-0.05	-0.02	0.56	0.9	1.65	0.81
IMAGE:784065	|| PDE4DIP || **Phosphodiesterase 4D interacting protein (myomegalin) || 98551	1	0.58	-0.18	-0.01	-0.14	0.83	0	-0.62	-0.34	-1.23	-0.05	-1.36	-1.15	-0.91	-0.54	-1.9
IMAGE:768406	|| ESD || **Esterase D/formylglutathione hydrolase || 104846	1	0.78	0.19	0.42	0.72	0.04	0.05	0.24	0.58	-0.58		-0.67	-0.72	-0.57	-0.37	0.49
IMAGE:858167	|| ACSL4 || Acyl-CoA synthetase long-chain family member 4 || 224352	1	-0.2			0.01	-0.03	0.21	-0.26	0.04	-0.52	-0.73	-0.82	-0.55		-1.01	-0.18
IMAGE:196012	|| GLS || Glutaminase || 225594	1	3	2.6	1.59	1.83	2.3	2.5	2.44	2.14	0.45	0.7	2.23	1.2	1.09	2.33	1.03
IMAGE:548693	|| ACVR2 || Activin A receptor, type IIA || 119802	1	0.72	0.1	1.26	1.77	2.24	1.95	1.56	0.98	0.44	0.53	-0.27	-0.37	-0.01	-0.1	0.88
IMAGE:564801	|| SLC12A2 || Solute carrier family 12 (sodium/potassium/chloride transporters), member 2 || 101321	1	0.01	-0.21	-0.61	-0.53	-0.06	-1.28	-0.73	-0.14	-0.96	-1.05	-1.31	-1.53	-1.26	-1.12	-0.9
IMAGE:753138	|| KIAA0738 || KIAA0738 gene product || 309454	1	1.17	1.88	1.69	1.59	0.84	1.28	1.69	2.2	1.01	0.68	0.45	0.63	0.87	1.1	0.71
IMAGE:147925	|| || MRNA; cDNA DKFZp313C0240 (from clone DKFZp313C0240) || 220107	1	1.89	1.88	0.62	0.87	0.83	0.59	0.68	0.7	-0.11	0.21	0.32	-0.15	0.07	-0.23	0.78
IMAGE:489129	|| FBN1 || Fibrillin 1 (Marfan syndrome) || 102847	1	3.22	3.04	3	3.12	3.19	2.81	2.65	3.43	2.44	2.15	0.71	0.98	1.99	1.79	3.15
IMAGE:195576	|| ZFHX1B || Zinc finger homeobox 1b || 101941	1	-1.18	-1.39	-1.81	-0.27	-1.26	-0.55	-1.79	-1.96	-2.29	-2.54	-4.3	-3.89	-2.68	-1.38	-1.38
IMAGE:814271	|| CGI-116 || CGI-116 protein || 221497	1	0.81	0.87	0.67	0.93	1.25	0.56	0.27	0.78	0.13	0.18	0.43	0.18	0.37	-0.03	0.22
IMAGE:282315	|| THRAP1 || Thyroid hormone receptor associated protein 1 || 108516	1	-1.02	-1.91	-2.03	-2.26	-1.83	-1.92	-1.84	-1.96	-2.14	-2.49	-3.49	-2.9	-3.5	-2.29	-2.19
IMAGE:214916	|| FZD6 || Frizzled homolog 6 (Drosophila) || 99447	1	-0.18	0.2	-0.3	-0.03	-0.18	-0.67	0.01	-0.01	-0.36	-0.77	-0.68	-0.55	-0.66	-0.88	-0.8
IMAGE:486436	|| UGP2 || UDP-glucose pyrophosphorylase 2 || 111488	1	0.98	0.78	0.65	1.04	1.16	0.79	0.6	0.86	0.45	0.14	0.27	0.08	0.59	0.01	0.51
IMAGE:140816	|| || Transcribed locus || 103063	1	-1.46			-1.06	-1.16	-1.69	-0.48	-2.32	-2.37	-4.55	-2.52	-3.56	-1.93	-2.07	-2.71
IMAGE:665500	|| SMARCE1 || SWI/SNF related, matrix associated, actin dependent regulator of chromatin, subfamily e, member 1 || 116842	1	-0.51	-0.34	-1.56	-0.26	0.17	0.2	-0.99	-0.63	-1.6	-0.71	-1.38	-1.63	-3.16	-1.49	-0.66
