# Supplementary material for: Intrinsic androgen-dependent gene expression patterns revealed by comparison of genital fibroblasts from normal males and individuals with complete and partial androgen insensitivity syndrome
Source: BMC Genomics. 2007 Oct 18;8:376. doi: 10.1186/1471-2164-8-376 (PMC2212662; doi:10.1186/1471-2164-8-376)
Supplement: Additional file 2 — Cluster file to visualize data for figure 1 together with additional files 1, 3 and 4 in TreeView [19]. [file 1471-2164-8-376-S2.cdt]

GID	CLID	NAME	GWEIGHT	ARD402a CAIS labia majora	ARD402b CAIS labia majora	ARD411a CAIS labia majora	ARD411b CAIS labia majora	ARD682a CAIS labia majora	ARD682b CAIS labia majora	ARD1097a CAIS labia majora	ARD1097b CAIS labia majora	S-1 normal scrotum	S-4 normal scrotum	S-5 normal scrotum	S-8 normal scrotum	S-9 normal scrotum	S-11 normal scrotum	S-12 normal scrotum
EWEIGHT				1	1	1	1	1	1	1	1	1	1	1	1	1	1	1
GENE413X	IMAGE:786156	|| PEG3 || Paternally expressed 3 || 307263	1	0.9246	-1.365	0.9946	-0.5754	-0.8454		-1.145		0.1346	1.215	0.2946	0.4746	-0.4054	0.1846	0.1146
GENE327X	IMAGE:510608	|| || || 311016	1	0.258	-1.092	0.418	-0.172	-0.272	-1.402	-0.712	0.028	-0.082	0.728	0.838	1.038	-0.032	-0.042	0.498
GENE438X	IMAGE:2054945	|| SLC23A1 || Solute carrier family 23 (nucleobase transporters), member 1 || 315709	1	-0.2173	-0.3573	0.4727	-0.007333	-0.6273	-0.4073	-0.5773	0.1127	0.3527	0.4327	-0.07733	0.2827	-0.2773	0.3527	0.5427
GENE454X	IMAGE:144916	|| GBP3 || Guanylate binding protein 3 || 108148	1	-0.2827	-0.5527	-0.8327	-1.443	-0.6527	0.6673	-0.1827	0.1173	0.5873	0.3473	0.1173	0.3673	1.027	0.2773	0.4373
GENE402X	IMAGE:245330	|| LOC492304 || Putative insulin-like growth factor II associated protein || 116829	1	0.07933	0.8193	-1.491	-1.661	-1.011	-0.8007	-1.211	-1.201	2.309	1.549	-0.3807	1.959	2.779	-0.5607	-1.181
GENE377X	IMAGE:296448	|| IGF2 || Insulin-like growth factor 2 (somatomedin A) || 107467	1	-0.3887	1.021	-1.599	-2.199	-1.079	-0.6687	-1.489	-1.169	2.941	1.881	-0.3287	2.131	3.171	-0.7387	-1.489
GENE94X	IMAGE:52222	|| IGF2 || Insulin-like growth factor 2 (somatomedin A) || 111924	1	-0.6947	-0.3947	-0.7547	-0.4347	-0.1847	-0.4047	-0.9947	-0.4547	1.145	0.7153	0.6253	0.8853	1.725	-0.4847	-0.2947
GENE102X	IMAGE:413148	|| TIPARP || TCDD-inducible poly(ADP-ribose) polymerase || 224512	1	-0.594	-0.664	0.696	-1.214	-0.774	-0.754	-0.394	0.436	-0.044	0.276	0.876	0.176	1.136	0.676	0.166
GENE177X	IMAGE:1607473	|| || Hypothetical gene supported by AK092138 || 310562	1	-0.57	-0.06	1.13	-0.67	-0.55	-0.3	-0.3	-0.35	-0.43	0.27	0.23	0.32	0.34	0.59	0.35
GENE15X	IMAGE:1928791	|| F3 || Coagulation factor III (thromboplastin, tissue factor) || 308977	1	-0.2953	-0.9953	1.715	-1.165	-1.235	-0.6153	-0.6153	-0.4553	-0.1053	-0.04533	0.9647	0.6047	0.9547	1.305	-0.01533
GENE473X	IMAGE:785610	|| PTPN3 || Protein tyrosine phosphatase, non-receptor type 3 || 107171	1	-0.4567	-1.137	1.413	-0.8967	-0.7267	-0.3467	0.1633	-0.6067	-0.03667	-0.6267	1.633	0.9033	1.113	-0.2767	-0.1167
GENE339X	IMAGE:308041	|| SEPT5 || Septin 5 || 117520	1	0.4729	-0.2571	-1.327	-1.207	-0.1471	-0.2971	0.03286	-1.047	0.1229	1.393	0.7529	0.7629		0.3329	0.4129
GENE390X	IMAGE:813488	|| TMEM9 || Transmembrane protein 9 || 117418	1	-0.1367	-0.09667	-1.437	0.2133	-0.1267	-0.06667	-0.3667	-0.5067	0.6333	0.6333	0.04333	0.4433	0.4333	0.4333	-0.09667
GENE366X	IMAGE:755236	|| CECR1 || Cat eye syndrome chromosome region, candidate 1 || 101700	1	-0.48	-0.19	-1.11	-0.17	-0.39	-0.64	-0.12	0.03	0.47	1.07	0.87	0.38	0.16	0.51	-0.39
GENE470X	IMAGE:469383	|| C8orf1 || Chromosome 8 open reading frame 1 || 108341	1	0.05143	-0.5686		-0.3486	0.2414	-0.06857	-0.5686	-0.5286	0.4114	0.4414	0.09143	0.4014	0.4714	0.001429	-0.02857
GENE170X	IMAGE:781505	|| C10orf45 || Chromosome 10 open reading frame 45 || 102654	1	0.206	-0.374	0.706	-0.284	-0.164	-0.194	-1.144	-1.524	0.706	0.386	0.326	0.776	0.356	0.076	0.146
GENE393X	IMAGE:754625	|| ATP9A || ATPase, Class II, type 9A || 222889	1	-0.5407	-0.1407	-0.1007	-0.2707	0.1093	0.09933	-0.8407	-1.151	0.9393	0.3693	0.4293	0.1093	0.04933	0.5093	0.4293
GENE347X	IMAGE:359610	|| BMP2 || Bone morphogenetic protein 2 || 116630	1	-1.686	-0.576	1.144	-1.406	0.144	-0.386	-1.416	-0.216	0.524	0.084	1.134	1.904	-0.536	-0.356	1.644
GENE365X	IMAGE:811999	|| ETF1 || **Eukaryotic translation termination factor 1 || 103307	1	-0.7093	0.04067	-0.01933	0.1107	-0.8093	-0.1993	0.1007	-0.5193	0.1607	0.5307	0.3607	0.2707	0.3707	-0.01933	0.3307
GENE328X	IMAGE:724895	|| DC12 || DC12 protein || 117024	1	-1.413	-0.2229	-0.6029	0.1371	-1.103	0.3671		-0.5829	0.1771	0.9271	-0.06286	0.7971	0.7271	0.4071	0.4471
GENE374X	IMAGE:898305	|| NBL1 || Neuroblastoma, suppression of tumorigenicity 1 || 103873	1	-0.4173	-0.4473	-0.5673	0.4627	-0.3773	-0.6073	-1.157	-0.4973	-0.1473	0.05267	0.1827	1.153	0.6727	1.103	0.5927
GENE459X	IMAGE:897547	|| CBX5 || Chromobox homolog 5 (HP1 alpha homolog, Drosophila) || 221179	1	-0.09667	-0.2067	-0.1567	0.1133	-0.06667	-0.7067	-0.4867	-0.3167	0.1733	0.1433	0.2833	0.08333	0.3033	0.4033	0.5333
GENE343X	IMAGE:270626	|| PPARD || **Peroxisome proliferative activated receptor, delta || 112229	1	0.1293	-0.7707	-0.2407	0.4393	-0.2107	-0.2607	-1.221	-0.7707	0.3893	0.3493	0.3393	0.1393	0.7093	0.5793	0.3993
GENE113X	IMAGE:725549	|| SERTAD1 || SERTA domain containing 1 || 225138	1	0.1547	-0.5753	-0.6253	-0.4053	-0.2253	-0.3053	-0.1953	-0.2053	0.4147	0.6347	-0.08533	0.4847	0.2447	0.3647	0.3247
GENE83X	IMAGE:454192	|| || Transcribed locus || 225067	1	-0.2913	-0.3713	-1.101	-0.3613	-0.1213	-1.061	-0.1913	0.1487	0.2087	0.5687	0.2987	0.5587	0.3487	0.7687	0.5987
GENE346X	IMAGE:1552065	|| LOC114926 || Chromosome 8 open reading frame 40 || 312185	1	0.2593	-0.1707	-0.4407	-0.5907	-0.08067	-0.5707	-0.5107	-0.3207	0.5793	0.2593	-0.0006668	0.1693	0.09933	0.6093	0.7093
GENE111X	IMAGE:2568621	|| C22orf5 || Chromosome 22 open reading frame 5 || 330751	1	-0.108	0.032	-0.558	-0.578	0.062	-0.728	-0.648	-0.548	1.162	-0.018	0.532	0.452	0.282	0.172	0.492
GENE422X	IMAGE:1704747	|| || CDNA FLJ45255 fis, clone BRHIP2015153 || 313369	1	-0.024	-0.384	-0.124	-0.164	-0.464	-0.264	-0.484	-0.134	0.546	0.576	0.136	0.306	0.426	0.396	-0.344
GENE218X	IMAGE:75886	|| || ACA24 snoRNA gene || 225480	1	-0.2986	-0.2486	-0.4486	-0.2186	-0.6986	-0.3186	-0.5986		0.9714	0.3714	0.3114	0.6014	-0.2886	0.8114	0.05143
GENE256X	IMAGE:1587698	|| || ELISC-1 || 308557	1	-0.4979	-0.9879	0.1721	-0.6379	-0.5479	-0.5879	0.1921		-0.3279	0.2621	1.012	1.182	0.2121	0.4321	0.1221
GENE222X	IMAGE:611169	|| || **Similar to DnaJ (Hsp40) homolog, subfamily B, member 6 isoform a; heat shock protein J2 || 115448	1	-0.1207	-0.5307	-0.2207	-0.3907	-0.2607	-0.2007	-0.08067	-0.1307	0.009333	0.1393	0.6493	0.6493	0.1293	0.1493	0.2093
GENE381X	IMAGE:2580311	|| ECH1 || Enoyl Coenzyme A hydratase 1, peroxisomal || 330559	1	-0.2314		-0.1914	-0.7314	-0.5814	-0.2214	-0.08143	-0.1514	-0.06143	0.5286	0.5486	0.7186	-0.05143	0.6586	-0.1514
GENE86X	IMAGE:666707	|| C9orf47 || Endothelial differentiation, sphingolipid G-protein-coupled receptor, 3 || 113461	1	-1.737	-0.9167	-0.9767	-0.9367	0.3133	-0.006667	-0.4967	-0.3767	0.1733	1.073	0.3333	1.853	0.7233	-0.1167	1.093
GENE68X	IMAGE:2466211	|| ETHE1 || Ethylmalonic encephalopathy 1 || 331334	1	-0.8971	-0.6971	-0.9171	-0.06714		-0.5671	-0.6871	-0.6071	0.5729	0.5929	0.09286	1.713	0.3229	-0.05714	1.203
GENE392X	IMAGE:121798	|| FLJ11127 || Hypothetical protein FLJ11127 || 109349	1	-0.1423	-0.1923	-1.802	-0.8823		-0.1023	-0.6123	-0.7323	-0.4123		0.1377	2.388	0.6277	-0.2923	2.018
GENE160X	IMAGE:727251	|| CD9 || CD9 antigen (p24) || 103549	1	-0.508	-0.878	-0.938	-2.238	0.212	-0.008	-0.598	-0.828	0.562	1.252	1.412	1.282	0.582	-1.198	1.892
GENE114X	IMAGE:1926024	|| BCL2L12 || BCL2-like 12 (proline rich) || 311185	1	-0.2154	-0.4254		-1.835	0.09462	0.1646	-0.7554	-0.4554	0.7346	0.3246	1.005	1.075		-0.2954	0.5846
GENE290X	IMAGE:34849	|| EEF2 || Eukaryotic translation elongation factor 2 || 111144	1	-0.8547	-0.5947	-0.9247	0.4953	-0.3147	-0.1247	-0.3547	-0.4647	0.1153	0.7153	1.275	0.3853	0.4953	-0.1347	0.2853
GENE187X	IMAGE:810131	|| KRT19 || Keratin 19 || 102332	1	-1.029	-0.8393	-1.639	-0.05933	-1.989	-0.9693	-0.2293	-0.5493	-1.279	1.451	3.191	0.9507	2.381	-0.04933	0.6607
GENE464X	IMAGE:897577	|| FZR1 || Fizzy/cell division cycle 20 related 1 (Drosophila) || 117393	1	-0.8387	0.5813	-0.9887	-0.03867	-0.4287	-0.1487	-1.109	-0.02867	-0.1187	0.5413	0.7313	0.9513	0.3813	0.1113	0.4013
GENE246X	IMAGE:2435123	|| RANBP3 || RAN binding protein 3 || 330658	1	-0.3915	0.4485	-1.132	-0.2015	-0.5615	-0.2015	-0.4215	-0.1315		0.2485	0.8585	0.6785		0.5185	0.2885
GENE270X	IMAGE:145383	|| DNASE1L1 || Deoxyribonuclease I-like 1 || 118804	1	-0.218	0.402	-1.018	-0.538	-0.848	-0.268	-0.938	-0.128	0.272	0.002	0.952	1.272	0.232	-0.218	1.042
GENE197X	IMAGE:199228	|| C8orf13 || Chromosome 8 open reading frame 13 || 109872	1	-0.04462	0.1954	-1.415		-0.7546	-0.08462	-1.015	-0.4146	-0.1046	1.415	0.7854	0.9754	0.7154	-0.2546
GENE293X	IMAGE:325532	|| MGC29649 || Tetratricopeptide repeat domain 9C || 309011	1	-0.6227	0.1973	-1.083	0.1473	-0.5527	-0.3827	-0.2127	-0.02267	0.2373	0.3073	0.2873	0.4173	0.5773	0.1173	0.5873
GENE396X	IMAGE:754455	|| C3orf6 || Chromosome 3 open reading frame 6 || 118066	1	-0.288	-0.468	0.052	-0.028	-0.128	-0.198	-0.968	-0.528	0.342	0.242	0.182	0.432	1.052	0.752	-0.448
GENE126X	IMAGE:435957	|| C3orf6 || Chromosome 3 open reading frame 6 || 223512	1	-0.128	-0.768	0.172	-0.198	-0.068	-0.698	-0.588	-0.668	0.402	0.112	0.202	0.512	1.072	0.892	-0.248
GENE253X	IMAGE:2113499	|| GIT2 || G protein-coupled receptor kinase interactor 2 || 312434	1	-0.1871	-0.1971	0.4829	-0.4871	-0.3371	-0.4271	-0.3671	-0.5871	0.4829		0.3629	0.5829	0.8129	0.4529	-0.5871
GENE395X	*mitoch. cont. IMAGE:770935	|| || *mitoch. cont. hypothetical protein FLJ13511 || 433359	1	-0.06	-0.01	-0.37	-0.44	0.1	-0.69	-0.55	-0.19	-0.17	0.34	0.52	0.78		0.7	0.04
GENE364X	IMAGE:2288077	|| HADHSC || L-3-hydroxyacyl-Coenzyme A dehydrogenase, short chain || 331208	1	-0.09	-0.16	0.03	-0.19	0.01	-0.61	-0.4	-0.27	0.14	-0.01	0.33	0.62	0.12	0.5	-0.02
GENE78X	IMAGE:1584265	|| VAMP2 || Vesicle-associated membrane protein 2 (synaptobrevin 2) || 307310	1	-0.2727	-0.2527	-0.05267	-0.4427	0.1773	-0.8527	-0.6527	-0.5627	0.3073	0.1373	0.3273	0.5573	0.4973	0.7673	0.3173
GENE203X	IMAGE:179022	|| VAMP2 || Vesicle-associated membrane protein 2 (synaptobrevin 2) || 319191	1	-0.5567	0.01333	0.2333	-0.4067	0.03333	-0.5467	-0.4267	-0.2267	0.1433	0.1333	0.1933	0.3933	0.3333	0.6233	0.06333
GENE103X	IMAGE:795792	|| CUTL1 || Cut-like 1, CCAAT displacement protein (Drosophila) || 320197	1	-0.01071		0.06929	-0.6107	-0.1407	-1.461	-0.6207	-0.7807	0.04929	0.7193	0.5193	0.8593	0.8693	0.4193	0.1193
GENE212X	IMAGE:489169	|| C10orf83 || Chromosome 10 open reading frame 83 || 118293	1	-0.456	-0.416	-0.096	-1.006	-0.006	-0.576	-0.216	-0.206	0.104	0.534	0.354	0.624	0.924	0.554	-0.116
GENE20X	IMAGE:491565	|| CITED2 || Cbp/p300-interacting transactivator, with Glu/Asp-rich carboxy-terminal domain, 2 || 110083	1	-0.2547	-0.3947	0.2253	-1.335	-0.2447	-0.8347	-0.2847	-0.3547	0.3153	0.3353	0.6253	0.9253	0.8653	0.4253	-0.01467
GENE150X	IMAGE:343400	|| || Homo sapiens, clone IMAGE:4454331, mRNA || 108512	1	-0.7547	-0.4647	0.1253	-0.8047	0.02533	-1.465	0.3053	-0.4447	0.5653	0.4253	0.6253	0.7453	0.6353	1.015	-0.5347
GENE288X	IMAGE:2578421	|| IGFBP4 || Insulin-like growth factor binding protein 4 || 331184	1	-0.785			-0.045	-0.335	-0.635	-0.375	-0.365	-0.575		0.885	0.815	0.475	1.075	-0.135
GENE209X	IMAGE:866633	|| BTBD3 || BTB (POZ) domain containing 3 || 222503	1	-0.482	-0.222	0.268	-0.102	-0.602	-1.192	-0.382	-0.572	-0.062	-0.032	0.678	0.988	0.758	1.298	-0.342
GENE348X	IMAGE:39777	|| LOC90355 || Hypothetical gene supported by AF038182; BC009203 || 330247	1	0.044	0.094	0.404	-0.926	-0.676	-1.206	-0.516	-1.086	0.074	-0.646	0.784	0.914	0.664	2.324	-0.246
GENE429X	IMAGE:346977	|| TBC1D5 || TBC1 domain family, member 5 || 220951	1	-0.7993	-0.1293	-0.4193	0.1507	0.1207	-0.1693	-0.5693	-0.5193	0.3307	0.5007	-0.1793	0.3307	0.4107	0.5907	0.3507
GENE84X	IMAGE:1706610	|| CCRL1 || Chemokine (C-C motif) receptor-like 1 || 314908	1	-1.014	-1.534	-2.254	-0.364	0.426	0.396	-1.974	-1.104	1.016	0.846	-0.174	0.866	1.626	1.426	1.816
GENE100X	IMAGE:785821	|| CDC42EP4 || CDC42 effector protein (Rho GTPase binding) 4 || 105491	1	-0.8367	-0.2867	-0.9667	-0.03667	0.2933	-0.3367	-0.6967	-0.8767	1.123	0.8233	0.1833	0.7733	0.6333	-0.2367	0.4433
GENE439X	1292115	|| C10orf89 || Chromosome 10 open reading frame 89 || 225876	1	-0.9229	0.2271	-1.053	-0.1129	-0.2429	0.1771		-0.5329	0.4071	0.04714	0.6571	0.1771	0.3271	0.4171	0.4271
GENE460X	IMAGE:592458	|| TBC1D14 || TBC1 domain family, member 14 || 111754	1	-0.994	0.236	-0.554	-0.324	-0.134	-0.114	-0.444	-0.124	0.756	0.016	0.226	0.326	0.346	0.246	0.536
GENE207X	IMAGE:811770	|| MRPS24 || Mitochondrial ribosomal protein S24 || 106746	1	-1.169	-0.05933	-0.9693	-0.1793	-0.07933	-0.05933	-0.2293	-0.1993	0.5207	0.3507	0.3507	0.7807	0.09067	0.4707	0.3807
GENE153X	IMAGE:490965	|| FLJ13710 || Hypothetical protein FLJ13710 || 103054	1	0.06	-0.73		-0.19	-1.84	-0.8	-1.49		0.62	0.96	0.6	1.94	1.49	-0.71	0.09
GENE130X	IMAGE:32299	|| IMPA2 || Inositol(myo)-1(or 4)-monophosphatase 2 || 105550	1	-0.4633	-1.003	-0.1133	-0.5833	-0.8533	-0.6133	-0.6433	-0.4633	1.137	0.7667	0.9667	1.957	1.107	-1.273	0.07667
GENE214X	IMAGE:399336	|| PDE8B || Phosphodiesterase 8B || 222422	1	0.02067	-1.619	0.09067	0.08067	-0.7793	-0.8993	-0.6493	-0.7393	-0.3693	0.7507	0.6407	1.871	1.561	0.1807	-0.1393
GENE435X	IMAGE:2149501	|| ATP2A2 || ATPase, Ca++ transporting, cardiac muscle, slow twitch 2 || 330919	1	-1.329	-0.1586	-0.2186	-0.4186		-0.1886	-0.1486	-0.4986	-0.4686	0.6814	0.4814	0.9014	1.051	0.4514	-0.1386
GENE163X	IMAGE:212347	|| GLIS3 || GLIS family zinc finger 3 || 102960	1		-0.5321	-0.3221	-0.6621	-1.202	-0.07214	-0.6121	-0.3421	-0.4921	1.028	0.4879	1.158	1.528	-0.2221	0.2579
GENE333X	IMAGE:282688	|| PDE8B || Phosphodiesterase 8B || 103810	1	-0.8407	-0.1607	0.3393	-0.5007	-1.141	-1.101	-0.1107		-0.5607	0.8293	0.4193	1.879	1.389	-0.5107	0.06929
GENE257X	IMAGE:2298710	|| TRIM16 || Similar to tripartite motif-containing 16; estrogen-responsive B box protein || 318576	1	-0.4967	0.1933	-0.6767	-1.157	0.03333	-0.4867	-0.1067	-0.2067	0.5933	0.1133	0.3433	0.8933	0.5433	0.4933	-0.07667
GENE313X	IMAGE:1371793	|| OGDH || Oxoglutarate (alpha-ketoglutarate) dehydrogenase (lipoamide) || 308792	1	-0.7027	-0.1027	-0.6527	-0.3527	-0.2527	-0.1527	0.1573	-0.3527	0.1273	-0.1027	0.6473	0.8173	0.4873	0.4573	-0.02267
GENE185X	IMAGE:753038	|| KIFC3 || Kinesin family member C3 || 112875	1	-1.345	0.4954	-0.5846	-0.8246		-0.6946	-0.2446	-0.3046		0.1454	1.035	1.305	0.7054	0.01538	0.2954
GENE29X	IMAGE:451871	|| EXTL3 || Exostoses (multiple)-like 3 || 112939	1	-0.1414	-0.1814	-0.3214	-0.5814	-1.621	-0.2914	-0.3714	-0.4414	0.6586		0.8886	0.7686	0.4786	0.5086	0.6486
GENE468X	IMAGE:825271	|| R3HDM || R3H domain containing 1 || 101624	1	-0.4033	0.006667	-0.3833	-0.3433	-0.6833	-0.3033	0.04667	0.03667	0.6367	0.4367	0.1167	0.2467	-0.09333	-0.03333	0.7167
GENE345X	IMAGE:842973	|| PA2G4 || Proliferation-associated 2G4, 38kDa || 106684	1	-0.2671	-0.007143		-0.3271	-0.6371	-0.2271	-0.2171	-0.06714	0.4029	0.3929	0.2029	0.4129	-0.01714	-0.05714	0.4129
GENE341X	IMAGE:856800	|| ARF1 || ADP-ribosylation factor 1 || 102180	1	-0.134	-0.094	-0.204	-0.354	-0.264	-0.394	-0.214	-0.024	0.286	0.436	0.246	0.566	0.026	-0.044	0.166
GENE30X	IMAGE:271115	|| UNR || **Cold shock domain containing E1, RNA-binding || 226084	1	-0.612	-0.392	-0.362	-0.232	-0.292	-0.502	-0.182	-0.292	0.328	0.698	0.588	0.498	0.388	-0.062	0.428
GENE259X	IMAGE:324935	|| TAPBP || TAP binding protein (tapasin) || 311019	1	-0.5093	-0.3793	-0.5293	-0.3593	-0.2093	-0.1693	0.1907	-0.2293	0.4107	0.2907	0.3007	0.7507		-0.03929	0.4807
GENE23X	IMAGE:525926	|| SDC1 || Syndecan 1 || 119785	1	-0.7827	-1.133	-0.8527	-0.7927	-0.4427	-0.6627	0.1273	0.05733	0.6973	0.5073	0.8373	1.297	0.3173	-0.03267	0.8573
GENE42X	IMAGE:769868	|| DPP3 || Dipeptidylpeptidase 3 || 221923	1	-0.6646	-0.7246	-0.8246	-0.1346			-0.2246	-0.2146	0.4554	0.1854	0.8254	0.5954	0.2754	0.1654	0.2854
GENE463X	IMAGE:430894	|| TLN1 || Talin 1 || 226127	1	-0.4967	-0.3367	-0.5867	-0.3167	-0.5367	-0.03667	-0.03667	0.2833	-0.06667	0.4833	0.7333	0.3333	0.2133	0.05333	0.3133
GENE140X	IMAGE:50882	|| ECE1 || **Endothelin converting enzyme 1 || 104921	1	-1.288	-0.378	-0.748	-0.418	-0.808	0.082	-0.038	0.242	0.402	0.312	0.762	0.952	0.272	0.232	0.422
GENE219X	IMAGE:2556956	|| GOT2 || Glutamic-oxaloacetic transaminase 2, mitochondrial (aspartate aminotransferase 2) || 331109	1	-0.07467	-0.2047	-0.2947	-0.5747	-0.4547	-0.5947	0.06533	-0.1647	0.3253	-0.1247	0.4853	0.5753	0.4253	-0.08467	0.6953
GENE189X	IMAGE:795197	|| UBE2E2 || Ubiquitin-conjugating enzyme E2E 2 (UBC4/5 homolog, yeast) || 110962	1	-0.2947	-0.08467	-0.3647	-0.7147	-0.3747	-0.4747	0.03533	0.07533	0.09533	0.5953	0.1553	0.3453	0.5053	0.1353	0.3653
GENE428X	IMAGE:234329	|| FLJ10099 || Hypothetical protein FLJ10099 || 105692	1	-0.774	-0.174	0.176	-0.344	-0.034	0.086	-0.464	-0.144	0.146	0.126	0.026	0.246	0.236	0.166	0.726
GENE423X	IMAGE:261194	|| CaMKIINalpha || Calcium/calmodulin-dependent protein kinase II inhibitor 1 || 106874	1	-2.307	-1.137	-0.09667	-0.4767	0.3533	0.1533	-0.3067	-0.3667	0.5433	0.7033	-0.4067	0.3333	1.143	0.1033	1.763
GENE188X	IMAGE:1661949	|| ABI2 || Abl interactor 2 || 319468	1	-1.318	-0.3377	0.2223	-0.3077		-0.1977	-0.1577	-0.2977	0.2823	0.5223	0.2823	0.05231		0.3523	0.9023
GENE332X	IMAGE:509484	|| RDBP || RD RNA binding protein || 101168	1	-1.34	-0.47	-0.12	6.08E-8	-0.41	-0.3	0.25	-0.14	0.5	0.17	0.65	0.49	0.06	0.21	0.45
GENE172X	IMAGE:1492287	|| NS5ATP13TP2 || NS5ATP13TP2 protein || 224408	1	-2.214	-1.384	-0.244	0.016	-0.674	-0.544	0.146	-0.064	0.416	0.716	1.286	0.766	0.776	-0.604	1.606
GENE391X	IMAGE:810939	|| APG9L1 || ATG9 autophagy related 9 homolog A (S. cerevisiae) || 116110	1	-1.752	-0.022	-0.152	-0.222	-0.292	-0.082	-0.252	-0.082	0.148	0.598	0.548	0.298	0.608	0.088	0.568
GENE355X	IMAGE:811145	|| AES || Amino-terminal enhancer of split || 108173	1	-1.079	-0.4286	0.04143	-0.1186	-0.2386	0.03143	-0.3386	0.07143	0.3214		0.5914	0.3814	0.2714	0.2014	0.2914
GENE415X	IMAGE:824332	|| CBX5 || Chromobox homolog 5 (HP1 alpha homolog, Drosophila) || 220282	1	-1.026	-0.446	0.094	0.004	-0.186	-0.316	-0.446	-0.006	0.564	0.444	0.194	0.054	0.284	0.374	0.414
GENE412X	IMAGE:595200	|| PAK1 || P21/Cdc42/Rac1-activated kinase 1 (STE20 homolog, yeast) || 110314	1		-0.4857	-0.08571	-0.05571	-0.3257	-0.5057	-0.3257	0.004286	0.4643	0.2943	-0.09571	0.1243	0.4643	0.2043	0.3243
GENE457X	IMAGE:300099	|| TM4SF9 || Tetraspanin 5 || 312147	1	-1.378	-0.5479	-0.08786	0.3621	-0.6579	-0.2479	-0.4079		0.4221	0.5721	0.1421	0.3521	0.2921	0.02214	1.162
GENE323X	IMAGE:151371	|| Bles03 || Basophilic leukemia expressed protein BLES03 || 115967	1	-1.109	-0.3687	-0.1187	0.1013	-0.1787	-0.3887	-0.09867	-0.02867	0.1413	0.6813	0.3513	0.1313	0.1613	0.1513	0.5713
GENE410X	IMAGE:530219	|| FLJ25692 || **Chromosome 8 open reading frame 45 || 221174	1	-0.8427	-0.2227	-0.3127	-0.1527	-0.03267	-0.07267	-0.4227	-0.02267	0.4073	0.6373	-0.07267	0.2673	0.3473	-0.05267	0.5473
GENE120X	IMAGE:340734	|| NFKBIA || Nuclear factor of kappa light polypeptide gene enhancer in B-cells inhibitor, alpha || 120603	1	-1.087	-0.3873	-0.2573	-0.2173	-0.5973	-0.3473	-0.05733	-0.02733	0.8027	0.7127	-0.07733	0.4627	0.4627	-0.1373	0.7527
GENE19X	IMAGE:397488	|| TBX3 || T-box 3 (ulnar mammary syndrome) || 226783	1	-1.703	-1.513	-0.6827	-0.5727	-0.8927	-0.9527	0.1373	0.2873	1.127	1.017	-0.1627	0.6873	1.057	0.7473	1.417
GENE7X	IMAGE:70500	|| TBX3 || T-box 3 (ulnar mammary syndrome) || 118130	1	-1.152	-0.992	-0.562	-0.462	-0.792	-0.582	-0.052	-0.242	0.628	1.038	-0.212	0.488	0.798	0.618	1.478
GENE303X	IMAGE:1584597	|| FLJ10597 || Chromosome 1 open reading frame 164 || 307503	1	-0.988	-0.228	-0.428	0.112	-0.048	-0.438	-0.088	-0.278	0.552	0.462	-0.018	0.632	0.412	0.052	0.292
GENE471X	IMAGE:669485	|| EGFR || Epidermal growth factor receptor (erythroblastic leukemia viral (v-erb-b) oncogene homolog, avian) || 114642	1	-3.419	-1.399	0.2608	0.2008	-0.07923	0.4008	-0.6692		0.2808		0.8708	1.161	1.041	0.4208	0.9308
GENE442X	IMAGE:324861	|| EGFR || Epidermal growth factor receptor (erythroblastic leukemia viral (v-erb-b) oncogene homolog, avian) || 99435	1	-2.644	-0.5243	0.6257	0.2057	-0.3743	0.4457	-0.8443	-0.8443	0.2657	0.6357	0.3457		0.9157	0.4257	1.366
GENE382X	IMAGE:811162	|| FMOD || Fibromodulin || 112254	1	-3.71	-2.52	0.34	0.31	-0.07	1.15		-1.51	1.07	-0.05	1.34	1.35	1.77	-0.43	0.96
GENE181X	IMAGE:69378	|| EGFR || Epidermal growth factor receptor (erythroblastic leukemia viral (v-erb-b) oncogene homolog, avian) || 108730	1	-1.542	-1.432	0.588	0.318	0.038	0.228	-1.232	-0.942	0.138	0.598	0.408	0.938	1.138	0.198	0.558
GENE359X	IMAGE:1892897	|| MASP1 || Mannan-binding lectin serine peptidase 1 (C4/C2 activating component of Ra-reactive factor) || 314518	1	-2.843	-2.993	-0.6833	0.2367	0.6167	0.2667	-0.8433	-1.223	-0.09333	0.7267	0.7967	2.607	2.397	-0.1333	1.167
GENE334X	IMAGE:739183	|| CD68 || CD68 antigen || 111860	1	-0.8313	-0.7013	-0.4913	0.1087	-0.3213	-0.06133	-0.1013	-0.1613	0.03867	-0.09133	0.7887	0.4587	0.1287	0.7587	0.4787
GENE55X	IMAGE:415554	|| LRP8 || Low density lipoprotein receptor-related protein 8, apolipoprotein e receptor || 105705	1	-1.79	-2.11	-0.16	-0.19	0.09	-0.54	-0.1	-0.89	1.57	0.18	1.39		0.41	1.06	1.08
GENE322X	IMAGE:768271	|| VAMP4 || **Vesicle-associated membrane protein 4 || 104360	1	-0.8687	-0.8587	0.8813	-1.309	-0.008667	-0.3287	-0.4887	-0.2287	0.1813	0.5613	1.401	1.161	1.191	-0.7387	-0.5487
GENE43X	IMAGE:50562	|| C8orf4 || Chromosome 8 open reading frame 4 || 120815	1	-2.316	-2.426	0.614	-2.146	-0.226	-2.046	0.074	-0.326	1.534	1.944	1.604	2.304	2.944	-1.636	0.104
GENE418X	IMAGE:489384	|| IGFBP5 || Insulin-like growth factor binding protein 5 || 110120	1	-2.412	-2.222	0.9277	-1.472	0.2677	0.1677	0.2877	0.6977	0.4277			1.858	1.488	-0.4823	0.4677
GENE28X	IMAGE:68049	|| IGFBP5 || Insulin-like growth factor binding protein 5 || 100206	1	-2.585	-1.975	0.8647	-2.025	-0.4353	-0.4853	-0.1553	-0.1653	0.2947	2.095	1.825	1.715	1.075	-0.5753	0.5347
GENE363X	IMAGE:1468431	|| GPR175 || G protein-coupled receptor 175 || 220960	1		-0.6375		-0.2975	-0.3075	-0.2175		-0.1275	-0.0075	0.1225	0.6625	0.2525	0.6325	-0.0175	-0.0575
GENE109X	IMAGE:279963	|| || || 221830	1	-1.198	-1.028	-0.258	-0.568	-0.668	-0.278	0.522	-0.228	0.462	0.522	1.092	0.682	1.012	-0.268	0.202
GENE131X	IMAGE:206052	|| C3orf6 || Chromosome 3 open reading frame 6 || 112415	1	-1.111	-0.8907	-0.1207	-0.3607	-0.1907	-0.1907	-0.2007	-0.2007	0.03933	0.2493	0.1093	0.5393	1.279	0.9993	0.04933
GENE4X	IMAGE:687297	|| RAB3B || RAB3B, member RAS oncogene family || 114128	1	-1.623	-1.903	0.5667	-1.193	-1.273	-0.9133	-0.1533	0.2267	0.2767	0.5567	0.7567	1.337	1.567	1.317	0.4567
GENE34X	IMAGE:134948	|| ShrmL || Shroom || 105487	1	-0.9493	-0.4993	0.1907	-1.569	-0.9693	-0.3593	-0.06933	-0.1093	0.3507	0.03067	0.7207	0.8707	1.561	0.08067	0.7207
GENE405X	IMAGE:126341	|| MYLK || Myosin, light polypeptide kinase || 102457	1	-1.313	-1.073	0.3873	-1.333	0.2973	0.5373	-0.3827	0.06733	0.03733	0.3073	0.4673	0.6373	0.7973	0.1373	0.4273
GENE274X	IMAGE:841308	|| MYLK || Myosin, light polypeptide kinase || 118075	1	-1.272	-0.632	-0.002	-1.442	0.438	0.318	-0.562	0.028	0.438	0.098	0.518	0.558	0.668	0.318	0.528
GENE213X	IMAGE:2489436	|| MYLK || Myosin, light polypeptide kinase || 330483	1	-1.445	-0.6653	0.1947	-1.325	0.6547	-0.1953	-0.3753	-0.1053	0.5147	0.02467	0.7547	0.7747	0.5847	0.1547	0.4547
GENE192X	IMAGE:812008	|| ATP6V0A1 || **ATPase, H+ transporting, lysosomal V0 subunit a isoform 1 || 107540	1	-1.915	-1.585	-0.275	-3.195	0.495	0.935	-1.395	-0.185	-0.785	1.135	1.135	1.695	2.625	1.315
GENE183X	IMAGE:781139	|| ABCC3 || ATP-binding cassette, sub-family C (CFTR/MRP), member 3 || 117813	1	-1.261	-1.701	0.6293	-2.361	-0.2007	-0.4307	-0.1907	0.8693	0.8793	-0.1207	0.7493	1.339	1.229	0.6993	-0.1307
GENE469X	IMAGE:136073	|| PHLDB2 || **Pleckstrin homology-like domain, family B, member 2 || 99583	1	-0.6773	0.1727	0.3027	-0.4673	-0.3373	-0.3373	-0.3473	-0.007333	0.4927	0.05267	-0.03733	0.4327	0.2227	0.2727	0.2627
GENE335X	IMAGE:50604	|| AIG1 || Androgen-induced 1 || 308750	1	-0.6327	0.09733	0.04733	-0.4327	-0.4927	-0.2527	-0.4327	0.1573	0.6073	0.2273	0.08733	0.4973	0.5073	-0.1727	0.1873
GENE389X	IMAGE:1521972	|| || Full-length cDNA clone CS0DM002YA18 of Fetal liver of Homo sapiens (human) || 310780	1	-0.622	0.168	0.058	-0.232	-0.192	-0.472	-0.172	-0.322	0.598	0.358	0.048	0.358	0.418	0.078	-0.072
GENE477X	IMAGE:307244	|| LIPL3 || Lipase-like, ab-hydrolase domain containing 3 || 118664	1	-0.7567	1.013	0.09333	-1.607	-0.5967	-0.6067	0.2833	-0.7867	0.6533	0.2133	0.3833	0.6933	0.7233	0.2633	0.03333
GENE24X	IMAGE:309929	|| GPR || Putative G protein coupled receptor || 103651	1	-0.8087	0.2113	0.1713	-1.119	-0.5787	-0.6087	-0.2387	-0.4387	0.5513	0.4813	0.5513	0.8113	0.7613	0.2613	-0.008667
GENE408X	IMAGE:898276	|| C20orf35 || Chromosome 20 open reading frame 35 || 117147	1	-2.149	0.08143	-0.008571	-1.159		-0.04857	0.1114	-0.2486	0.2414	0.4514	0.2214	0.7414	0.6514	0.1614	0.9514
GENE230X	IMAGE:306924	|| || Transcribed locus || 247886	1	-1.287	-0.2073	0.3627	-0.6973	-0.4873	-0.1673	0.1327	-0.2173	0.2927	0.1427	-0.07733	1.023	0.5327	0.3827	0.2727
GENE398X	IMAGE:768619	|| PLEKHA2 || Pleckstrin homology domain containing, family A (phosphoinositide binding specific) member 2 || 103165	1	-1.197	-0.3173	0.4627	-0.6673	-0.5173	-0.9373	0.3427	0.3827	0.2027	0.4527	0.6827	0.8127	0.06267	0.2027	0.03267
GENE287X	IMAGE:1591222	|| VPS33B || Vacuolar protein sorting 33B (yeast) || 222440	1	-0.9427	-0.3127	0.2273	-0.2727	-0.2427	-0.4827	-0.02267	0.03733	0.3273	0.07733	0.5973	0.3873	0.3573	0.3273	-0.06267
GENE232X	IMAGE:782147	|| MGRN1 || Mahogunin, ring finger 1 || 111901	1	-1.099	-0.3287	0.5213	-0.3987	-0.6287	-0.1987	-0.1687	0.1713	0.3913	0.09133	0.7413	0.4013	0.03133	0.4013	0.07133
GENE462X	IMAGE:1879677	|| RNF38 || Ring finger protein 38 || 313883	1	-1.136	-0.06571	0.4243	-0.3457	-0.2257	-0.3257	0.004286		0.1143	0.4843	0.1743	0.2843	0.04429	0.2843	0.2843
GENE255X	IMAGE:345069	|| NFE2L3 || Nuclear factor (erythroid-derived 2)-like 3 || 106978	1	-2.776	0.003571	-0.1564	-1.506	-1.906	-0.3064	0.7936	0.5036	0.9336	1.354	1.314	0.7736	0.7536		0.2236
GENE325X	IMAGE:530485	|| BAZ2A || Bromodomain adjacent to zinc finger domain, 2A || 309777	1	-0.9453	-0.1253	0.4547	0.01467	-0.7353	-0.1653	-0.4053	0.01467	0.2847	0.4547	0.07467	0.6247	-0.06533	0.2847	0.2347
GENE302X	IMAGE:744374	|| DKFZP564D166 || Putative ankyrin-repeat containing protein || 120652	1	-1.161	0.01857	0.4686	-0.04143	-0.8114	-0.3114	-0.3114		0.3386	0.5686	-0.01143	0.2386	0.2886	-0.04143	0.7686
GENE63X	IMAGE:1536014	|| LYN || V-yes-1 Yamaguchi sarcoma viral related oncogene homolog || 310394	1	-2.372	-0.142	1.048	-1.292	0.688	-0.612	-0.952	-1.192	0.458	0.888	1.418	0.538	0.978	0.388	0.158
GENE11X	IMAGE:73418	|| LYN || V-yes-1 Yamaguchi sarcoma viral related oncogene homolog || 115200	1	-2.113	-0.2133	0.7867	-1.413	-0.3233	-0.2933	-0.5233	-0.9133	0.2467	1.067	1.347	0.9267	0.8667	0.3567	0.1967
GENE81X	IMAGE:1031747	|| ALKBH || AlkB, alkylation repair homolog (E. coli) || 117804	1	-1.034	-0.214	0.716	-0.244	-0.574	-0.144	-0.734	-0.794	0.506	0.956	1.026	0.596	0.356	0.006	-0.424
GENE48X	IMAGE:504421	|| ADFP || Adipose differentiation-related protein || 107500	1	-1.824	-0.644	1.306	-0.474	-0.374	-0.574	-1.164	-0.474	0.396	1.616	1.556	0.436	0.716	-0.084	-0.414
GENE231X	IMAGE:856174	|| PIK3R4 || Phosphoinositide-3-kinase, regulatory subunit 4, p150 || 115692	1	-1.643	-0.2527	1.197	-0.3927	-0.01267	-0.3727	-0.9927	-1.243	0.3273	1.287	1.617	0.4573	0.7273	0.1373	-0.8427
GENE87X	IMAGE:435036	|| ADFP || Adipose differentiation-related protein || 108417	1	-2.247	-0.7673	0.7427	-0.5873	-0.1273	-0.02733	-1.057	-0.8973	0.5427	1.513	1.873	0.7527	0.6627	0.2427	-0.6173
GENE295X	IMAGE:1384862	|| DYRK1A || Dual-specificity tyrosine-(Y)-phosphorylation regulated kinase 1A || 118578	1	-1.339	-0.3493	0.4407	-0.4293	0.2207	-0.1793	-0.7093	-0.1693	0.5707	0.9807	0.3007	0.3707	0.1907	0.05067	0.05067
GENE67X	IMAGE:770888	|| CCNI || Cyclin I || 224696	1	-0.7687	-0.3487	0.3213	-0.3487	0.1913	-0.4387	-0.6787	-0.4987	0.5913	0.8913	0.2513	0.3013	0.2313	0.1013	0.2013
GENE434X	IMAGE:1836694	|| FLJ22457 || DENN/MADD domain containing 2D || 315847	1	-0.7731	-0.6631	-0.01308	0.1869		-0.5031		-1.393	0.4269	0.5969	1.137	0.2369	1.017	0.4269	-0.6831
GENE286X	IMAGE:416945	|| MGC2610 || Kelch-like 23 (Drosophila) || 111216	1	-0.408	-0.558	1.062	0.072	-0.748	-0.608	-1.658	-1.678	1.152	1.332	1.682	0.362	1.682	-1.058	-0.628
GENE263X	IMAGE:2383847	|| PVR || Poliovirus receptor || 330553	1	-0.5587	0.02133	0.7813	-0.8187	-0.7887	-0.6287	-0.8087	-0.9787	0.4813	0.7113	1.461	1.271	1.191	-0.2587	-1.079
GENE194X	IMAGE:768638	|| SLC15A2 || Solute carrier family 15 (H+/peptide transporter), member 2 || 100798	1	-0.21	-0.7	0.54	-0.54	-0.28	-0.41	-1.7	-1.2	0.77	0.97	1.71	1.32	1.14	-0.35	-1.06
GENE304X	IMAGE:213502	|| CD53 || CD53 antigen || 116889	1	-0.65	-0.64	0.7	-0.32	-0.01	-0.5	-1.31	-1.14	0.55	1.09	1.43	1.12	1.05	-0.23	-1.14
GENE326X	IMAGE:768561	|| CCL2 || Chemokine (C-C motif) ligand 2 || 114904	1	-0.6033	-0.5533	0.8367	-0.6533	-0.1333	-0.2533	-1.913	-1.323	1.017	1.657	1.567	1.227	1.037	-0.4133	-1.493
GENE158X	IMAGE:108837	|| CCL2 || Chemokine (C-C motif) ligand 2 || 109619	1	-1.023	-0.4033	0.7267	-0.4833	-0.1533	-0.6133	-2.093	-1.463	1.357	1.597	1.777	1.337	1.177	-0.4333	-1.303
GENE269X	IMAGE:178805	|| C20orf139 || Sulfiredoxin 1 homolog (S. cerevisiae) || 107063	1	-0.7286	0.1014	-0.2786	-0.6186	0.4514	-0.1586	-0.8586	-0.9686	0.7914		1.081	0.7814	0.7914	0.01143	-0.3986
GENE142X	IMAGE:773443	|| || Arylsulfatase I || 99416	1	-0.9507	-0.2007	-0.3507	-0.1407		-0.7007	-1.291	-1.191	0.5693	1.439	0.4293	1.759	1.349	-0.1107	-0.6107
GENE432X	IMAGE:241197	|| EGFR || Epidermal growth factor receptor (erythroblastic leukemia viral (v-erb-b) oncogene homolog, avian) || 309699	1	-1.258	-0.1279	0.6821	-0.2179	0.3621	-0.4579	-0.8479	-0.7879	-0.2179	0.4521	0.09214	0.9621	1.202	0.1621
GENE119X	IMAGE:343380	|| || Transcribed locus, weakly similar to NP_055301.1 neuronal thread protein AD7c-NTP [Homo sapiens] || 100400	1	-0.5679		0.2421	-0.4679	0.1421	-0.1279	-0.6179	-0.8479	0.1921	0.3421	0.1421	0.5821	0.7021	0.3221	-0.03786
GENE437X	IMAGE:825343	|| || **Transcribed locus, moderately similar to NP_066288.2 suppressin [Homo sapiens] || 307703	1	-0.464	-0.444	0.006	-0.534	0.376	0.376	-2.364	-0.914	0.416	0.726	1.096	1.236	1.056	-0.094	-0.474
GENE372X	IMAGE:296140	|| MGC15887 || Family with sequence similarity 89, member A || 104884	1	-0.8943		-0.1243	-0.4943	0.1857	0.6357	-2.924	-1.054	0.6057	0.9157	0.8757	1.176	0.9757	0.02571	0.09571
GENE301X	IMAGE:2149720	|| KIF1C || Kinesin family member 1C || 331002	1	-0.2667	-0.2167	-0.1867	-0.6667	-0.1767	0.2033	-0.7567	-0.3367	-0.1167	-0.2367	0.8733	0.4933	0.4433	0.3133	0.6333
GENE50X	IMAGE:809494	|| CD151 || CD151 antigen || 117837	1	-0.905	-1.425	-0.155	-0.425	0.015	-0.225	-0.755		-0.295	0.165	1.315	0.935	0.325	0.405	1.025
GENE385X	IMAGE:950678	|| SREBF2 || Sterol regulatory element binding transcription factor 2 || 101963	1	-0.5613	-0.5213	-0.2213	-0.08133	0.4187	-0.3813	-0.8413	-0.6413	-0.1313	0.06867	0.9287	0.6087	0.3687	0.05867	0.9287
GENE331X	IMAGE:156386	|| FLOT2 || Flotillin 2 || 108986	1	-0.5257	-0.7357	-0.2957	-0.1157	0.5243	-0.1057	-0.5157	-0.7957	0.2643	0.2343	0.7843	0.4043		0.1643	0.7143
GENE211X	IMAGE:2013094	|| KIF1C || Kinesin family member 1C || 311363	1	-0.3833	-0.2633	-0.5633	-0.6333	0.1467	-0.1233	-0.1133	-0.6433	-0.1833	0.2567	0.8667	0.5967	0.5767	0.3267	0.1367
GENE107X	IMAGE:66852	|| || || 309646	1	-0.7173	-0.3773	-0.2073	-0.8073	0.3727	-0.5873	-0.9573	-0.9873	0.01267	0.5127	1.763	0.6427	0.4027	0.9527	-0.01733
GENE186X	IMAGE:2321104	|| FLNC || Filamin C, gamma (actin binding protein 280) || 311093	1	-0.7313	-1.241	0.4587	-0.8313	0.2787	-0.3913	-0.6013	-0.7913	-0.4813	0.1487	1.489	0.9087	1.089	0.4987	0.1987
GENE1X	IMAGE:378365	|| PERP || PERP, TP53 apoptosis effector || 223403	1	-0.5007	-0.3307	-0.2607	-0.9507	-0.3407	-0.5907	-1.191	-1.351	0.6693	1.179	1.109	0.7393	1.409	-0.05067	0.4593
GENE276X	IMAGE:823659	|| FYCO1 || FYVE and coiled-coil domain containing 1 || 109641	1	-0.4213	-0.2113	0.1587	-0.3513	0.2687	-0.4213	-0.9313	-0.6713	0.1487	0.4787	0.4787	0.5187	0.6887	-0.3513	0.6187
GENE161X	IMAGE:1553560	|| FLJ36031 || Hypothetical protein FLJ36031 || 309359	1	-0.1527	-0.3927	0.3673	-0.9927	0.1073	-0.3427	-1.693	-0.8027	0.3773	0.5873	1.367	1.177	0.9173	-0.7527	0.2273
GENE80X	IMAGE:343443	|| RBPMS || RNA binding protein with multiple splicing || 104510	1	-0.6287	-0.3687	0.5113	-0.9587	0.09133	-0.05867	-1.709	-1.689	-0.008667	0.9913	1.301	1.261	1.171	-0.2487	0.3413
GENE204X	IMAGE:754594	|| KIAA1815 || KIAA1432 || 105266	1	-0.282	-0.142	-0.052	-0.742	-0.142	-0.782	-1.312	-0.492	-0.102	-0.222	0.578	1.368	1.678	0.368	0.278
GENE138X	IMAGE:1935102	|| KIAA1815 || KIAA1432 || 311342	1	-0.004667	-0.7547	0.4453	-0.6847	-0.4147	-0.4647	-0.7047	-1.135	-0.1847	-0.05467	0.6053	1.535	1.485	0.1353	0.1953
GENE227X	IMAGE:190950	|| TERF1 || **Telomeric repeat binding factor (NIMA-interacting) 1 || 104918	1	-0.4067	-0.7667	-0.2467	-0.4567	-0.006667	-0.1667	-0.7867	-0.8667	0.2433	0.2733	1.053	0.8633	1.423	-0.3167	0.1633
GENE292X	IMAGE:841349	|| LOC286191 || Hypothetical protein LOC286191 || 310998	1	-0.6043	-1.404	-0.5643		-0.1743	-1.154	-2.164	-1.704	0.005714	-0.9343	3.416	1.706	3.596	-1.204	1.186
GENE27X	IMAGE:1587065	|| RPESP || RPE-spondin || 306914	1	-0.3527	-1.563	0.1773	-2.703	-0.2727	-1.243	-2.453	-1.813	0.5173	-0.2327	3.197	2.467	3.897	-1.103	1.477
GENE235X	IMAGE:588033	|| EPS8L3 || EPS8-like 3 || 110327	1	-0.5223	-0.4023	-0.7823	0.4877		-0.9223	-1.372	-0.8623	0.2177		1.318	1.238	1.348	-0.2423	0.4977
GENE121X	IMAGE:1855332	|| EPAS1 || Endothelial PAS domain protein 1 || 318343	1	-0.3657	-0.3857	-0.02571	0.1843	-0.8657	-0.5957	-0.8957	-0.8657	-0.1257	-0.1157	0.9243	1.354	1.334	0.4443
GENE386X	IMAGE:486523	|| FEZ2 || Fasciculation and elongation protein zeta 2 (zygin II) || 120078	1	-0.5053	-0.1953	-0.4553	-0.1353	-0.2153	-0.1453	-0.4553	-0.2953	0.2847	0.07467	0.7147	0.2947	0.8547	0.6747	-0.4953
GENE105X	IMAGE:245442	|| SIRT3 || Sirtuin (silent mating type information regulation 2 homolog) 3 (S. cerevisiae) || 108209	1	-0.5138	-0.2938	-0.6738	-0.1038		-0.1438		-0.8738	0.3862	0.4962	0.3462	0.2962	0.6662	0.5462	-0.1338
GENE416X	IMAGE:1941742	|| APG7L || ATG7 autophagy related 7 homolog (S. cerevisiae) || 310891	1	0.112	0.272	-0.318	-0.318	-0.398	-0.518	-0.418	-0.598	0.252	0.092	0.482	0.842	0.122	0.292	0.102
GENE116X	IMAGE:136676	|| VAMP2 || Vesicle-associated membrane protein 2 (synaptobrevin 2) || 105002	1	-0.7187	0.4113	-0.5687	-0.2387	-1.069	-0.04867	-0.7087	-0.4487	0.4713	0.3913	0.8213	0.6613	0.1813	0.8413	0.02133
GENE139X	IMAGE:841641	|| CCND1 || Cyclin D1 || 104326	1	-0.384	0.156	-0.834	0.066	-0.544	-0.814	-0.904	-1.024	0.566	0.236	1.286	0.926	0.316	1.396	-0.444
GENE136X	IMAGE:113856	|| CCND1 || Cyclin D1 || 228984	1	-0.1267	-0.4367	-0.9067	0.03333	-0.1567	-0.7467	-0.8567	-0.8467	0.6133	0.07333	1.153	0.8733	0.4633	1.383	-0.5167
GENE284X	IMAGE:214982	|| CDC42EP1 || CDC42 effector protein (Rho GTPase binding) 1 || 107752	1	-0.1373	0.2727	-0.8873	-0.3873	-0.4173	-0.4773	-0.5673	-0.5273	0.3727	0.4927	1.173	0.5627	0.4927	0.5827	-0.5473
GENE283X	IMAGE:309776	|| CFLAR || CASP8 and FADD-like apoptosis regulator || 108198	1	-0.2587	0.2713	-0.6287	-0.4787	-0.2487	-0.1987	-0.6487	-0.3287	0.5413	0.1113	0.6613	0.6513	0.1413	0.6613	-0.2487
GENE14X	IMAGE:323636	|| WNT5B || Wingless-type MMTV integration site family, member 5B || 104697	1	-0.4627	0.3273	-1.093	-0.9127	-1.053	-0.6527	-1.153	-0.9827	1.017	0.2073	0.4273	1.267	0.8173	2.007	0.2373
GENE148X	IMAGE:726890	|| BTRC || Beta-transducin repeat containing || 109640	1		-0.1707	-0.04071	-0.3307	-0.1107	-0.09071	-0.5407	-0.1807	0.009286	0.2393	0.3993	0.2093	0.1793	0.1493	0.2793
GENE92X	IMAGE:1882110	|| GNB5 || Guanine nucleotide binding protein (G protein), beta 5 || 308151	1	-0.06	-0.29	-0.32	-0.63		-0.33	-0.73	-1.013E-8	-0.02		0.43	0.48	0.32	0.31	0.84
GENE72X	IMAGE:172892	|| FLJ20507 || Hypothetical protein FLJ20507 || 102233	1	-0.9286	-0.04857	-0.3886	-0.6686		-0.2686	-0.2086	-0.4786	0.08143	0.3914	0.4214	0.4614	0.9314	-0.2086	0.9114
GENE82X	IMAGE:506497	|| EHD2 || EH-domain containing 2 || 225560	1	-0.7669	-0.06692	-0.4469	-0.3569	-0.1369	-0.4969	-0.3369		0.04308	0.5331	0.1831	0.7031		0.2731	0.8731
GENE35X	*mitoch. cont. IMAGE:770969	|| || *mitoch. cont. hypothetical protein DKFZp434G0920 || 433360	1	-0.668	0.122	-0.568	-0.688	-0.178	-0.198	-0.558	-0.368	-0.058	0.502	0.492	0.602	0.312	0.492	0.762
GENE66X	IMAGE:2075006	|| MAP3K1 || Mitogen-activated protein kinase kinase kinase 1 || 191947	1	-0.6333	0.2067	-0.7333	-1.013	-0.6233	-0.6133	-0.9533	-0.3733	-0.7233	0.5067	0.8167	0.7767	1.477	0.4567	1.427
GENE31X	IMAGE:45645	|| GNB5 || Guanine nucleotide binding protein (G protein), beta 5 || 120661	1	-0.616	0.154	-0.946	-0.666	-0.436	-0.256	-0.786	-0.226	-0.016	0.374	0.344	0.804	1.014	0.364	0.894
GENE240X	IMAGE:291623	|| MITF || Microphthalmia-associated transcription factor || 119269	1	-0.39	-0.07	-0.18	-0.81	-0.14	-0.38	-0.94	-0.14	-0.36	0.38	-0.02	0.95	0.61	0.12	1.37
GENE299X	IMAGE:593215	|| KIF1C || Kinesin family member 1C || 113646	1	-0.4773	-0.06733	-0.6873	-0.5973	0.07267	0.2127	-1.347	-0.1773	-0.1373	0.3927	0.4227	0.3227	0.8827	0.2227	0.9627
GENE248X	IMAGE:255639	|| MARCH-II || Membrane-associated ring finger (C3HC4) 2 || 105236	1	-0.5273	0.05267	-0.9073	-0.01733	-0.007333	-0.1373	-1.697	-0.4673	0.4027	-0.1173	0.5127	0.5627	0.7927	0.4727	1.083
GENE195X	IMAGE:324749	|| ZHX3 || Zinc fingers and homeoboxes 3 || 99595	1	-0.978	-0.348	-0.208	-0.118	-0.218	0.072	-0.758	-0.488	0.192	0.042	0.132	0.582	0.712	0.612	0.772
GENE267X	IMAGE:244202	|| FLJ10099 || Hypothetical protein FLJ10099 || 118887	1	-0.442	-0.252	-0.222	-0.242	-0.032	0.118	-0.402	-0.352	0.108	0.208	0.088	0.278	0.238	0.198	0.708
GENE90X	IMAGE:49665	|| EDNRB || Endothelin receptor type B || 113651	1	-2.006		-0.8064	-0.6964	-0.2264	0.5936	-0.5364	-1.456	0.06357	0.2636	0.2036	1.114	0.7036	1.144	1.644
GENE250X	IMAGE:811604	|| MLLT6 || Myeloid/lymphoid or mixed-lineage leukemia (trithorax homolog, Drosophila); translocated to, 6 || 119452	1	-0.6253	-0.2753	-0.2653	-0.2253	-0.2853	0.3247	-0.6353	-0.6053	0.2847	0.5747	-0.1053	0.4247	0.09467	0.8347	0.4847
GENE217X	IMAGE:753633	|| ZHX2 || Zinc fingers and homeoboxes 2 || 110436	1	-0.9607	-0.5707	-0.04067	-0.03067	0.3893	0.06933	-1.251	-0.9307	0.2093	0.8093	0.03933	0.6693	1.169	0.1293	0.2993
GENE56X	IMAGE:346643	|| ANXA11 || Annexin A11 || 111402	1	-0.9647	-0.8747	-0.5647	-0.1547	-0.02467	0.3853	-1.225	-0.9947	0.4053	0.5053	0.3053	0.5953	1.305	0.8753	0.4253
GENE425X	IMAGE:469275	|| PTGIS || Prostaglandin I2 (prostacyclin) synthase || 245983	1	-0.8687	-0.3187	-1.169	-1.019	0.1813	0.1913	-1.629	-1.569	-0.6487	1.311	1.191	1.311	1.771	0.3213	0.9413
GENE167X	IMAGE:344595	|| KRT25A || Keratin 25A || 117232	1	-0.6523	-0.05231	-0.5623	-0.7123	0.1977	-0.2123	-1.222		-0.3023		0.7877	0.6377	1.038	0.9977	0.05769
GENE53X	IMAGE:813266	|| FHL1 || Four and a half LIM domains 1 || 107074	1	-0.796	-0.316	-0.916	-0.286	-0.126	0.084	-1.816	-1.486	-0.176	0.694	0.854	1.274	1.644	1.454	-0.086
GENE91X	IMAGE:1493218	|| FHOD3 || Formin homology 2 domain containing 3 || 307257	1	-0.7736	-1.254	-0.06357	-0.6936	-0.3736	0.06643		-1.034	-0.8336	0.01643	0.5964	1.266	1.496	1.146	0.4364
GENE89X	IMAGE:248391	|| DKFZp547K1113 || Hypothetical protein DKFZp547K1113 || 226746	1	-1.266	-1.376	-0.2157	-1.116	0.09429	0.3643		-0.8157	-0.2557	0.5143	0.09429	1.294	1.344	1.104	0.2343
GENE115X	IMAGE:2073299	|| C6orf32 || Chromosome 6 open reading frame 32 || 191208	1	-0.5343	-0.2243	-0.4243	-0.4643		-0.1543	-1.234	-0.4643	-0.5943	0.3357	0.3357	1.026	0.6457	0.8857	0.8657
GENE300X	IMAGE:194297	|| HPS5 || Hermansky-Pudlak syndrome 5 || 110747	1	-0.2486	-0.1986	-0.3786	-0.4786	-0.2686	0.1814	-1.059		-0.07857	-0.02857	0.08143	0.5614	0.6514	0.8214	0.4414
GENE199X	IMAGE:757961	|| STX3A || Syntaxin 3A || 120587	1	-1.016	-0.7764	-0.7164	-0.4664	-0.1664	0.5336	-1.336		-0.3664	-0.4264	0.5736	1.204	1.184	1.144	0.6336
GENE208X	IMAGE:141192	|| AMOTL2 || Angiomotin like 2 || 101197	1	-0.3147	-0.1847	0.01533	-0.5147	-0.1147	-0.1647	-0.4747	-0.5047	-0.1247	0.06533	0.3653	0.3553	0.8753	0.5453	0.1753
GENE40X	IMAGE:430473	|| EPN2 || Epsin 2 || 308500	1	-1.378	-0.178	0.412	-0.128	-0.218	-0.398	-0.618	-0.708	0.442	0.512	0.442	0.812	-0.028	0.412	0.622
GENE450X	IMAGE:815564	|| DLST || Dihydrolipoamide S-succinyltransferase (E2 component of 2-oxo-glutarate complex) || 113506	1	-0.828	-0.228	-0.008	0.242	-0.278	-0.158	-0.588	-0.388	0.502	0.392	-0.018	0.672	-0.008	0.372	0.322
GENE178X	IMAGE:82421	|| CD44 || CD44 antigen (homing function and Indian blood group system) || 309391	1	-0.9067	-0.006667	-0.2167	0.1733	-0.3267	-0.2267	-0.4867	-0.5667	0.5133	0.2433	0.003333	0.5733	-0.04667	0.5833	0.6933
GENE260X	IMAGE:71434	|| PSME1 || **Proteasome (prosome, macropain) activator subunit 1 (PA28 alpha) || 110423	1	-0.902	-0.212	-0.262	0.138	-0.042	-0.122	-0.642	-0.342	0.448	0.458	0.178	0.468	-0.042	0.068	0.808
GENE215X	IMAGE:511210	|| LOC374920 || Hypothetical protein LOC374920 || 104576	1	-0.9514	-0.3514	-0.4714	-0.4714	0.2086	-0.06143	-1.171	0.008571	0.8286	0.3786	0.4686	0.3286		0.7286	0.5286
GENE147X	IMAGE:811138	|| || CDNA FLJ41952 fis, clone PROST2018922 || 111446	1	-1.047	0.01333	-0.6467	-0.2267	-0.2967	0.2633	-0.9667	-0.2767	0.6033	0.2133	0.3233	0.5933	0.7133	0.7033	0.03333
GENE380X	IMAGE:502397	|| STK24 || Serine/threonine kinase 24 (STE20 homolog, yeast) || 100861	1	-0.35	-0.1	-0.29	1.013E-8	-0.2	-0.06	-0.33	-0.51	0.66	0.06	0.4	0.27	-0.05	-0.03	0.53
GENE226X	IMAGE:485165	|| PTDSS1 || Phosphatidylserine synthase 1 || 121494	1	-0.64	-0.33	-0.43	-0.16	-0.02	-0.02	-0.72	-0.17	0.39	0.06	0.53	0.66	0.2	-0.19	0.84
GENE190X	IMAGE:897924	|| FLJ22679 || Hypothetical protein FLJ22679 || 108397	1	-0.8571	-0.1871	-0.2971	0.2029	-0.4671	-0.5071	-0.4071	-0.2171	0.6929	0.2129	0.6629	0.3829		-0.07714	0.8629
GENE330X	IMAGE:814945	|| C6orf109 || Yip1 domain family, member 3 || 220503	1	-0.6947	0.08533	-0.1747	-0.01467	-0.1947	-0.2947	-0.1747	-0.3047	0.2553	0.1553	0.5353	0.3153	0.05533	0.09533	0.3553
GENE285X	IMAGE:742047	|| NDUFA11 || NADH dehydrogenase (ubiquinone) 1 alpha subcomplex, 11, 14.7kDa || 226523	1	-0.7171	0.002857	-0.4271	-0.1971	-0.01714	-0.1771	-0.2971	-0.1371	0.2429	0.2629	0.8529		0.09286	-0.02714	0.5429
GENE262X	IMAGE:754538	|| DRAP1 || DR1-associated protein 1 (negative cofactor 2 alpha) || 119560	1	-0.7073	-0.4173	-0.3673	0.05267	-0.3773	-0.06733	-0.5173	-0.1873	0.3427	0.4327	1.023	0.5127	-0.2873	0.1027	0.4627
GENE400X	IMAGE:207618	|| ARAF || V-raf murine sarcoma 3611 viral oncogene homolog || 110258	1	-0.4513	-0.3413	-0.4113	0.2887	-0.2013	-0.2613	-0.4213	-0.4713	0.1987	0.03867	0.7487	0.6487	0.1987	0.008667	0.4287
GENE127X	IMAGE:759200	|| DHPS || Deoxyhypusine synthase || 106505	1	-0.58	-0.22	-0.06	0.05	-0.74	-0.03	-0.33	-0.26	0.51	0.44	0.42	0.51		-0.05	0.34
GENE16X	IMAGE:1635695	|| GGA2 || Golgi associated, gamma adaptin ear containing, ARF binding protein 2 || 308638	1	-0.9387	-0.1787	0.1113	-0.2287	-0.8587	-0.1587	-1.129	-0.4587	1.141	0.5313	0.8613	0.2913	0.3013	0.01133	0.7013
GENE129X	IMAGE:1880989	|| TLE1 || Transducin-like enhancer of split 1 (E(sp1) homolog, Drosophila) || 318320	1		-0.6343	-1.184	0.03571	-0.1143	0.07571	-0.8543	-1.374	0.01571	0.7857	0.8357	1.246	0.4557	0.4357	0.2757
GENE49X	IMAGE:305302	|| C3orf6 || Chromosome 3 open reading frame 6 || 111388	1	-0.7364	-0.5964	0.07357	-0.6464	-0.1864	-0.01643	-0.4064		0.4636	0.4136	0.5036	0.4936	0.3936	0.1436	0.1036
GENE2X	IMAGE:42681	|| ANKRD13 || **Ankyrin repeat domain 13 || 100194	1	-0.562	-0.422	0.008	-0.502	-0.262	-0.412	-0.642	-0.112	0.498	0.468	0.628	0.348	0.448	0.308	0.208
GENE308X	IMAGE:586990	|| SLC11A2 || Solute carrier family 11 (proton-coupled divalent metal ion transporters), member 2 || 103961	1	-0.66	-0.52	0.07	-0.39	-0.06	0.13	-0.86	-0.02	0.41		1.08	0.37	0.32	0.25	-0.12
GENE10X	IMAGE:71087	|| MAFF || V-maf musculoaponeurotic fibrosarcoma oncogene homolog F (avian) || 120921	1	-0.722	-0.332	-0.282	-1.092	-0.172	0.108	-1.362	-0.672	0.768	0.848	0.518	0.888	0.898	0.718	-0.112
GENE220X	IMAGE:1855642	|| KIAA1815 || KIAA1432 || 317742	1	-1.294	-0.454	0.096	-0.034	-0.384	-0.414	-1.004	-0.804	-0.314	-0.094	0.436	1.536	1.906	0.376	0.446
GENE65X	IMAGE:773344	|| SLC16A2 || Solute carrier family 16 (monocarboxylic acid transporters), member 2 || 118449	1	-0.6667	-0.2967	-0.09667	-0.5367	-0.1067	-0.4967	-0.4267	-0.4467	0.01333	0.3733	0.2233	1.203	0.6733	0.2233	0.3633
GENE310X	IMAGE:72395	|| MSTP9 || Macrophage stimulating, pseudogene 9 || 104269	1	-0.5807	-0.5107	-0.2207	-0.1307	-0.4907	-0.3407	-0.5807	-0.3107	0.2593	0.08933	0.3793	1.519	0.8993	0.06933	-0.05067
GENE59X	IMAGE:810142	|| HLA-C || Major histocompatibility complex, class I, C || 113661	1	-1.241	-0.4107	-0.05067	-0.1207	-0.3707	-0.6707	-0.5107	-0.3607	0.4393	0.4293	0.5093	1.559	0.7893	-0.1107	0.1193
GENE399X	IMAGE:126455	|| RAB5B || RAB5B, member RAS oncogene family || 109894	1	-0.7171	-0.2171		-0.007143	-0.01714	-0.2171	-0.3671	-0.2671	0.04286	0.1029	0.09286	0.5129	0.4729	0.2129	0.3729
GENE12X	IMAGE:824124	|| MTMR1 || Myotubularin related protein 1 || 225871	1	-1.084	-0.3336	-0.01357	-0.2136	-0.1536	-0.4636	-0.5336	-0.4336	0.4164		0.4864	0.8764	0.7864	0.2564	0.4064
GENE75X	IMAGE:471196	|| ITM2C || Integral membrane protein 2C || 107168	1	-0.9607	-0.3007	-0.2807	-0.1607	-0.5707	-0.3207	-0.2507	0.04933	0.3193	0.3493	-0.01067	0.7193	0.5893	0.5893	0.2393
GENE69X	IMAGE:811918	|| BTBD3 || BTB (POZ) domain containing 3 || 112050	1	-1.013	-0.5427	-0.3527	0.007333	-0.8527	-0.3327	-0.5727	-0.2127	0.09733	0.2573	0.7773	1.207	0.8673	0.8273	-0.1627
GENE85X	IMAGE:855657	|| NMT2 || N-myristoyltransferase 2 || 307429	1	-0.8693	-0.4193	-0.01933	-0.01933	-0.9093	-0.1593	-0.9893	-0.8393	-0.7293	-0.1193	1.441	1.411	0.6107	0.9407	0.6707
GENE3X	IMAGE:280699	|| UCC1 || Ependymin related protein 1 (zebrafish) || 222592	1	-2.191	-0.6613	-0.001333	-0.5113	-1.141	-1.011	-1.651	-1.401	-0.6813	0.3587	2.479	1.769	1.689	1.399	1.559
GENE118X	IMAGE:212499	|| WDTC1 || WD and tetratricopeptide repeats 1 || 108701	1	-1.021	-0.05067	-0.1507	-0.6307	-0.2707	-0.5407	-0.5407	-0.4707	-0.2107	0.2593	0.8493	0.7893	0.3493	0.9293	0.7093
GENE205X	IMAGE:845355	|| CTSC || Cathepsin C || 114599	1	-1.312	-0.502	-0.652	0.418	-0.482	-0.102	-1.312	-0.392	0.438	-0.222	0.398	1.068	0.388	1.298	0.968
GENE307X	IMAGE:328868	|| CD44 || CD44 antigen (homing function and Indian blood group system) || 106958	1	-0.7367	-0.1767	-0.4067	0.03333	-0.006667	-0.1167	-0.9167	-0.6067	0.3933	0.04333	0.4533	0.9433	0.1033	0.9433	0.05333
GENE176X	IMAGE:713145	|| CD44 || CD44 antigen (homing function and Indian blood group system) || 109742	1	-0.7713	-0.3213	-0.5513	0.1687	0.1587	-0.3413	-0.9413	-0.7213	0.4187	0.07867	0.5387	0.9687	0.07867	1.089	0.1487
GENE465X	IMAGE:825060	|| DUT || DUTP pyrophosphatase || 103399	1	-0.6587	-0.01867	-0.1687	0.06133	-0.1687	0.06133	-0.5687	-0.6087	0.001333	0.2413	0.4313	0.6113	0.1013	0.5613	0.1213
GENE272X	IMAGE:214236	|| CD68 || CD68 antigen || 161020	1	-1.897	-0.1771	-0.4071	0.1829	-0.3271	-0.3071	-0.8471	-0.7871	0.1029		1.113	0.9829	-0.06714	1.403	1.033
GENE141X	IMAGE:878617	|| DKFZP564K0822 || EGFR-coamplified and overexpressed protein || 226927	1	-0.862	0.048	-0.132	-0.042	0.058	-0.422	-0.542	-0.532	0.128	0.228	0.398	0.578	0.238	0.438	0.418
GENE280X	IMAGE:809567	|| FLOT1 || Flotillin 1 || 117604	1	-0.564	-0.474	-0.324	0.326	-0.044	-0.074	-0.824	-0.594	0.196	0.286	0.756	0.566	0.226	0.426	0.116
GENE125X	IMAGE:2028954	|| TUB || Tubby homolog (mouse) || 119105	1	-0.7157		-0.3357	0.06429	-0.7857	-0.7257	-0.4757	-0.7557	0.1443	-0.2257	0.4443	0.9343	0.3943	1.024	1.014
GENE9X	IMAGE:768272	|| GOLGA2 || **Golgi autoantigen, golgin subfamily a, 2 || 103509	1	-0.4871	-0.2571	-0.6771	-0.04714	-0.1271	-0.4971	-0.4671	-0.7671	0.09286		0.3529	0.8629	0.5529	0.8229	0.6429
GENE33X	IMAGE:33438	|| TAF6 || TAF6 RNA polymerase II, TATA box binding protein (TBP)-associated factor, 80kDa || 118046	1	-0.552	-0.152	-0.542	-0.032	-0.572	-0.572	-0.352	-1.022	0.418	0.058	1.028	0.778	0.238	0.698	0.578
GENE354X	IMAGE:235008	|| GNA12 || Guanine nucleotide binding protein (G protein) alpha 12 || 118042	1	-0.668	0.102	-0.738	-0.368	-0.008	-0.018	-0.538	-0.348	0.122	0.502	0.562	0.882	0.302	0.342	-0.128
GENE375X	*mitoch. cont. IMAGE:511952	|| || *mitoch. cont. ESTs || 433349	1	-0.592	0.278	-0.082	-0.502	-0.072	-0.242	-0.802	-0.862	0.168	0.558	0.318	0.798	0.238	0.938	-0.142
GENE155X	*mitoch. cont. IMAGE:810843	|| || *mitoch. cont. uncharacterized bone marrow protein BM029 || 433367	1	-0.3533	0.3767	-0.8833	-0.4433	-0.1333	-0.5533	-1.053	-0.3533	0.2267	0.6467	0.6467	0.7667	0.3867	0.7167	0.006667
GENE88X	IMAGE:811142	|| PIK3R2 || Phosphoinositide-3-kinase, regulatory subunit 2 (p85 beta) || 119874	1	-0.06929	0.07071	-0.6293	-0.4593	-0.1593	-0.2093	-0.6393	-0.4493	0.1107	0.4407	0.4507	0.7507	0.2407	0.5507
GENE149X	IMAGE:415815	|| || CDNA clone IMAGE:4769453 || 220489	1	-0.4407	0.3093	-0.2507	-0.6607	-0.2607	-0.1507	-0.8807	-0.2907		0.4593	0.4193	0.5993	0.3693	0.5793	0.1993
GENE62X	IMAGE:324205	|| CTSB || Cathepsin B || 108860	1	-0.9027	0.2073	-0.7427	-0.1627	-0.3027	-0.5927	-1.113	-0.5827	0.3773	0.4273	0.5673	1.207	0.4173	0.9073	0.2873
GENE265X	*mitoch. cont. IMAGE:1253749	|| || *mitoch. cont. || 433312	1	-0.5607	0.08933	-0.3007	-0.4207	-0.3007	0.01933	-0.8607	-0.2207	-0.1307	0.7393	0.1993	0.6293	0.1793	0.7193	0.2193
GENE261X	*mitoch. cont. IMAGE:1011702	|| || *mitoch. cont. || 433303	1	-0.8643	0.2757	-0.2743	-0.1543	-0.1843	0.03571	-1.224	-0.2643	-0.004286		0.1757	0.6857	0.4257	0.8257	0.5457
GENE242X	KR:7	|| || || 472866	1	-0.5593	0.01067	-0.2693	-0.1293	0.01067	-0.5593	-0.9393	-0.2793	-0.1593	0.6107	0.2507	0.7807	0.2907	0.8607	0.08067
GENE112X	*mitoch. cont. IMAGE:1011713	|| || *mitoch. cont. || 433304	1	-0.9587	0.1413	-0.4387	-0.08867	-0.3087	-0.2887	-0.8687	-0.4587	0.02133	0.8213	0.3013	0.9113	0.2213	0.9213	0.07133
GENE344X	KR:1	|| || || 472868	1	-0.58	-0.08	-0.34	0	0.07	-0.22	-1.07	-0.62	-0.13	0.75	0.48	0.74	0.28	0.5	0.22
GENE314X	*mitoch. cont. IMAGE:1009909	|| || *mitoch. cont. ESTs || 433299	1	-0.3233	-0.03333	-0.2433	-0.4333	0.02667	-0.2933	-1.523	-0.3633	0.06667	0.7667	0.3467	1.027	0.3067	0.8567	-0.1833
GENE41X	*mitoch. cont. IMAGE:916749	|| || *mitoch. cont. ESTs, Moderately similar to ALUC_HUMAN !!!! ALU CLASS C WARNING ENTRY !!! [H.sapiens] || 433373	1	-0.9593	-0.4793	-0.5293	-0.4593	-0.1793	-0.04933	-0.5893	-0.02933	-0.07933	0.7507	0.5007	0.7907	0.4207	0.6907	0.2007
GENE388X	*mitoch. cont. IMAGE:1574720	|| || *mitoch. cont. || 433319	1	-1.017	0.2227	-0.5973	-0.6473	-0.2673	-0.1073	-0.03733	-0.2073	-0.2273	0.2227	0.3227	0.9527	0.2527	0.8127	0.3227
GENE245X	KR:6	|| || || 472875	1	-0.7067	-0.05667	-0.6067	-0.6467	-0.1067	-0.06667	-0.2667	0.003333	-0.1767	0.3233	0.4133	0.6733	0.3633	0.6833	0.1733
GENE146X	*mitoch. cont. IMAGE:1590114	|| || *mitoch. cont. **ESTs, Weakly similar to A46010 X-linked retinopathy protein [H.sapiens] || 433320	1	-1.294	0.136	-1.034	-0.704	-0.104	-0.104	-0.464	-0.124	-0.134	0.436	0.366	0.986	0.326	1.026	0.686
GENE420X	*mitoch. cont. IMAGE:725914	|| || *mitoch. cont. ESTs || 433356	1	-1.309	0.1113	-0.6687	-0.4487	0.06133	-0.008667	-0.6487	-0.2087	-0.1287	0.5713	0.4413	0.7813	0.3313	0.9413	0.1813
GENE315X	*mitoch. cont. IMAGE:1573953	|| || *mitoch. cont. ESTs, Weakly similar to I38022 hypothetical protein [H.sapiens] || 433317	1	-1.246	0.344	-0.706	-0.436	-0.486	0.114	-1.386	-0.016	-0.106	0.464	0.484	1.114	0.484	0.824	0.554
GENE54X	*mitoch. cont. IMAGE:1590916	|| || *mitoch. cont. || 433322	1	-1.162	0.118	-0.742	-0.362	-0.502	0.058	-0.962	-0.202	-0.072	0.328	0.528	0.858	0.568	0.758	0.788
GENE173X	*mitoch. cont. IMAGE:1573967	|| || *mitoch. cont. ESTs, Weakly similar to B34087 hypothetical protein [H.sapiens] || 433318	1	-1.149	0.2807	-1.009	-0.4793	-0.8793	0.1107	-0.6393	0.06067	-0.06933	0.4707	0.5307	1.001	0.4507	0.8807	0.4407
GENE367X	IMAGE:1892599	|| || || 316776	1	-1.421	0.06867	-0.5813	-0.1713	-0.6213	-0.1713	-1.111	0.2787	-0.04133	0.8387	-0.1313	1.169	0.4887	0.9787	0.4287
GENE206X	IMAGE:810923	|| SEPN1 || Selenoprotein N, 1 || 108245	1	-0.8673	0.02267	-0.2973	-0.1273	-0.5173	-0.1373	-0.6073	0.09267	0.03267	0.6027	0.2927	0.7527	0.1527	0.3627	0.2427
GENE368X	*mitoch. cont. IMAGE:1590115	|| || *mitoch. cont. || 433321	1	-1.219	0.1107	-0.3593	-0.6293	0.1207	0.03067	-1.009	-0.06933	0.01067	0.2207	0.3607	0.8007	0.3607	0.8307	0.4407
GENE234X	KR:4	|| || || 472862	1	-0.9577	-0.007692	-0.02769	-0.4277	0.1023	0.002308	-0.9977		-0.04769		0.07231	0.8323	0.1623	0.7423	0.5523
GENE44X	IMAGE:810625	|| ANK1 || Ankyrin 1, erythrocytic || 112116	1	-1.153	-0.06333	-1.023	-0.3233	-0.4733	-0.05333	-1.093	-0.5033	0.02667	0.1967	0.7167	0.7367	1.187	1.167	0.6567
GENE403X	*mitoch. cont. IMAGE:745699	|| || *mitoch. cont. || 433357	1	-0.37	0.18	-0.25	-0.36	-0.19	-0.29	-0.72	-0.08	-0.12	0.5	0.01	0.73	0.05	0.43	0.48
GENE277X	IMAGE:278687	|| COPB2 || **Coatomer protein complex, subunit beta 2 (beta prime) || 99099	1	-1.199	-0.08867	0.1513	-0.3287	0.001333	-0.7987	-0.2287	-1.009	0.2813	0.7113	1.501	1.011	-0.008667	0.1113	-0.1087
GENE144X	IMAGE:435948	|| AKR1B1 || Aldo-keto reductase family 1, member B1 (aldose reductase) || 226681	1	-1.38	0.22	-0.34	-0.49	-0.33	-0.92	-1.01		0.24		2.17	1.77	0.71	0.03	-0.67
GENE96X	IMAGE:782811	|| HMGA1 || High mobility group AT-hook 1 || 109301	1	-1.238	-0.298	-0.418	0.102	-0.558	-0.918	-0.668	-0.578	0.812	1.232	1.392	1.242	-0.298	-0.178	0.372
GENE406X	IMAGE:950680	|| DDB1 || Damage-specific DNA binding protein 1, 127kDa || 110910	1	-0.6453	-0.03533	-0.02533	-0.04533	-0.2453	-0.1253	-0.5853	-0.2653	0.2647	0.3447	0.6547	0.4247	0.3647	-0.1353	0.05467
GENE210X	IMAGE:1871101	|| || || 316765	1	-1.051	-0.1707	-0.3607	-0.09067	-0.4107	0.1093	-0.7807	-0.1407	0.1393	0.6393	0.8793	0.6693	0.3293	0.3193	-0.08067
GENE191X	IMAGE:809552	|| MTAC2D1 || Membrane targeting (tandem) C2 domain containing 1 || 111220	1	-1.462	-0.212	-0.092	0.118	-0.312	-0.142	-0.882	-0.202	0.248	0.498	0.708	0.978	0.278	0.458	0.018
GENE424X	IMAGE:809466	|| TOMM40 || Translocase of outer mitochondrial membrane 40 homolog (yeast) || 119361	1	-1.632	-0.102	-0.092	-0.152	-0.312	0.068	-1.282	0.018	0.348	0.338	0.898	1.068	0.368	-0.022	0.488
GENE117X	IMAGE:811054	|| GNA12 || Guanine nucleotide binding protein (G protein) alpha 12 || 308218	1	-1.314	0.166	0.116	-0.234	-0.174	-0.124	-0.744	-0.594	0.346	0.426	0.576	0.796	0.406	0.186	0.166
GENE18X	IMAGE:1585289	|| HAN11 || WD repeat domain 68 || 308790	1	-0.89	-0.01	0.07	-0.28	-0.34	-0.28	-0.76	-0.3	0.19	0.4	0.54	0.58	0.33	0.34	0.41
GENE239X	IMAGE:172783	|| ZNF358 || Zinc finger protein 358 || 101338	1	-1.227	-0.1567	-0.2367	0.2033	-0.1667	-0.08667	-1.387	-0.3167	0.4933	0.3833	0.7433	0.3733	0.5633	0.3533	0.4633
GENE360X	IMAGE:67318	|| LOC92305 || Hypothetical protein BC009331 || 117489	1	-1.043	0.3269	-1.003	0.1369	-0.1731	0.04692	-1.383		0.3969		1.217	0.6669	0.4469	0.1469	0.2169
GENE340X	IMAGE:771233	|| MGC9712 || Hypothetical protein MGC9712 || 106931	1	-0.5107	-0.08067	-0.5107	0.04933	0.1693	-0.2207	-0.5507	-0.5007	0.1693	0.4393	0.6193	0.4393	0.3493	0.07933	0.05933
GENE101X	IMAGE:772416	|| SMAP-1 || Smooth muscle cell associated protein-1 || 111614	1	-0.6	-0.06	-0.52	0.16	-0.18	-0.38	-0.74	-0.86	0.31	0.49	1.12	0.64	0.23	0.22	0.17
GENE244X	IMAGE:810979	|| MRPS2 || Mitochondrial ribosomal protein S2 || 98348	1	-1.353	-0.08333	-0.5533	0.2467	-0.06333	-0.08333	-0.6233	-0.6133	0.5367	0.5367	0.7167	0.5167	0.4467	0.06667	0.3067
GENE52X	IMAGE:159892	|| || Transcribed locus, strongly similar to XP_507735.1 PREDICTED: similar to hypothetical protein [Pan troglodytes] || 113302	1	-1.025	-0.195	-0.635	0.065	-0.535	-0.035	-0.765		0.285	0.275	0.775	0.645	0.395	0.295	0.455
GENE443X	IMAGE:510383	|| IFITM1 || Interferon induced transmembrane protein 1 (9-27) || 161106	1	-1.657	-0.7273	-0.2773	0.4027	-0.1273	-0.01733	-0.7473	-0.02733	0.6127	0.6127	0.6027	1.163	0.2427	-0.2273	0.1727
GENE225X	IMAGE:509641	|| IFITM1 || Interferon induced transmembrane protein 1 (9-27) || 110694	1	-1.571	-0.7113	-0.2313	-0.02133	0.1887	-0.1413	-0.5613	-0.2313	0.6487	0.5587	0.6087	1.249	0.2887	-0.02133	-0.05133
GENE458X	IMAGE:1574509	|| RAPGEF1 || Rap guanine nucleotide exchange factor (GEF) 1 || 222146	1	-1.42	-0.24	-0.57	0.04	0.23	-0.34	-0.23	-0.25	0.08	0.3	0.68	1.07	0.37	0.25	0.03
GENE466X	IMAGE:740117	|| IRF7 || Interferon regulatory factor 7 || 178270	1	-1.313	-0.4927	-0.6627	0.1273	-0.01267	-0.4527	-0.2127	-0.2327	-0.01267	0.8173	1.167	1.427	-0.2127	0.01733	0.04733
GENE384X	IMAGE:346031	|| CSNK1G2 || Casein kinase 1, gamma 2 || 178069	1	-1.284	-0.254	-0.574	-0.084	-0.264	-0.074	-0.144	-0.204	0.016	0.626	0.876	1.146	-0.224	0.226	0.216
GENE122X	IMAGE:144849	|| COTL1 || Coactosin-like 1 (Dictyostelium) || 118193	1	-1.725	-0.2053	-0.5253	-0.2653	-0.1153	-0.06533	-0.3153	-0.7653	0.3247	0.9647	1.075	1.055	0.1947	-0.005333	0.3747
GENE98X	IMAGE:755599	|| IFITM1 || Interferon induced transmembrane protein 1 (9-27) || 102734	1	-1.434	-0.534	-0.314	0.176	-0.224	-0.294	-1.284	-0.694	0.866	0.156	1.066	1.746	0.346	0.276	0.146
GENE193X	IMAGE:448619	|| GSR || Glutathione reductase || 103721	1	-1.13	-0.3	-0.49	0.04	0.09	-0.41	-0.18	-0.58	0.49	0.68	0.76	0.91		0.27	-0.15
GENE306X	IMAGE:810987	|| UNQ501 || MBC3205 || 110235	1	-1.263	-0.4627	-0.5427	0.2173	-0.04267	-0.1827	-0.6527	-0.4727	0.4873	0.4273	0.8873	1.477	0.4473	-0.01267	-0.3127
GENE467X	IMAGE:2125838	|| HLA-G || HLA-G histocompatibility antigen, class I, G || 314421	1	-1.276	-0.746	-0.646	0.324	-0.526	-0.276	-0.326	-0.396	0.734	0.374	1.604	1.604	0.374	-0.066	-0.756
GENE252X	IMAGE:309264	|| AOAH || Acyloxyacyl hydrolase (neutrophil) || 118330	1	-1.227	-0.7273	-0.7673	0.1427	-0.1873	-0.2273	-0.1973	-0.6873	0.5227	0.7027	1.253	1.443	0.2227	0.1127	-0.3773
GENE182X	IMAGE:1590331	|| || Transcribed locus || 114366	1	-0.7453	-0.03533	-0.5153	0.004667	-0.07533	-0.6553	-0.7153	-0.3053	0.4547	0.3047	1.015	1.005	0.09467	0.1347	0.03467
GENE223X	IMAGE:795498	|| ABHD2 || Abhydrolase domain containing 2 || 118455	1	-0.8169	-0.1569	-0.1169	0.2931	-0.1669	-0.3669	-0.6069	-0.1769			0.6631	0.8231	0.03308	0.3931	0.2031
GENE64X	IMAGE:1607870	|| || || 117854	1	-0.9447	-0.4247	-0.4747	0.06533	-0.1747	-0.5147	-0.8247	-0.2947	0.4353	0.5353	1.075	0.9453	-0.004667	0.6753	-0.07467
GENE97X	IMAGE:1556151	|| ECH1 || Enoyl Coenzyme A hydratase 1, peroxisomal || 310464	1	-1.083	-0.09333	-0.5433	0.2067	-0.5533	-0.6233	-0.7833	-0.1933	0.8567	0.5667	0.8567	0.9867	0.4767	0.3767	-0.4533
GENE45X	IMAGE:1493107	|| LTB4DH || Leukotriene B4 12-hydroxydehydrogenase || 226217	1	-0.706	-0.116	-0.466	-0.306	-0.276	-0.576	-0.606	-0.136	0.434	0.674	0.814	0.704	0.284	0.484	-0.206
GENE134X	*mitoch. cont. IMAGE:810096	|| || *mitoch. cont. SRY (sex determining region Y)-box 18 || 433364	1	-0.812	-0.212	-0.192	-0.122	-0.382	-0.122	-0.532	-0.412	0.438	0.648	0.718	0.968	0.118	0.118	-0.222
GENE39X	IMAGE:82903	|| TAPBP || TAP binding protein (tapasin) || 110131	1	-0.91	-0.61	-0.52	0.29	-0.66	-0.48	-0.44	-0.38	0.77	0.36	0.75	1.05	0.12	0.34	0.32
GENE351X	IMAGE:1486554	|| ATIC || 5-aminoimidazole-4-carboxamide ribonucleotide formyltransferase/IMP cyclohydrolase || 309062	1	-0.5393	-0.08933	-0.1793	-0.1493	-0.3093	-0.09933	-0.6393	0.03067	0.4907	0.4707	0.4107	0.5707	0.2007	-0.2093	0.04067
GENE320X	IMAGE:897594	|| RNPS1 || **RNA binding protein S1, serine-rich domain || 111415	1	-0.62	-0.35	-0.09	-0.19	-0.19	-0.28	-0.39	0.1	0.51	0.26	0.58	0.64	0.22	1.001E-7	-0.2
GENE57X	IMAGE:126458	|| MT1K || Metallothionein 1M || 307281	1	-1.433	-0.8827	-1.023	-0.2627	-0.2727	-0.7527	-1.623	-0.4527	-0.1927	0.6973	2.407	1.947	1.427	0.4373	-0.02267
GENE445X	IMAGE:768523	|| ZNF258 || Zinc finger, MYM-type 6 || 113129	1	-0.3747	-0.2147	-0.1847	-0.1147	-0.2947	0.1453	-0.8447	-0.1047	0.1053	0.02533	0.6053	0.3753	0.4353	0.2353	0.2053
GENE476X	IMAGE:85403	|| WBP2 || WW domain binding protein 2 || 98751	1	-0.1079	-0.2879	-0.4379	0.1321	-0.5179	-0.007857	-0.8179		0.1421	0.2521	0.5921	0.5421	0.4121	0.1721	-0.06786
GENE22X	IMAGE:268652	|| CDKN1A || Cyclin-dependent kinase inhibitor 1A (p21, Cip1) || 105418	1	-0.946	-0.176	-0.826	-0.596	-1.216	-0.226	-1.876	-0.106	0.474	0.664	1.784	1.294	1.074	0.894	-0.216
GENE79X	IMAGE:32889	|| ATXN10 || Ataxin 10 || 101738	1	-0.6193	0.0006667	-0.3893	-0.1893	-0.4893	-0.4293	-0.8093	-0.1793	0.09067	-0.009333	0.9107	0.9407	0.4507	0.4207	0.3007
GENE238X	IMAGE:1570414	|| SNARK || NUAK family, SNF1-like kinase, 2 || 309232	1	-0.892	0.208	-0.062	-0.632	-0.412	0.178	-1.752	-0.752	0.308	0.818	1.198	1.438	0.328	0.438	-0.412
GENE32X	IMAGE:1637726	|| || || 307569	1	-0.4473	-0.02733	-0.08733	-0.3573	-0.3173	-0.8173	-0.8473	-0.3773	0.3727	0.5927	0.8527	0.7827	0.2827	0.5127	-0.1173
GENE5X	IMAGE:595037	|| GPCR5A || G protein-coupled receptor, family C, group 5, member A || 110876	1	-1.219	-0.7593	-0.1693	-1.149	-1.399	-1.359	-2.339	-1.629	0.9207	1.621	3.271	2.761	1.271	1.401	-1.219
GENE0X	IMAGE:1457276	|| GPCR5A || G protein-coupled receptor, family C, group 5, member A || 226507	1	-1.233	-0.8527	-0.1227	-1.683	-1.683	-1.113	-2.983	-2.113	1.157	1.927	3.407	2.747	1.627	1.827	-0.9127
GENE456X	IMAGE:795256	|| RHBDL7 || Rhomboid, veinlet-like 7 (Drosophila) || 114788	1		0.2386	0.008571	-0.3414	-0.2814	-0.2614	-0.6614	-0.4614	0.3286	0.5686	0.6086	0.3286	0.1186	0.2486	-0.4414
GENE71X	IMAGE:1492510	|| FBXL18 || F-box and leucine-rich repeat protein 18 || 221001	1	-0.5413	-0.1513	0.3487	-0.3113	-0.1713	-0.3813	-0.9913	-0.3313	0.3887	0.4087	0.6887	0.5387	0.05867	0.4187	0.02867
GENE104X	IMAGE:503097	|| PRPS2 || Phosphoribosyl pyrophosphate synthetase 2 || 107594	1	-0.7387	-0.2987	0.07133	-0.1687	-0.1087	-0.4487	-0.8787	-0.6487	0.1413	0.1513	0.9213	0.6313	1.011	0.7413	-0.3787
GENE26X	IMAGE:627688	|| PRPS2 || Phosphoribosyl pyrophosphate synthetase 2 || 115391	1	-1.009	-0.4987	-0.1187	0.05133	-0.2587	-1.009	-0.5687	-0.3487	0.2313	0.3613	0.9813	0.6713	0.8213	0.7713	-0.07867
GENE370X	IMAGE:251250	|| TMED4 || Transmembrane emp24 protein transport domain containing 4 || 115705	1	-0.842	0.058	0.048	0.078	-0.402	-0.292	-0.772	-0.032	0.468	0.258	0.758	0.478	-0.022	0.158	0.058
GENE357X	IMAGE:897680	|| || || 307016	1	-0.5307	0.1993	-0.1007	-0.1407	-0.4007	-0.2807	-0.9107	-0.2107	0.6593	0.06933	0.7093	0.5593	0.06933	0.1793	0.1293
GENE369X	IMAGE:812238	|| MGC4692 || Hypothetical protein LOC283871 || 117521	1	-0.2629	0.02714	-0.4129	-0.2429	-0.2029	-0.2029	-1.723	-0.6029	0.8071		0.7871	0.8471	0.2771	0.2971	0.6071
GENE201X	IMAGE:770588	|| LOC126208 || Hypothetical protein LOC126208 || 110126	1	-0.3967	0.1333	-0.3367	-0.09667	-0.2767	-0.1267	-0.9867	-0.6567	0.6633	0.5433	0.1033	0.6433	0.5133	0.02333	0.2533
GENE25X	IMAGE:322643	|| SQRDL || Sulfide quinone reductase-like (yeast) || 103086	1	-0.6893	-0.1493	-0.5993	-0.07933	-0.2593	-0.3793	-1.729	-1.049	0.9807	0.6307	0.4607	1.471	0.5507	0.4407	0.4007
GENE472X	IMAGE:486348	|| PYCR2 || Pyrroline-5-carboxylate reductase family, member 2 || 225996	1	-0.4579	0.03214	0.1421	0.09214	-0.1879	-0.3279	-1.288	-0.3179	0.7221		0.4421	0.6821	0.4621	0.1921	-0.1879
GENE336X	IMAGE:195051	|| MID1IP1 || MID1 interacting protein 1 (gastrulation specific G12-like (zebrafish)) || 100174	1	-1.215	0.2147	-0.07533	-0.1053	-0.2153	0.004667	-1.645	-0.3253	0.5347	0.8247	0.1147	0.9847	0.6047	0.02467	0.2747
GENE319X	IMAGE:292270	|| CNOT10 || CCR4-NOT transcription complex, subunit 10 || 107624	1	-0.7287	0.05133	0.1213	-0.2587	-0.3587	-0.07867	-0.7687	-0.03867	0.3213	0.3513	0.1113	0.3313	0.2813	0.2113	0.4513
GENE383X	IMAGE:52086	|| CBX6 || Chromobox homolog 6 || 116357	1	-0.8227	0.2773	-0.4827	-0.1527	-0.02267	-0.1127	-1.433	-0.5427	0.09733	0.9673	0.8573	0.7873	0.3673	-0.5127	0.7273
GENE124X	IMAGE:1455463	|| || Transcribed locus || 223827	1	-0.7373	-0.09733	-0.3673	-0.02733	0.01267	-0.2573	-0.8973	-0.5473	0.2227	0.6927	0.4127	0.5727	0.2527	0.1427	0.6227
GENE409X	IMAGE:223483	|| DUSP1 || Dual specificity phosphatase 1 || 113326	1	-0.5833	0.1367	-0.08333	-0.3133	0.1267	-0.3633	-0.6233	-0.3133	0.3067	0.4167	0.4867	0.2067	0.1867	0.09667	0.3167
GENE135X	IMAGE:1570502	|| LOC149832 || Hypothetical protein LOC149832 || 312903	1	-1.822	-0.062	-0.402	-0.582	0.218	0.158	-0.912	-0.792	0.558	0.628	0.558	1.048	1.048	0.128	0.228
GENE407X	IMAGE:782450	|| C2orf29 || Chromosome 2 open reading frame 29 || 104833	1	-0.1487	-0.2087	-0.08867	-0.06867	-0.04867	-0.2887	-0.3387	-0.2487	0.4813	0.2513	0.2413	0.3613	0.03133	-0.1287	0.2013
GENE123X	IMAGE:950482	|| SNRPB || Small nuclear ribonucleoprotein polypeptides B and B1 || 100090	1	-0.4393	-0.5993	-0.2293	0.03067	-0.1593	-0.7293	-0.1993	-0.6493	0.6507	0.3207	0.9407	0.9307	0.1907	-0.1593	0.1007
GENE356X	IMAGE:815861	|| PSMD3 || Proteasome (prosome, macropain) 26S subunit, non-ATPase, 3 || 119216	1	-0.4833	-0.4233	-0.5633	-0.2033	0.3967	-0.5333	-0.8133	-0.5633	0.4667	0.4967	1.197	0.7867	-0.2033	0.3367	0.1067
GENE198X	IMAGE:214751	|| CNNM3 || Cyclin M3 || 308801	1	-0.4207	-0.4007	-0.6407	0.04929		-0.9807	-1.611	-0.2107	0.5793	0.7093	1.249	1.219	0.06929	0.4593	-0.07071
GENE447X	IMAGE:501859	|| TRIM35 || Tripartite motif-containing 35 || 101056	1	-0.566	-0.056	-0.206	-0.126	0.424	-0.596	-0.516	-0.736	0.284	0.504	0.544	0.494	0.254	-0.096	0.394
GENE216X	IMAGE:79710	|| KIAA0174 || KIAA0174 || 105447	1	-0.3667	-0.2067	-0.4967	-0.1767	0.2333	-0.4767	-0.3667	-0.5567	0.2533	0.2133	0.5233	0.4833	0.4833	-0.03667	0.4933
GENE455X	IMAGE:825284	|| MGC5508 || Hypothetical protein MGC5508 || 223600	1	-0.315	-0.305	-0.205	0.015	0.325	-0.395	-0.535	-0.335	0.345		0.315	0.355	0.185	0.335	0.215
GENE73X	IMAGE:897978	|| DGCR2 || DiGeorge syndrome critical region gene 2 || 105069	1	-0.266	-0.196	-0.386	0.064	0.064	-0.636	-0.856	-0.996	0.334	0.634	0.604	0.614	0.324	0.424	0.274
GENE184X	IMAGE:79592	|| AKR7A2 || Aldo-keto reductase family 7, member A2 (aflatoxin aldehyde reductase) || 115249	1	-0.3947	-0.4147	-0.6147	0.3553	0.05533	-0.8447	-0.5447	-0.3347	0.2053	0.4553	0.3553	0.7153	0.3253	0.2653	0.4153
GENE278X	IMAGE:262932	|| ACO2 || Aconitase 2, mitochondrial || 116669	1	-0.3387	-0.2287	-0.8587	-0.02867	0.06133	-0.2387	-0.5187	-0.7887	0.4813	0.9513	0.7813	0.4713	0.07133	0.1813	0.001333
GENE108X	IMAGE:730587	|| HSDL2 || **Hydroxysteroid dehydrogenase like 2 || 102942	1	-0.5267	-0.4867	-0.4467	0.1033	-0.3767	-0.09667	-0.5467	0.07333	0.3933	0.3933	0.3733	0.3333	0.1633	0.1933	0.4533
GENE318X	IMAGE:433474	|| SURF1 || Surfeit 1 || 104768	1	-0.32	-0.34	-0.11	0.13	-0.51	-0.12	-0.39	-0.07	0.44	0.28	0.43	0.42	-0.04	0.21	-0.01
GENE289X	IMAGE:2546005	|| USP11 || Ubiquitin specific peptidase 11 || 331351	1		-0.6277	-0.1077	0.05231	-0.3277	-0.1177	-0.7677	0.03231	0.1223		0.5623	0.7223	-0.05769	0.3723	0.1423
GENE174X	IMAGE:1323432	|| || Clone 488469 iduronate-2-sulfatase (IDS2) pseudogene, mRNA sequence || 99845	1	-0.4721	-0.05214	-0.3421	-0.5321	0.2279	-0.3321	-0.3621	-0.3221	0.6479		0.1379	0.6379	0.02786	0.6579	0.07786
GENE275X	IMAGE:49319	|| ZNF297 || Zinc finger protein 297 || 307196	1	-1.096	-0.3564	-0.3764	-0.1364	0.06357	-0.4864	-0.04643	0.03357	0.6336	0.3136	0.5736	0.4536		0.4036	0.02357
GENE236X	IMAGE:1947642	|| MSI2 || Musashi homolog 2 (Drosophila) || 311281	1	-1.34	-0.38	0.26	-0.58	-0.05	-0.55	-0.54	-0.41	0.89	0.56	0.84	0.76	-0.19	0.78	-0.05
GENE297X	IMAGE:796156	|| LOC150383 || Peroxisome proliferative activated receptor, alpha || 310620	1	-0.9173	-0.3173	-0.07733	-0.5073	0.1227	-0.2973	-0.1673	-0.3273	0.2327	0.2527	0.2727	0.4627	0.2127	0.8627	0.1927
GENE58X	IMAGE:49553	|| ARF4L || ADP-ribosylation factor 4-like || 109916	1	-1.078		-0.1285	-0.5285	-0.008462	-0.8385	-0.4585	-0.2785	0.8115		0.4015	0.6815	0.4215	0.8215	0.1815
GENE309X	IMAGE:198453	|| HLA-E || Major histocompatibility complex, class I, E || 161430	1	-0.9387	-0.03867	-0.06867	-0.6487	0.1113	-0.8787	-0.2687	-0.05867	0.05133	0.1213	0.6413	1.031	0.2913	0.7013	-0.04867
GENE446X	IMAGE:809857	|| TBL2 || Transducin (beta)-like 2 || 100782	1	-0.7507	-0.0006667	0.04933	-0.3707	-0.2307	-0.2007	-0.1607	-0.05067	0.3593	0.4493	0.1893	0.5893	0.1793	0.2293	-0.2807
GENE317X	IMAGE:154749	|| DPAGT1 || Dolichyl-phosphate (UDP-N-acetylglucosamine) N-acetylglucosaminephosphotransferase 1 (GlcNAc-1-P transferase) || 105777	1	-0.444	0.216	0.286	-0.174	-0.644	-0.244	-0.714	-0.054	0.296	0.296	0.326	0.546	0.176	0.236	-0.104
GENE47X	IMAGE:241530	|| EPHA2 || EPH receptor A2 || 118742	1	-1.361	0.3393	0.6593	-0.9907		-0.7307	-0.9607	-0.7507	0.8093	1.139	0.7793	1.119	-0.2907	0.5193	-0.2807
GENE164X	IMAGE:417226	|| MYC || V-myc myelocytomatosis viral oncogene homolog (avian) || 101953	1	-0.8527	0.1673	0.3973	-0.3027	-0.8027	-0.3427	-0.2527	-0.3327	0.2573	0.6873	0.07733	0.6373	0.3873	0.4973	-0.2227
GENE51X	IMAGE:1578447	|| C16orf44 || Chromosome 16 open reading frame 44 || 310064	1	-0.7707	-0.1607	-0.01067	-0.4907	-0.5807	-0.4307	-0.2307	0.03933	0.4093	0.6893	0.05933	0.2393	0.3093	0.5293	0.3993
GENE8X	IMAGE:1467309	|| BRD4 || Bromodomain containing 4 || 224330	1		-0.08571	-0.3057	-0.6457	-0.5557	-0.3257	-0.4657	-0.1757	0.3343	0.6643	0.3043	0.4743	0.1743	0.4243	0.1843
GENE165X	IMAGE:286490	|| SPRED1 || Sprouty-related, EVH1 domain containing 1 || 102406	1	-0.3786	-0.05857	-0.03857	-0.1086	-0.3586	-0.2986	-0.4986	0.09143	0.1214		0.2814	0.3914	0.2114	0.3114	0.3314
GENE17X	IMAGE:130835	|| RAB11FIP1 || RAB11 family interacting protein 1 (class I) || 112751	1	-0.502	0.168	-0.152	-0.652	-0.942	-0.522	-0.572	-0.542	0.178	0.838	0.558	0.758	0.808	0.298	0.278
GENE433X	IMAGE:809587	|| ARHGEF18 || Rho/rac guanine nucleotide exchange factor (GEF) 18 || 103715	1	0.02467	0.4047	-0.3453	0.02467	-0.5353	-1.155	-1.005	-0.4653	0.7047	-0.1153	0.4047	0.9947	0.6947	-0.05533	0.4247
GENE474X	IMAGE:60316	|| || || 114737	1	-0.6447	0.3453	-0.2447	-0.02467	-0.1447	-0.6847	-0.8647	-0.4047	0.4053	0.3653	0.01533	0.4653	1.095	0.1253	0.1953
GENE427X	IMAGE:1862569	|| || || 114921	1	-0.5007	0.3993	0.05933	-0.0006667	-0.2207	-0.9807	-0.7307	-0.6007	0.3793	0.5693	0.3993	0.6393	0.7693	-0.1307	-0.05067
GENE414X	IMAGE:244154	|| AADAT || **Aminoadipate aminotransferase || 104798	1	-0.516	0.104	0.004	0.154	-0.206	-0.646	-0.876	-0.386	0.334	0.584	0.354	0.204	0.614	0.124	0.154
GENE298X	IMAGE:1704155	|| IER5 || Immediate early response 5 || 311516	1	-0.2827	0.3573	-0.2327	-0.08267	-0.2227	-0.2327	-1.163	-0.6927	0.09733	0.3673	0.04733	0.4373	0.7273	0.3973	0.4773
GENE281X	IMAGE:788185	|| TNFRSF10B || Tumor necrosis factor receptor superfamily, member 10b || 114707	1	-0.5469	0.05308	0.1531	-0.2169	0.02308	-0.8869	-0.3769		0.4131		0.3531	0.05308	0.1131	0.1631	0.7031
GENE166X	IMAGE:810133	|| TRIM25 || Tripartite motif-containing 25 || 109077	1	-0.7107	-0.1707	0.3093	-0.05067	0.1893	-0.6407	-0.4507	-0.7507	0.2093	0.5393	0.4093	0.4393	0.1293	0.2693	0.2793
GENE449X	IMAGE:682043	|| USP36 || Ubiquitin specific peptidase 36 || 307986	1	-0.6633	-0.2633	0.2267	-0.2333	-0.1333	-0.3533	0.2667	-0.5733	0.6267	0.2867	0.3167	0.2867	0.05667	-0.2533	0.4067
GENE13X	IMAGE:280989	|| SLC14A1 || Solute carrier family 14 (urea transporter), member 1 (Kidd blood group) || 244065	1	-2.121	-0.3607	0.1293	-0.6207		-2.331	-0.3307	-1.521	1.979	1.839	0.5093	2.079	0.04929	-0.3307	1.029
GENE154X	IMAGE:489668	|| GJA7 || Gap junction protein, alpha 7, 45kDa (connexin 45) || 226632	1	-1.034	-0.474	0.306	0.196	-0.574	-1.204	-0.824	-0.434	0.986	1.076	0.626	0.836	-0.464	0.576	0.406
GENE133X	IMAGE:345123	|| TM4SF9 || Tetraspanin 5 || 120432	1	-0.6557	-0.4057	-0.02571	-0.09571	-0.4257	-0.4057	-0.4957	0.1943	0.6043	0.6543	0.1943	0.4943		-0.03571	0.4043
GENE436X	IMAGE:52339	|| TM4SF9 || Tetraspanin 5 || 117428	1	-1.112	0.018	-0.082	0.448	-0.582	-1.062	-0.662	-0.252	0.568	0.848	0.348	0.728	0.318	-0.032	0.508
GENE387X	IMAGE:294926	|| MGC11257 || Hypothetical protein MGC11257 || 106417	1	-1.433	0.2867	0.08667	0.2067	-0.4333	-0.8733	-0.5433	0.03667	0.3567	0.8167	0.7067	0.3267	0.2767	-0.1933	0.3767
GENE241X	IMAGE:897597	|| GEMIN4 || Gem (nuclear organelle) associated protein 4 || 112501	1	-1.218	-0.238	0.242	0.312	-0.248	-0.948	-0.328	-0.398	0.522	0.462	0.952	0.462	0.372	-0.068	0.122
GENE353X	IMAGE:1631014	|| PPP1R3D || Protein phosphatase 1, regulatory subunit 3D || 224433	1	-0.5747	-0.1547	-0.08467	0.4253	-0.4047	-0.5847	-0.5647	-0.2047	0.4353	0.4353	0.2453	0.6653	0.2253	0.3653	-0.2247
GENE291X	IMAGE:809722	|| || Transcribed locus, weakly similar to XP_496299.1 PREDICTED: hypothetical protein LOC148206 [Homo sapiens] || 115290	1	-0.698	0.012	-0.118	0.142	-0.658	-0.348	-0.558	-0.208	0.532	0.742	0.172	0.642	0.202	0.212	-0.068
GENE404X	IMAGE:1417966	|| LRRFIP1 || Leucine rich repeat (in FLII) interacting protein 1 || 224062	1	-0.4467	-0.4067	0.4233	-0.05667	-0.3367	-0.5967	-0.6367	0.1433	0.5433	0.3433	0.5933	0.3733	0.3733	-0.2967	-0.01667
GENE311X	IMAGE:752808	|| TMED4 || Transmembrane emp24 protein transport domain containing 4 || 307341	1	-0.3473	-0.4373	-0.05733	-0.1573	-0.1273	-0.8873	-0.1373	-0.06733	0.3527	0.2927	0.8027	0.5427	0.08267	0.4327	-0.2873
GENE21X	IMAGE:146640	|| LRRC1 || Leucine rich repeat containing 1 || 224948	1	-0.952	-0.472	0.358	-0.342	-0.352	-1.552	-0.542	-0.122	1.238	0.198	0.978	0.798	0.398	0.288	0.078
GENE453X	IMAGE:469952	|| COMMD6 || COMM domain containing 6 || 115597	1	-0.3753	-0.1853	-0.1553	-0.2353	-0.05533	-0.8253	-0.3253	0.2247	0.3447	0.4347	0.4947	0.4447	0.1847	-0.1553	0.1847
GENE228X	IMAGE:1555536	|| LGP1 || Homolog of mouse LGP1 || 310108	1	-2.142		-0.7623	-0.3423	-0.1523	-0.4923		-0.5723	-0.1223	2.278	0.7877	0.3277	0.6477	0.4477	0.09769
GENE221X	IMAGE:321330	|| || Transcribed locus || 117137	1	-1.661	0.1393		-0.5907	0.2693	-0.5507	-0.5507	-0.5007	-0.07071	1.159	0.5093	0.7093	0.7193	0.5993	-0.1807
GENE397X	IMAGE:1865374	|| EFCBP2 || EF-hand calcium binding protein 2 || 306843	1	-1.279		0.2908	-0.1292	0.2008	0.2008	-0.5992	-0.9692	0.2008		0.4408	0.08077	0.7108	0.7408	0.1108
GENE266X	IMAGE:753278	|| CXCL16 || Chemokine (C-X-C motif) ligand 16 || 116444	1	-2.031	0.1093	-0.5307	-0.2407	-0.5107	0.2493	-0.8107		0.3993	1.359	0.4493	-0.09071	0.3193	0.7793	0.5493
GENE401X	IMAGE:2307039	|| MGC3262 || Yip1 domain family, member 2 || 318322	1	-0.582	0.068	-0.492	-0.252	0.028	-0.112	-0.382	-1.032	0.148	1.048	0.408	0.518	0.028	0.078	0.528
GENE417X	IMAGE:1899230	|| MT1L || Metallothionein 1L || 307038	1	-1.125	-1.145	-0.5853	-0.03533	-0.9053	-0.5053	0.03467	-0.3853	-0.07533	1.025	2.205	1.925	-0.6753	0.1947	0.05467
GENE312X	IMAGE:590150	|| MT2A || **Metallothionein 2A || 320632	1	-0.6673	-0.8873	0.002667	-0.02733	-0.9573	-1.407	-0.9973	-0.3373	0.07267	1.403	2.473	2.063	-0.9273	0.01267	0.1827
GENE156X	IMAGE:245990	|| MT1F || Metallothionein 1F (functional) || 102953	1	-1.23	-0.98	-0.3	-0.07		-0.95	-1.16	-0.65	0.16	1.25	2.35	2.07	-0.73	0.18	0.06
GENE430X	IMAGE:78353	|| MT1F || Metallothionein 1F (functional) || 107373	1	-0.7407	-1.171	-0.5107	-0.3107	-0.5907	-0.2807	-0.8307	-0.2107	-0.05067	1.179	2.189	1.879	-1.161	0.4593	0.1493
GENE419X	IMAGE:202535	|| H19 || **H19, imprinted maternally expressed untranslated mRNA || 117946	1	-1.071	-1.281	-0.2007	-0.07067	-0.3207	-0.6707	-1.051	0.06933	-0.02067	1.389	2.209	1.769	-1.121	-0.1307	0.4993
GENE6X	IMAGE:1469292	|| PIM2 || Pim-2 oncogene || 108785	1	-0.33	-0.77	-0.1	-0.33	-0.59	-0.94	-0.22	-0.77	0.38	0.67	1.37	0.4	0.32	0.17	0.74
GENE254X	IMAGE:108377	|| || **Transcribed locus || 119349	1	-0.788	-0.218	-0.318	0.272	-0.328	-0.128	-0.328	-1.038	0.402	0.402	1.042	0.732	0.032	0.282	-0.018
GENE110X	IMAGE:811013	|| AMPD2 || Adenosine monophosphate deaminase 2 (isoform L) || 119320	1	-1.041	-0.08143	0.1086	0.03857	-0.5714	0.2086	-0.6314	-1.111	0.4186		1.219	0.5986	0.1586	0.4586	0.2286
GENE361X	IMAGE:2312170	|| TBCD || Tubulin-specific chaperone d || 312063	1	-0.2447	-0.4647	-0.6647	0.2653	-0.2747	-0.1447	-0.6347	-0.8747	0.1353	0.5253	1.425	0.7853	-0.09467	0.2453	0.01533
GENE233X	IMAGE:40303	|| SHC1 || SHC (Src homology 2 domain containing) transforming protein 1 || 119774	1	-1.125	-0.9154	-0.5054	-0.1754	-0.4054	-0.1754	0.04462		0.3646		1.955	0.6946	-0.2454	0.3346	0.1546
GENE349X	IMAGE:1636069	|| MRPL12 || Mitochondrial ribosomal protein L12 || 309933	1	-0.072	-0.282	-0.552	-0.102	-0.392	-0.442	-0.102	-1.552	0.758	0.378	1.648	0.828	-0.222	0.098	0.008
GENE106X	IMAGE:712840	|| STAT5B || Signal transducer and activator of transcription 5B || 114124	1	-0.3793	-0.3293	-0.1793	-0.2093	-0.2593	-0.4393	-0.09933	-1.019	0.3007	0.1307	1.191	0.7007	0.2507	0.3607	-0.01933
GENE371X	IMAGE:2017597	|| NPDC1 || Neural proliferation, differentiation and control, 1 || 313223	1	-0.03467	-0.05467	-0.4947	-0.3447	-0.4347	-0.1947	-0.4547	-0.8947	0.1653	0.4353	1.515	0.5053	-0.03467	-0.1647	0.4853
GENE249X	IMAGE:341246	|| CLPP || ClpP caseinolytic peptidase, ATP-dependent, proteolytic subunit homolog (E. coli) || 102154	1	-1.201	-0.5213	-0.04133	0.6187	-0.7313	-0.4713	-0.06133	-0.7013	0.5387	0.4787	1.279	0.5987	0.2987	-0.05133	-0.03133
GENE61X	IMAGE:755299	|| IER2 || Immediate early response 2 || 100583	1	-0.818	-0.138	0.372	-0.308	-0.118	-0.428	-1.278	-0.598	0.032	1.162	-0.018	0.752	0.422	0.172	0.792
GENE379X	IMAGE:83156	|| HEBP2 || Heme binding protein 2 || 100433	1	-0.9836		0.5564	-0.6136	-0.2736	0.5164	-0.9736	-0.5336	-0.03357	-0.1336	0.6964	0.4964	0.5464	0.3064	0.4264
GENE337X	IMAGE:273048	|| MBNL2 || Muscleblind-like 2 (Drosophila) || 103627	1	-0.69	-0.06	0.34	-0.19	-0.52	0.17	-0.63	-0.13	-0.05	0.43	0.26	0.36	0.48	0.04	0.19
GENE294X	IMAGE:813249	|| SEC22L1 || SEC22 vesicle trafficking protein-like 1 (S. cerevisiae) || 115469	1	-0.3387	-0.1587	0.4913	-0.5687	-0.4687	-0.3587	-0.6587	0.1713	0.07133	0.6913	0.6113	0.3413	0.05133	0.07133	0.05133
GENE373X	IMAGE:811048	|| PLXND1 || Plexin D1 || 116807	1	-0.2647	-0.1047	0.1453	-0.5147	-0.3247	-0.2447	-0.5147	0.005333	0.2953	0.1953	0.8053	0.4853	-0.07467	0.1353	-0.02467
GENE162X	IMAGE:841370	|| GOT2 || Glutamic-oxaloacetic transaminase 2, mitochondrial (aspartate aminotransferase 2) || 112452	1	-0.5247	-0.04467	0.2253	-0.5047	-0.6047	-0.4347	-0.3947	0.1153	0.2653	0.05533	0.7053	0.7553	0.2553	0.02533	0.1053
GENE431X	IMAGE:897788	|| PTPRF || Protein tyrosine phosphatase, receptor type, F || 105181	1	-0.4429	-0.3529	0.2671	-0.4329	-0.3629	-0.3129	-0.9629	0.2771	0.6471	0.5971	0.9771	0.3771		0.2971	-0.5729
GENE268X	IMAGE:511778	|| TM4SF1 || Transmembrane 4 L six family member 1 || 106197	1	-1.722	-2.082	0.668	-0.632	-1.442	-1.092	-0.602	-0.072	0.988	2.228	4.418	0.408	-0.262	-0.042	-0.762
GENE132X	IMAGE:878836	|| || || 110839	1	-1.204	-1.454	1.316	-1.034	-1.124	-0.664	-0.324	0.296	1.136	1.046	1.746	0.296	1.086	0.046	-1.164
GENE279X	IMAGE:471725	|| ITPR1 || Inositol 1,4,5-triphosphate receptor, type 1 || 112813	1	-0.7087	-0.7487	0.3113	0.02133	-0.1987	-0.5787	-0.6087	-0.2787	-0.4587	1.111	1.381	0.1513	0.2913	0.09133	0.2213
GENE152X	IMAGE:193913	|| LYN || V-yes-1 Yamaguchi sarcoma viral related oncogene homolog || 118000	1	-1.259	-0.2593	0.3307	-0.6393	-0.5293	-0.2193	-0.3293	-0.2193	-0.4593	1.061	1.011	0.5507	0.2607	0.3707	0.3307
GENE93X	IMAGE:376296	|| TACSTD2 || Tumor-associated calcium signal transducer 2 || 117261	1	-1.512	0.318	0.128	-1.642	-0.532	-1.312	-0.362	-0.722	0.128	0.878	2.408	0.838	1.968	0.078	-0.662
GENE271X	IMAGE:786690	|| HSU79274 || Protein predicted by clone 23733 || 100408	1	0.07933	0.04933	-0.1807	-0.1407	-0.4007	-0.9807	-0.4507	-0.7607	0.4793	1.069	0.4893	0.3193	0.05933	0.2393	0.1293
GENE74X	IMAGE:669371	|| STAM2 || Signal transducing adaptor molecule (SH3 domain and ITAM motif) 2 || 116479	1	0.332	0.412	-0.828	-0.508	-1.438	-0.438	-1.248	-1.418	0.022	0.162	0.982	1.002	1.222	1.092	0.652
GENE352X	IMAGE:669375	|| DKK1 || Dickkopf homolog 1 (Xenopus laevis) || 101469	1	0.8907	0.4607	0.1207	-0.7593	-0.2093	-0.8593	-2.049	-1.809	-0.06933	0.1907	1.031	0.6307	0.6107	0.8907	0.9307
GENE247X	IMAGE:470621	|| CDK7 || **Cyclin-dependent kinase 7 (MO15 homolog, Xenopus laevis, cdk-activating kinase) || 104251	1	0.402	0.442	-0.048	-0.838	-0.708	-0.278	-1.198	-1.068	-0.278	0.222	0.782	0.552	0.542	0.682	0.792
GENE478X	IMAGE:815555	|| DGKA || Diacylglycerol kinase, alpha 80kDa || 98491	1	0.4307	0.3407	0.2307	-0.2593	-0.8993	-0.4693	-1.009	-0.7393	0.3107	0.4907	0.4707	0.5407	-0.1293	0.3307	0.3607
GENE38X	IMAGE:2392824	|| PTRF || Polymerase I and transcript release factor || 330730	1	-0.12	-0.35	-0.67	-0.15	-0.54	-0.05	-0.59	-0.91	0.05	0.16	0.9	0.43	0.47	0.43	0.94
GENE60X	IMAGE:754509	|| MET || Met proto-oncogene (hepatocyte growth factor receptor) || 106003	1	0.032	-0.198	-0.078	-0.968	-0.478	-0.358	-0.698	-0.628	0.232	0.892	1.222	0.672	-0.208	0.052	0.512
GENE452X	IMAGE:1900149	|| RNF41 || Ring finger protein 41 || 308338	1	0.2827	-0.4973	0.1527	-0.5773	-0.07733	-0.8573	-0.4473	-0.8273	-0.04733	0.7827	1.373	1.133	-0.1173	-0.1773	-0.09733
GENE128X	IMAGE:525246	|| ITGA2 || Integrin, alpha 2 (CD49B, alpha 2 subunit of VLA-2 receptor) || 106908	1	0.522	-0.678	0.272	-1.158	-0.588	-1.078	-1.178	-0.508	0.412	1.002	1.942	1.382	-0.048	-0.018	-0.278
GENE273X	IMAGE:1623955	|| ITGA2 || Integrin, alpha 2 (CD49B, alpha 2 subunit of VLA-2 receptor) || 308597	1	0.268	-0.272	-0.092	-0.552	0.028	-0.432	-1.922	-1.992	1.128	1.188	1.948	1.348	-0.152	-0.402	-0.092
GENE145X	IMAGE:878406	|| MTX1 || Metaxin 1 || 104478	1	-0.2853	-0.04533	-0.1153	-0.1653	-0.05533	-0.2853	-0.4453	-1.115	0.5247	0.4647	0.6947	0.5447	0.07467	0.05467	0.1547
GENE77X	IMAGE:705274	|| DGKD || Diacylglycerol kinase, delta 130kDa || 105763	1	-0.806	-0.136	-0.166	-0.436	-1.536	-0.276	-0.196	-0.826	0.744	0.914	1.734	0.714	0.954	-0.266	-0.416
GENE411X	IMAGE:376217	|| NT5C2L1 || 5'-nucleotidase, cytosolic II-like 1 || 109726	1	-0.06571		-0.1257	-0.07571	-0.6557	-0.4057	-0.07571	-0.4657	0.1043	0.1043	0.6643	0.6843	0.4343	-0.1257	0.004286
GENE157X	IMAGE:2509911	|| SYNGR2 || Synaptogyrin 2 || 330840	1	0.03467	-0.5553	-0.1453	-1.205	-0.8353	-0.7253	-0.2353	-0.7153	0.2347	0.6947	2.015	1.135	1.055	-0.3053	-0.4453
GENE143X	IMAGE:785744	|| MFGE8 || **Milk fat globule-EGF factor 8 protein || 104369	1	0.3169	-0.2831	-0.6331	-1.533	-0.9431	-0.8031	-0.2931		-0.7031		1.817	1.197	0.8469	0.1369	0.8769
GENE358X	IMAGE:796170	|| PDE5A || Phosphodiesterase 5A, cGMP-specific || 114590	1	1.045	0.345	-0.365	-0.975	-1.655	-1.245	-0.545	-0.895	0.615		1.865	1.535	1.115	-0.735	-0.105
GENE99X	IMAGE:1928922	|| PDE5A || Phosphodiesterase 5A, cGMP-specific || 310289	1	0.456	0.456	-0.514	-1.284	-1.164	-1.074	-1.654	-0.744	0.366	0.946	1.826	1.506	0.976	-0.774	0.676
GENE46X	1240538	|| PDE5A || Phosphodiesterase 5A, cGMP-specific || 226366	1	0.5527	0.3227	-0.4073	-0.9873	-1.077	-1.047	-1.347	-1.017	0.1927	0.5827	1.543	0.9627	0.9527	0.1727	0.6027
GENE202X	IMAGE:668851	|| BDNF || Brain-derived neurotrophic factor opposite strand || 119015	1	0.3953	0.2153	-0.1647	-1.975	-1.135	-0.8947	-0.5047	-0.1347	0.6853	1.265	1.165	0.3553	0.8553	-0.2347	0.1053
GENE251X	IMAGE:251591	|| FOSL1 || FOS-like antigen 1 || 103043	1	-0.04267	-0.3627	0.03733	-0.4827	-0.4527	-0.002667	-0.3027	-0.5227	0.09733	0.6173	0.5373	-0.08267	0.2773	-0.09267	0.7773
GENE237X	IMAGE:787860	|| DCAMKL2 || Doublecortin and CaM kinase-like 2 || 103722	1	0.2154	-0.8146	0.005385	-0.9746		-0.6546	-0.6546	-0.004615	0.2154		0.7054	0.4854	0.9254	-0.3346	0.8854
GENE180X	IMAGE:491544	|| HEL308 || **DNA helicase HEL308 || 105886	1	-0.2633	-0.4633	0.04667	-0.1933	-0.09333	-0.4833	-0.5033	-0.04333	0.2667	0.5467	0.1067	0.2867	0.4067	-0.2233	0.6067
GENE169X	IMAGE:299679	|| PSPHL || Phosphoserine phosphatase-like || 105765	1	-0.1433	-0.2433	-0.1933	-0.9233	-0.9233	-0.8033	-1.453	-0.6533	0.2867	0.006667	1.937	0.03667	1.837	-0.7733	2.007
GENE394X	IMAGE:2229965	|| ADAMTS2 || ADAM metallopeptidase with thrombospondin type 1 motif, 2 || 331171	1	-1.277	0.5733		-0.8567	-2.627	-0.3467	-0.7367	-0.5167	0.7333		0.3033	0.8733		3.503	0.3733
GENE159X	IMAGE:212456	|| LOC90355 || Hypothetical gene supported by AF038182; BC009203 || 107589	1	-1.132	-0.202	-0.082	-0.822	-1.592	-0.462	-0.542	0.038	0.598	-0.102	0.328	1.058	0.378	2.368	0.168
GENE282X	IMAGE:428733	|| PRKCD || Protein kinase C, delta || 161377	1	-0.7373	-0.08733	0.2727	-0.3373	-0.8373	-0.02733	-0.3273	-0.08733	0.2427	-0.2673	0.5327	0.5627	0.05267	0.7227	0.3227
GENE168X	IMAGE:1635122	|| RAB38 || RAB38, member RAS oncogene family || 309567	1	-1.181	-0.8813	-0.7413	-0.04133	-0.4513	-0.3413	-0.4013	0.1087	0.09867	0.06867	0.01867	0.7887	0.1487	1.159	1.649
GENE179X	IMAGE:795379	|| DNMBP || Dynamin binding protein || 113346	1	-0.6493	-0.5293	0.1207	-0.4393	-0.2993	-0.3093	-0.1993	0.03067	0.3707	0.2307	0.1507	0.2507	-0.1793	0.4507	1.001
GENE243X	IMAGE:300015	|| FNTA || **Farnesyltransferase, CAAX box, alpha || 102295	1	-0.9587	-1.219	0.2013	-0.6187	-0.6987	-0.7887	0.1113	0.5513	0.3613	-0.1787	0.4713	0.3313	0.1813	0.5613	1.691
GENE95X	IMAGE:2052032	|| MYO10 || Myosin X || 313023	1	-1.096	-0.656	0.244	-0.766	-1.016	-0.566	-0.176	0.434	0.334	-0.046	0.644	0.814	-0.076	0.614	1.314
GENE70X	IMAGE:460646	|| MYO10 || Myosin X || 223440	1	-0.8867	-0.3667	-0.1167	-0.3567	-0.5367	-0.5867	-0.3267	-0.006666	0.7533	-0.4167	0.3833	0.7433	0.2133	0.4533	1.053
GENE36X	IMAGE:626544	|| MYO10 || Myosin X || 112199	1	-1.174	-0.524	-0.064	-0.224	-0.284	-0.554	-0.464	-0.084	0.796	-0.194	0.396	0.696	0.286	0.446	0.946
GENE342X	IMAGE:1509935	|| SERPINB7 || Serpin peptidase inhibitor, clade B (ovalbumin), member 7 || 310357	1	-1.595	-1.535	0.505	-1.645	-1.095	-0.825	-0.395		-0.675	-2.095	0.115	2.465	1.415	2.815	2.545
GENE305X	IMAGE:884789	|| LRRFIP2 || Leucine rich repeat (in FLII) interacting protein 2 || 221359	1	-0.3387	-0.6287	0.1713	-0.4287	-0.08867	0.02133	-0.3787	-0.5587	0.3013	-0.2387	-0.01867	0.5413	0.4013	0.9513	0.2913
GENE451X	IMAGE:812974	|| JUB || Jub, ajuba homolog (Xenopus laevis) || 116116	1	-0.8427	-0.09267	0.5173	-0.7327	0.1573	-0.3227	-0.4527	-0.1327	0.1373	-0.2927	-0.1627	0.3573	0.6973	0.4173	0.7473
GENE224X	IMAGE:1417935	|| ZNF516 || Zinc finger protein 516 || 221918	1	-0.8027	-0.6727	0.2873	-0.7427	-0.01267	-0.7827	0.3273	-0.2927	-0.1027	0.8573	-0.1627	0.7973	-0.01267	0.6573	0.6573
GENE258X	IMAGE:753104	|| DCT || **Dopachrome tautomerase (dopachrome delta-isomerase, tyrosine-related protein 2) || 102299	1	-0.9464	-0.2564	0.3336	-1.466	-0.5664	0.01357	-0.8164		-1.126	1.034	-0.1864	0.9136	0.6336	1.284	1.154
GENE137X	IMAGE:840944	|| EGR1 || Early growth response 1 || 111323	1	-1.174	-0.474	0.546	-1.504	-0.224	-0.234	-0.654	-0.614	-0.934	1.556	-0.574	1.326	1.006	0.956	0.996
GENE264X	IMAGE:360254	|| CYR61 || Cysteine-rich, angiogenic inducer, 61 || 308090	1	-0.5367	0.003334	0.3233	-0.9167	-0.1067	-0.3367	-0.2667	-0.4367	-0.4867	0.3633	0.2433	0.5733	0.3733	0.7333	0.4733
GENE171X	IMAGE:378488	|| CYR61 || Cysteine-rich, angiogenic inducer, 61 || 118898	1	-0.418	-0.188	0.372	-0.638	-0.538	-0.268	-0.618	-0.278	-0.638	0.252	0.312	0.702	0.492	1.002	0.452
GENE37X	IMAGE:1607286	|| CYR61 || Cysteine-rich, angiogenic inducer, 61 || 309270	1	-1.06	-0.23	0.66	-0.74	-0.61	-0.39	-0.56	-0.28	-0.55	0.81	0.49	0.5	0.45	1.05	0.46
GENE378X	IMAGE:488431	|| PPM1H || Protein phosphatase 1H (PP2C domain containing) || 105664	1	-0.2953	-0.2453	-0.2353	-0.3753	-0.1753	-0.3553	-0.3553	-0.3953	-0.1853	0.7847	-0.6053	0.5847	0.8547	0.6847	0.3147
GENE475X	IMAGE:469954	|| PRKCA || Protein kinase C, alpha || 106729	1	-0.9107	-0.05067	-0.4607	-0.7807	-0.4307	-0.09067	0.1193	-1.121	-0.4307	0.4993	0.3993	0.7993	-0.1007	1.549	1.009
GENE316X	IMAGE:307069	|| ALDH3B1 || Aldehyde dehydrogenase 3 family, member B1 || 111760	1	-0.5438	-0.05385	-0.5638	-0.8538		-0.01385	-0.06385	-0.3938	-0.1238	0.2362	0.1762	0.9462	0.1062	1.146
GENE200X	IMAGE:200741	|| KIAA1363 || Arylacetamide deacetylase-like 1 || 220149	1	-0.6707	0.1593	-0.8407	-0.5207	-0.4107	-0.4007	-0.3407	-0.4407	0.009333	-0.02067	0.8893	0.5293	-0.1007	1.269	0.8893
GENE175X	IMAGE:450745	|| TLE4 || Transducin-like enhancer of split 4 (E(sp1) homolog, Drosophila) || 106228	1	-0.7014		0.01857	-1.131	-0.1614	-0.5014	-0.5314	-1.401	0.2286	0.4886	-0.3914	1.419	0.008571	1.219	1.439
GENE461X	IMAGE:128875	|| ATXN2 || Ataxin 2 || 117747	1	-0.44	0.62	-0.62	-0.63	-0.4	-0.69	-0.29	-0.54	-0.06	-0.05	0.33	1	0.16	0.57	1.04
GENE338X	IMAGE:877782	|| || Full-length cDNA clone CS0DL005YI17 of B cells (Ramos cell line) Cot 25-normalized of Homo sapiens (human) || 113573	1	-0.46	0.8	-0.4	-0.19	-0.88	-0.79	-0.5	-0.61	0.35	0.38	0.25	0.52		0.82	0.71
GENE444X	IMAGE:812033	|| GPC1 || Glypican 1 || 106839	1	-1.495	-0.3647	-0.5547	-0.1947	0.1453	0.1353	-0.3547	-0.5647	0.7153	-0.04467	0.3253	1.405	0.005333	0.9453	-0.1047
GENE421X	IMAGE:346545	|| MGC16037 || Hypothetical protein MGC16037 || 119742	1	-0.584	-0.524	-0.154	-0.134	-0.174	0.086	-0.614	0.066	0.466	-0.074	0.716	0.076	0.056	0.086	0.706
GENE196X	IMAGE:111437	|| LOC64744 || Stromal membrane-associated protein 1-like || 103931	1	-0.9493	0.0007143	-0.3693	-0.6893	-0.3793	0.2207	-1.069		0.5507	0.4607	0.6707	0.1907	0.1107	0.06071	1.191
GENE441X	IMAGE:135791	|| CECR2 || Cat eye syndrome chromosome region, candidate 2 || 106504	1	-0.4313	-0.4713	-0.5013	-0.4213	-0.6113	-0.1513	-0.4113	0.4487	0.6687	-0.05133	1.209	-0.001333	0.3387	0.06867	0.3187
GENE376X	IMAGE:51460	|| SSX2IP || Synovial sarcoma, X breakpoint 2 interacting protein || 110842	1	-1.159	-0.2993		-0.2493	-0.7993	-0.8393	-0.1593	-0.2393	0.7607	1.071	1.281	-0.1893	-0.2593	-0.5493	1.631
GENE229X	IMAGE:767181	|| MOXD1 || Monooxygenase, DBH-like 1 || 103586	1	-1.3	-0.8	-1.08	-0.12	-0.31	-0.38	-0.08	-0.39	-0.31	1.26	1.14	-0.06	0.04	0.56	1.83
GENE350X	IMAGE:1861180	|| || || 112838	1	-0.8887	0.3113	-0.05867	0.2813	-1.389	-0.4687	-1.149	0.05133	0.6913	0.5513	0.3413	0.7913	0.6913	-0.1487	0.3913
GENE329X	IMAGE:487284	|| PLIP || Protein tyrosine phosphatase, mitochondrial 1 || 221732	1	-0.7673	-0.7473	0.02267	-0.05733	-0.3873	-0.5373	-0.01733	0.2827	0.5427	0.3927	0.3627	0.5427	0.2127	0.1927	-0.03733
GENE76X	IMAGE:461804	|| PTPN3 || Protein tyrosine phosphatase, non-receptor type 3 || 110728	1	-0.9429	0.09714	1.277	-1.013	-1.233	-2.643	0.04714		-0.1329	0.5671	1.317	0.7371	1.237	0.1971	0.4871
GENE448X	IMAGE:280000	|| HIPK2 || Homeodomain interacting protein kinase 2 || 108002	1	-0.4807	0.2793	0.05933	0.02933	-0.8007	-1.201	-0.6707	-0.1907	0.8993	0.01933	0.9393	0.3393	0.2193	0.6593	-0.1007
GENE426X	IMAGE:80226	|| NXN || **Nucleoredoxin || 99548	1	-0.7273	0.5827	0.1227	0.2527	-1.007	-1.657	-0.09733	-0.7173	0.5127	0.5527	0.4927	0.4827	0.5827	0.5027	0.1227
GENE362X	IMAGE:1917693	|| || Transcribed locus || 311438	1	-0.4973	-0.6073	0.2627	-0.9373	-0.8973	-0.5473	0.2427	0.5427	0.5427	0.5727	0.6227	0.4627	0.1127	-0.1173	0.2427
GENE296X	IMAGE:755145	|| VIL2 || Villin 2 (ezrin) || 109379	1	-0.2247	-0.09467	-0.03467	-0.5647	-0.5447	-0.5547	-0.3447	0.3153	0.5453	0.1853	0.5553	0.1653	-0.03467	0.1353	0.4953
GENE324X	IMAGE:1759254	|| STS-1 || Cbl-interacting protein Sts-1 || 318818	1	0.106	0.106	0.136	-1.254	-0.784	-1.434	0.216	-0.124	1.026	0.536	0.826	0.236	0.136	-0.104	0.376
GENE321X	IMAGE:81394	|| MGLL || Monoglyceride lipase || 111083	1		-0.385	0.425	-1.695	-0.725	-1.095	0.365	-0.115	1.325	0.335	-0.025	0.565	-0.205	0.445	0.785
GENE151X	IMAGE:854138	|| CSNK1E || Casein kinase 1, epsilon || 119728	1	-0.294	-0.284	0.076	-0.324	-0.604	-0.654	0.186	-0.244	0.776	0.406	0.196	0.156	0.006	0.256	0.346
GENE440X	IMAGE:1948377	|| OPRS1 || Opioid receptor, sigma 1 || 319946	1	-0.668	-0.058	0.392	-0.108	-0.398	-0.438	-0.088	-1.198	-0.048	0.522	0.762	0.512	0.202	1.232	-0.618
GENE563X	IMAGE:490991	|| || || 103363	1		-0.3369	-1.077	1.963	0.9931	1.803	1.483		0.003077	-1.127	-0.9469	0.05308	-0.006923	-2.467	-0.3369
GENE571X	IMAGE:759873	|| LRRC17 || Leucine rich repeat containing 17 || 112249	1	1.622	0.902	-1.808	0.972	0.552	0.142	1.582	1.412	-0.638	-0.008	1.342	-1.628	-1.758	-2.478	-0.208
GENE525X	IMAGE:359855	|| HHAT || Hedgehog acyltransferase || 109952	1	0.7246	0.3546	-0.5954	0.08462	0.1246		0.8846	1.025	-0.1554	-0.4454	-0.2654	-0.5254		-0.5954	-0.6154
GENE596X	IMAGE:784065	|| PDE4DIP || **Phosphodiesterase 4D interacting protein (myomegalin) || 98551	1	1.048	0.288	0.458	0.328	1.298	0.468	-0.152	0.128	-0.762	0.418	-0.892	-0.682	-0.442	-0.072	-1.432
GENE589X	IMAGE:502421	|| CBWD3 || **COBW-like placental protein || 115609	1	0.05467	0.3547	0.1047	0.3147	0.3747	0.5147	-0.1853	0.5447	-0.09533	-0.5053	-0.1353	-0.1053	-0.3853	-0.4153	-0.4353
GENE599X	IMAGE:196012	|| GLS || Glutaminase || 225594	1	1.171	0.7713	-0.2387	0.001333	0.4713	0.6713	0.6113	0.3113	-1.379	-1.129	0.4013	-0.6287	-0.7387	0.5013	-0.7987
GENE550X	IMAGE:346027	|| GLS || Glutaminase || 225989	1	1.989	0.1087	0.6787	0.03867	0.4387	0.3287	0.8487	0.7887	-1.321	-1.251	0.04867	-0.9813	-0.6913	0.1387	-1.161
GENE567X	IMAGE:685516	|| GPR160 || G protein-coupled receptor 160 || 220886	1	0.8913	0.02133	0.2813	0.8513	0.09133	1.011	0.8813	0.1913	-0.9387	-1.929	-0.05867	0.2813	-0.5987	-0.3187	-0.6587
GENE507X	IMAGE:418185	|| ARHGAP24 || Rho GTPase activating protein 24 || 99615	1	0.4293	0.1393	0.3493	0.6593	0.2693	0.2993	0.5093	0.5193	-0.2807	-1.111	-0.4107	-0.02067	-0.3407	-0.3307	-0.6807
GENE534X	IMAGE:1468660	|| ENTH || Enthoprotin || 222477	1	1.507	0.2273	0.4273	0.8173	0.6073	0.6673	1.057	-0.5827	-1.313	-0.4627	-1.293	-0.3627	-0.8727	0.09733	-0.5227
GENE586X	IMAGE:41905	|| KCNK2 || Potassium channel, subfamily K, member 2 || 105718	1	-0.332	0.148	0.908	1.188	1.328	1.168	0.818	0.288	-0.002	-0.462	-1.992	-1.972	-0.932	0.968	-1.122
GENE581X	IMAGE:1671238	|| || || 315000	1	0.152	0.342	0.812	0.382	0.532	0.522	1.792	0.052	0.152	-0.728	-1.538	-0.958	-1.288	0.422	-0.648
GENE557X	IMAGE:451850	|| TLK1 || Tousled-like kinase 1 || 223565	1	0.576	0.916	0.116	0.346	0.366	0.396	0.546	0.386	-0.374	-1.354	-1.174	-0.144	-0.764	0.496	-0.334
GENE595X	IMAGE:204737	|| SNAI2 || Snail homolog 2 (Drosophila) || 103060	1	0.8367	-0.04333	0.1067	0.9767	0.3167	0.02667	0.5567	0.5767	-0.1033	-1.233	-1.203	-0.6233	-0.2833	0.4667	-0.3733
GENE594X	IMAGE:382451	|| PHF20L1 || PHD finger protein 20-like 1 || 113069	1	0.468	0.338	0.218	0.648	0.288	0.058	-0.252	0.528	-0.192	-0.652	-0.552	-0.262	-0.372	0.068	-0.332
GENE610X	IMAGE:140816	|| || Transcribed locus || 103063	1	0.6846			1.085	0.9846	0.4546	1.665	-0.1754	-0.2254	-2.405	-0.3754	-1.415	0.2146	0.07462	-0.5654
GENE593X	IMAGE:460665	|| CDYL || Chromodomain protein, Y-like || 222892	1	0.3321	0.3721	1.092	0.7521	0.9221	1.122	1.592	0.7721	0.002143	-4.308	-1.088	-1.868		0.7321	-0.4279
GENE597X	IMAGE:768406	|| ESD || **Esterase D/formylglutathione hydrolase || 104846	1	0.7371	0.1471	0.3771	0.6771	-0.002857	0.007143	0.1971	0.5371	-0.6229		-0.7129	-0.7629	-0.6129	-0.4129	0.4471
GENE546X	IMAGE:1932272	|| CXorf6 || Chromosome X open reading frame 6 || 311617	1	1.314		0.8038	1.034	0.2438	0.5938	1.184	1.094	-1.766	-2.836	-1.326	-1.826		0.4738	1.014
GENE496X	IMAGE:1699540	|| SNX19 || Sorting nexin 19 || 313119	1	0.5787	-0.001333	1.109	0.4487	1.639	0.6487	1.619	2.259	-0.9313	-1.821	-2.091	-2.261	-0.7713	-0.5913	0.1687
GENE572X	IMAGE:325220	|| || MRNA; cDNA DKFZp586J1717 (from clone DKFZp586J1717) || 118506	1	1.054	0.314	0.384	0.384	0.214	0.124	1.324	2.494	-0.046	-1.856	-1.946	-2.266	-0.786	0.084	0.524
GENE505X	IMAGE:1697776	|| || Transcribed locus || 311971	1	1.363	0.3127	1.133	0.6127	0.9027	0.3627	1.233	1.773	0.1727	-2.057	-1.847	-2.617	-1.127	-0.4173	0.2027
GENE540X	IMAGE:812083	|| APC || Adenomatosis polyposis coli || 105081	1	0.2147	0.2147	0.1547	0.3447	0.2047	0.3447	0.4747	0.2647	-0.1553	-0.5753	-0.6453	-0.4653	-0.3453	-0.005333	-0.02533
GENE601X	IMAGE:564801	|| SLC12A2 || Solute carrier family 12 (sodium/potassium/chloride transporters), member 2 || 101321	1	0.7887	0.5687	0.1687	0.2487	0.7187	-0.5013	0.04867	0.6387	-0.1813	-0.2713	-0.5313	-0.7513	-0.4813	-0.3413	-0.1213
GENE539X	IMAGE:1091502	|| COL5A2 || Collagen, type V, alpha 2 || 119714	1	1.124	0.7143	0.6243	0.1943	0.8643	-0.2557	0.09429	0.2443	-0.5257		-1.256	-0.6557	-0.7857	-0.01571	-0.3657
GENE483X	IMAGE:489631	|| CSPG2 || Chondroitin sulfate proteoglycan 2 (versican) || 102967	1	1.097	-0.3327	1.027	0.7873	1.017	0.8873	1.207	1.107	-0.6227	-1.213	-0.7027	-1.223	-1.403	-0.1427	-1.493
GENE489X	IMAGE:122321	|| CSPG2 || Chondroitin sulfate proteoglycan 2 (versican) || 226840	1	0.8073	0.1373	0.8873	0.6073	0.9273	0.8473	0.7573	0.8773	-0.8527	-0.4527	-0.6427	-1.193	-1.503	0.1273	-1.333
GENE486X	IMAGE:345925	|| KRT5 || Keratin 5 (epidermolysis bullosa simplex, Dowling-Meara/Kobner/Weber-Cockayne types) || 114280	1	1.079	0.3087	0.5187	0.7587	1.059	0.6087	0.3387	0.6387	-0.2313	-0.7713	-0.4513	-1.281	-1.161	-0.2013	-1.211
GENE494X	IMAGE:377701	|| CSPG2 || Chondroitin sulfate proteoglycan 2 (versican) || 107937	1	0.9879	0.09786	1.238	0.9279	0.8279	0.5379	0.1279	0.7779	-0.4621		-0.6121	-1.432	-1.452	-0.002143	-1.562
GENE490X	IMAGE:399898	|| CSPG2 || Chondroitin sulfate proteoglycan 2 (versican) || 107000	1	1.243	0.01333	1.163	0.7333	0.9433	0.7433	0.5433	0.6933	-0.3267	-0.9267	-0.5567	-1.297	-1.447	-0.03667	-1.487
GENE487X	IMAGE:1435624	|| CSPG2 || Chondroitin sulfate proteoglycan 2 (versican) || 222670	1	1.328	0.038	1.198	0.698	0.998	0.858	0.798	0.938	-0.592	-0.982	-0.662	-1.402	-1.472	0.028	-1.772
GENE569X	IMAGE:757157	|| SMAP-5 || Yip1 domain family, member 5 || 223268	1	0.5757	0.07571	0.6957	0.4657	0.1457	0.1757	-0.1443	0.2957	-0.2743		-0.3443	-0.5343	-0.4843	-0.2643	-0.3843
GENE485X	IMAGE:809719	|| URB || Steroid sensitive gene 1 || 101336	1	0.8267	0.5267	0.7267	0.7167	0.7967	0.5867	0.1067	0.8067	-0.4533	-1.073	-0.4833	-1.253	-0.8633	-0.7233	-0.2433
GENE611X	IMAGE:665500	|| SMARCE1 || SWI/SNF related, matrix associated, actin dependent regulator of chromatin, subfamily e, member 1 || 116842	1	0.46	0.63	-0.59	0.71	1.14	1.17	-0.02	0.34	-0.63	0.26	-0.41	-0.66	-2.19	-0.52	0.31
GENE510X	IMAGE:240938	|| NAG8 || Nasopharyngeal carcinoma associated gene protein-8 || 114170	1	0.2853	0.2453	-0.5947	0.8453	0.8453	0.5853	0.6353	1.055	-0.7747	0.1053	-0.5647	-0.09467	-1.395	-0.06467	-1.115
GENE568X	IMAGE:257504	|| FUSIP1 || FUS interacting protein (serine/arginine-rich) 1 || 224025	1	0.5679	0.5479	-0.3321	0.3179	0.8579	0.1379	0.1579	0.2679	-0.2521		-0.8421	-0.2321	-0.5321	-0.3221	-0.3421
GENE532X	IMAGE:914016	|| GTDC1 || Glycosyltransferase-like domain containing 1 || 104391	1	0.3093	1.089	-0.5507	0.4893	1.659	0.3493	-0.0006668	1.289	-0.03067	-0.4807	-0.9807	-0.7407	-2.011	0.07933	-0.4707
GENE609X	IMAGE:486436	|| UGP2 || UDP-glucose pyrophosphorylase 2 || 111488	1	0.386	0.186	0.056	0.446	0.566	0.196	0.006	0.266	-0.144	-0.454	-0.324	-0.514	-0.004	-0.584	-0.084
GENE606X	IMAGE:814271	|| CGI-116 || CGI-116 protein || 221497	1	0.302	0.362	0.162	0.422	0.742	0.052	-0.238	0.272	-0.378	-0.328	-0.078	-0.328	-0.138	-0.538	-0.288
GENE562X	IMAGE:429203	|| WDTC1 || **WD and tetratricopeptide repeats 1 || 105460	1	0.8673	1.087	0.3273	0.5073	0.8373	0.2073	0.08733	0.2773	-0.1827	0.1873	-1.063	-0.6827	-0.4627	-2.013	0.01733
GENE537X	IMAGE:1504340	|| ACP1 || Acid phosphatase 1, soluble || 225403	1	0.9331	1.173		1.143	0.7831		0.1231	1.133	0.2531	0.2531	-0.7069	-0.7369	-1.557	-2.397	-0.3969
GENE556X	IMAGE:754358	|| SPOCK || Sparc/osteonectin, cwcv and kazal-like domains proteoglycan (testican) || 116081	1	0.6753	0.9853	0.1953	0.7753	0.2253	-0.1847	-0.02467	0.6653	-0.5447	0.06533	-0.03467	-0.3647	-0.5247	-1.035	-0.8747
GENE603X	IMAGE:147925	|| || MRNA; cDNA DKFZp313C0240 (from clone DKFZp313C0240) || 220107	1	1.293	1.283	0.02333	0.2733	0.2333	-0.006667	0.08333	0.1033	-0.7067	-0.3867	-0.2767	-0.7467	-0.5267	-0.8267	0.1833
GENE493X	IMAGE:753982	|| || CDNA FLJ44429 fis, clone UTERU2015653 || 102526	1	1.071	2.681	0.2913	0.8813	1.571	0.7613	0.04133	0.3513	-1.169	0.03133	-0.4587	-2.239	-1.529	-1.149	-1.139
GENE607X	IMAGE:282315	|| THRAP1 || Thyroid hormone receptor associated protein 1 || 108516	1	1.231	0.3413	0.2213	-0.008667	0.4213	0.3313	0.4113	0.2913	0.1113	-0.2387	-1.239	-0.6487	-1.249	-0.03867	0.06133
GENE587X	IMAGE:841609	|| FNDC3B || Fibronectin type III domain containing 3B || 110610	1	0.635	0.105	0.465	0.555	0.175	0.755	0.405	0.675	0.265		-0.915	-0.825	-1.975	-0.085	-0.235
GENE541X	IMAGE:258521	|| DKFZP566M114 || Chromosome 4 open reading frame 13 || 114453	1	0.476	0.546	-0.044	0.606	0.466	0.106	0.156	0.046	-0.604	-0.174	-0.724	-0.274	-0.354	-0.164	-0.064
GENE491X	IMAGE:772880	|| FLJ21127 || Hypothetical protein FLJ21127 || 110219	1	0.208	0.718	0.598	1.788	0.638	0.148	0.498	0.788	-0.972	-0.772	-1.012	-0.592	-0.962	-0.742	-0.332
GENE488X	IMAGE:772425	|| FAP || Fibroblast activation protein, alpha || 107998	1	1.045	0.3747	0.3347	1.545	0.7547	0.4547	0.1647	0.9847	-1.495	-0.7053	-1.275	-0.4453	-0.5453	-0.6253	-0.5653
GENE521X	IMAGE:2445159	|| SEMA3C || Sema domain, immunoglobulin domain (Ig), short basic domain, secreted, (semaphorin) 3C || 331151	1	1.211	0.2814	0.1414	1.681	0.8514	0.8214	-0.2286	-0.2286	-0.1486	-0.1886	-1.299	-1.089		-0.8786	-0.9286
GENE492X	IMAGE:486591	|| SEMA3C || Sema domain, immunoglobulin domain (Ig), short basic domain, secreted, (semaphorin) 3C || 118286	1	1.514	0.8836	0.1336	1.364	0.8136	1.094	-0.1564	0.3236	0.003571		-1.246	-1.266	-1.236	-1.426	-0.7964
GENE548X	IMAGE:1009311	|| SEMA3C || Sema domain, immunoglobulin domain (Ig), short basic domain, secreted, (semaphorin) 3C || 106058	1	2.01		0.31	2.32	1.2	0.95	-0.25	-0.29	0.1	-0.45	-1.86	-2.29	-1.1	-0.53	-0.12
GENE524X	IMAGE:665280	|| MBNL1 || Muscleblind-like (Drosophila) || 107044	1	0.9033	0.7333	0.07333	1.833	0.2333	0.7633	0.09333	0.003333	-0.1067	-0.05667	-1.127	-1.577	-0.5567	-0.6567	-0.5567
GENE544X	IMAGE:1470659	|| COG8 || Peptide deformylase-like protein || 225959	1	0.8093	0.8493	-0.05067	1.239	0.4093	0.1293	-0.1207	0.3193	-0.4507	-0.04067	-0.7607	-1.271	-0.9507	0.04933	-0.1607
GENE592X	IMAGE:320794	|| FAM36A || Family with sequence similarity 36, member A || 106628	1	0.5	0.83	0.41	0.7	0.22	-0.04	-0.1	0.26	-0.08	-0.51	-0.63	-0.5	-0.94	-0.18	0.06
GENE527X	IMAGE:346583	|| LPHN2 || Latrophilin 2 || 119834	1	1.544	1.134	0.174	2.054	0.064	-0.116	0.474	0.274	-0.306	-0.516	-1.706	-1.016	-1.746	-0.526	0.214
GENE535X	IMAGE:452703	|| || || 226331	1	0.9693	0.7393	0.09933	1.249	0.1093	0.5093	0.4693	0.3993	-0.5107	0.2293	-1.881	-0.3007	-1.631	-0.4307	-0.02067
GENE513X	1239859	|| LPHN2 || Latrophilin 2 || 221898	1	1.369		0.5592	1.369	0.1492	1.269	0.9692		-0.5908	-0.1008	-2.721	-0.3708	-1.171	-0.9508	0.2192
GENE585X	IMAGE:1469148	|| FGFR1OP || FGFR1 oncogene partner || 309757	1	0.4113	0.4213	0.7813	0.3813	0.2013	0.2413	0.3213	-0.1287	-0.07867	-0.5787	-0.6587	-0.3887	-0.5087	-0.5387	0.1213
GENE533X	IMAGE:1685817	|| CTMP || Thioesterase superfamily member 4 || 316187	1	0.2636	0.4236		0.6436	0.9136	0.3436	0.8536	0.2236	0.3536	-0.4464	-1.096	-0.5664	-1.266	-0.7664	0.1236
GENE543X	IMAGE:175540	|| TRPS1 || Trichorhinophalangeal syndrome I || 240873	1	0.3108	-0.4292	-0.1092	1.911	1.111	1.131		0.7408	0.01077	-0.01923		-0.8192	-1.199	-2.109	-0.5292
GENE526X	IMAGE:77193	|| MAFB || V-maf musculoaponeurotic fibrosarcoma oncogene homolog B (avian) || 119443	1	-0.4257		0.2743	1.554	1.594	1.424	0.4143	0.8443	-0.03571	0.08429	-2.166	-0.6557	-0.7657	-1.266	-0.8757
GENE600X	IMAGE:548693	|| ACVR2 || Activin A receptor, type IIA || 119802	1	-0.05867	-0.6787	0.4813	0.9913	1.461	1.171	0.7813	0.2013	-0.3387	-0.2487	-1.049	-1.149	-0.7887	-0.8787	0.1013
GENE580X	IMAGE:665385	|| GK001 || GK001 protein || 109801	1	0.5087	0.1787	0.2487	0.1787	0.3287	0.3987	0.2487	0.1387	-0.1613	-0.3613	-0.5813	-0.2913	-0.1713	-0.2013	-0.4613
GENE528X	IMAGE:243932	|| GPATC2 || G patch domain containing 2 || 105412	1	0.5893	0.5493	0.04929	0.2293	0.2493	0.4693	0.4093	-0.08071	-0.1107		-0.7407	-0.5707	-0.3407	-0.5307	-0.1707
GENE517X	IMAGE:767851	|| FBN1 || Fibrillin 1 (Marfan syndrome) || 116443	1	0.4827	1.163	-0.2073	0.6027	0.7127	0.9527	0.4927	0.5027	-0.4373	-0.9573	-1.967	-1.097	-0.6473	-0.1673	0.5727
GENE545X	IMAGE:366848	|| TCF7L2 || Transcription factor 7-like 2 (T-cell specific, HMG-box) || 119511	1	-0.06933	0.1607	0.2707	0.1507	0.7107	0.6407	0.2207	0.4207	-0.1493	-0.2293	-0.7093	-0.4093	-0.3993	-0.3893	-0.2193
GENE542X	IMAGE:1877592	|| || || 319147	1	0.5192	0.3092		0.6092		0.5592	0.07917	0.5092	-0.01083		-1.231	-0.4208	-0.4008	-0.3308	-0.1908
GENE516X	IMAGE:1909826	|| TUSC3 || Tumor suppressor candidate 3 || 317485	1	0.6333	0.5933	0.3733	0.4733	0.9633	0.6933	0.2733	0.2733	0.01333	-0.5967	-1.857	-0.3467	-0.5467	-0.7267	-0.2167
GENE484X	IMAGE:470049	|| MAN2A1 || Mannosidase, alpha, class 2A, member 1 || 221948	1	0.6253	0.6653	0.05533	0.6853	0.8253	0.7953	0.3053	0.2153	-0.2747	-0.6847	-0.9947	-0.5447	-0.9547	-0.6147	-0.1047
GENE501X	IMAGE:2577230	|| TNC || Tenascin C (hexabrachion) || 331075	1		-0.1225		1.928	1.278	1.878	1.438	0.8475	-0.4425		-3.202	-0.8025	-1.692	-0.2525	-0.8525
GENE482X	IMAGE:23185	|| TNC || Tenascin C (hexabrachion) || 108846	1	0.4347	0.3647	0.3147	1.615	2.005	1.725	1.485	1.285	-0.6353	-0.9053	-3.045	-1.285	-1.985	-0.4853	-0.8853
GENE604X	IMAGE:489129	|| FBN1 || Fibrillin 1 (Marfan syndrome) || 102847	1	0.7087	0.5287	0.4887	0.6087	0.6787	0.2987	0.1387	0.9187	-0.07133	-0.3613	-1.801	-1.531	-0.5213	-0.7213	0.6387
GENE573X	IMAGE:276523	|| || Transcribed locus || 106087	1	0.135	0.435	0.415	0.675	0.445	0.575	0.465	0.895	0.375		-1.735	-1.485	-0.575	-0.775	0.155
GENE531X	IMAGE:450464	|| ACVR2 || Activin A receptor, type IIA || 113011	1	-0.2107		0.3593	1.289	1.389	1.459	0.2793	0.8393	-0.1307	-0.6007	-1.491	-1.531	-0.7907	-1.481	0.6193
GENE529X	IMAGE:300323	|| ECM2 || Extracellular matrix protein 2, female organ and adipocyte specific || 100732	1	0.1453	0.3653	0.1253	1.565	1.325	1.355	0.5653	0.2253	-0.03467	-0.6347	-2.135	-1.965	-0.4647	-0.9847	0.5453
GENE565X	IMAGE:277346	|| C1GALT1 || Core 1 synthase, glycoprotein-N-acetylgalactosamine 3-beta-galactosyltransferase, 1 || 220454	1	0.6246	0.3546	0.1046	0.8746	0.7246	1.095	-0.3154		-0.4454	-0.3154	-1.145	-1.365		-0.6354	0.4446
GENE504X	IMAGE:1931979	|| MGC13057 || Hypothetical protein MGC13057 || 312529	1	0.5262		0.6662	1.306	0.7762	1.826		0.5262	-0.1938	-1.614	-1.664	-0.9838	-0.5638	-0.8038	0.1962
GENE502X	IMAGE:430264	|| SPTLC2L || Serine palmitoyltransferase, long chain base subunit 2-like (aminotransferase 2) || 102915	1	-0.1862	0.9438	0.7138	1.414	0.6638	0.8038	0.1338		-0.2162	-1.526		-1.146	-0.8362	-0.7062	-0.05615
GENE598X	IMAGE:858167	|| ACSL4 || Acyl-CoA synthetase long-chain family member 4 || 224352	1	0.1367			0.3467	0.3067	0.5467	0.07667	0.3767	-0.1833	-0.3933	-0.4833	-0.2133		-0.6733	0.1567
GENE560X	IMAGE:488888	|| UGP2 || **UDP-glucose pyrophosphorylase 2 || 114735	1	-0.05267	0.2673	0.08733	0.4173	0.1873	0.4173	0.2973	0.4173	-0.2527	-0.3427	-0.4427	-0.3227	-0.03267	-0.5827	-0.06267
GENE591X	IMAGE:343403	|| || CDNA FLJ90443 fis, clone NT2RP3001061 || 113664	1	0.2436	0.003571		0.5436	0.1436	0.2136	0.4536	0.4536	0.1336	-0.1164	-0.7064	-0.3664	-0.4264	-0.4764	-0.09643
GENE523X	IMAGE:244146	|| KIAA0226 || KIAA0226 || 100317	1	0.5329	0.2229		0.8029	0.05286	0.1129	0.4929	0.3629	-0.007143	-0.5571	-0.5471	-0.3471	-0.6471	-0.3471	-0.1271
GENE511X	IMAGE:825740	|| DNAJC10 || **DnaJ (Hsp40) homolog, subfamily C, member 10 || 110851	1	0.356	0.356	0.156	0.536	0.076	0.206	0.536	0.396	-0.034	-0.354	-0.444	-0.554	-0.354	-0.704	-0.174
GENE555X	IMAGE:754169	|| BCLAF1 || BCL2-associated transcription factor 1 || 310683	1	0.4	-0.28	0.26	0.56	0.42	0.16	0.62	0.56	-0.09	-0.47	-0.54	-0.71	-0.26	-0.48	-0.15
GENE509X	IMAGE:230116	|| OSBPL9 || Oxysterol binding protein-like 9 || 103670	1	0.432	0.892	0.552	0.722	0.272	0.392	0.332	0.592	-0.048	-0.258	-1.518	-0.638	-0.878	0.032	-0.878
GENE536X	IMAGE:1879938	|| || Transcribed locus || 313063	1	0.216	0.496	0.176	0.956	0.206	0.396	0.396	0.816	-0.274	0.386	-1.424	-0.854	-0.794	-0.124	-0.574
GENE520X	IMAGE:1434897	|| COL5A2 || Collagen, type V, alpha 2 || 309448	1	0.2007	0.7907	0.4707	0.6307	0.3407	0.3507	0.2607	1.161	-0.1093	0.08067	-1.539	-1.049	-0.7993	-0.4293	-0.3593
GENE500X	IMAGE:796613	|| COL5A2 || Collagen, type V, alpha 2 || 119133	1	0.8873	0.6073	0.2973	0.4173	0.3573	0.4173	0.7173	1.237	-0.1227	-0.05267	-1.703	-1.133	-1.113	-0.5027	-0.3127
GENE605X	IMAGE:195576	|| ZFHX1B || Zinc finger homeobox 1b || 101941	1	0.7313	0.5213	0.1013	1.641	0.6513	1.361	0.1213	-0.04867	-0.3787	-0.6287	-2.389	-1.979	-0.7687	0.5313	0.5313
GENE522X	IMAGE:68557	|| FABP1 || Fatty acid binding protein 1, liver || 113950	1	0.007143	1.227	-0.4529	0.8371	-0.1229	1.267	0.8271	0.7371	0.1871	-1.913	-0.5529	-0.7629		-1.273	-0.01286
GENE518X	IMAGE:275798	|| SIAT9 || **ST3 beta-galactoside alpha-2,3-sialyltransferase 5 || 114885	1	0.2767	0.4467	-0.3233	0.4867	1.277	1.187	0.7367	0.6767	0.3667	-1.663	-0.4233	-1.013	-0.9833	-1.203	0.1567
GENE553X	IMAGE:845391	|| DNAJC10 || DnaJ (Hsp40) homolog, subfamily C, member 10 || 101414	1	0.4747	0.5447	-0.02533	0.2447	0.1947	0.2347	0.2047	0.2847	0.03467	-0.5053	-0.3053	-0.3753	-0.4553	-0.6353	0.08467
GENE538X	IMAGE:1938433	|| GLULD1 || Glutamate-ammonia ligase (glutamine synthetase) domain containing 1 || 317269	1	0.736	0.676	0.296	0.396	0.456	0.046	0.106	0.626	-0.144	-0.624	-0.594	-0.454	-0.904	-0.984	0.366
GENE561X	IMAGE:435524	|| ETNK1 || Ethanolamine kinase 1 || 221120	1	0.4836		0.3536	0.7536	0.5936	0.2836	-0.01643	0.7736	0.3536	-0.7264	-0.1864	-0.5964	-1.276	-0.7064	-0.08643
GENE547X	IMAGE:1581694	|| RNF111 || Ring finger protein 111 || 308051	1	0.1757	0.5157	0.3157	0.7857	0.4157	0.5257	-0.004286	1.136	0.2457	-0.9243	-0.5243	-1.414		-1.254	0.005714
GENE551X	IMAGE:824378	|| LOC91526 || Ankyrin repeat domain 44 || 308279	1	1.831	0.3107	0.7307	0.2207	0.4307	0.4107	1.041		-0.1593	0.02071	-0.8693	-1.769	-0.7193	-1.329	-0.1493
GENE495X	IMAGE:2028984	|| CXCL12 || Chemokine (C-X-C motif) ligand 12 (stromal cell-derived factor 1) || 313869	1	0.2973	0.7373	1.617	0.1773	0.1273	0.3573	0.9173	0.8973	-0.5627	-0.5627	-0.9627	-0.1927	-0.5427	-1.063	-1.243
GENE499X	IMAGE:784337	|| CXCL12 || Chemokine (C-X-C motif) ligand 12 (stromal cell-derived factor 1) || 108163	1	0.74	0.97	1.59	-0.1	0.37	-4.292E-8	0.98	1.22	-0.17	-0.34	-1.4	-0.58	-0.67	-1.31	-1.3
GENE506X	IMAGE:2239290	|| CXCL12 || Chemokine (C-X-C motif) ligand 12 (stromal cell-derived factor 1) || 312914	1	0.6373	0.8673	1.387	-0.1127	0.3373	0.3873	1.377	1.077	-0.5127	-0.4827	-2.013	-0.2427	-0.2727	-1.433	-1.003
GENE481X	IMAGE:784360	|| EML1 || Echinoderm microtubule associated protein like 1 || 116207	1	0.9747	1.175	2.115	0.3947	0.7747	0.7447	1.625	2.025	-0.9353	-0.7453	-2.495	-0.8253	-0.7253	-2.335	-1.765
GENE554X	IMAGE:138978	|| KIAA1546 || KIAA1546 protein || 119271	1	0.5814	0.9214	0.8614	0.1914	0.2014	0.2814	0.1914	0.6314	0.1714	-0.1386	-1.659	-0.3286		-1.199	-0.7086
GENE512X	IMAGE:810459	|| FZD8 || Frizzled homolog 8 (Drosophila) || 102039	1	2.269	0.5787	1.419	0.3887	-0.05133	-0.4213	2.149	2.779	-0.04133	-0.5813	-1.691	-1.461	-2.401	-1.111	-1.821
GENE576X	IMAGE:248957	|| FEM1B || Fem-1 homolog b (C. elegans) || 114606	1	0.5913	-0.2087	0.1813	0.5813	0.02133	0.1113	0.7613	1.391	0.02133	-0.3287	-0.9787	-0.9587	-0.3787	-0.2687	-0.5387
GENE519X	IMAGE:252963	|| LGR4 || Leucine-rich repeat-containing G protein-coupled receptor 4 || 114977	1	0.7647	0.9847	0.6647	0.8347	0.1347	-0.2353	1.565	1.585	0.2147	-0.3953	-1.845	-1.925	-0.2753	-0.6253	-1.445
GENE602X	IMAGE:753138	|| KIAA0738 || KIAA0738 gene product || 309454	1	-0.016	0.694	0.504	0.404	-0.346	0.094	0.504	1.014	-0.176	-0.506	-0.736	-0.556	-0.316	-0.086	-0.476
GENE514X	IMAGE:471748	|| ADAM12 || ADAM metallopeptidase domain 12 (meltrin alpha) || 101543	1	1.035	0.9447	1.155	1.015	0.02467	-0.4653	0.9347	2.005	-1.595	0.5747	-0.7553	-1.475	-0.6953	-1.665	-1.035
GENE480X	IMAGE:448046	|| ADAM12 || ADAM metallopeptidase domain 12 (meltrin alpha) || 226520	1	1.602	1.242	0.502	0.952	0.582	-0.098	1.672	1.722	-1.808	0.022	-0.798	-1.518	-1.098	-1.628	-1.348
GENE497X	IMAGE:489755	|| ADAM12 || ADAM metallopeptidase domain 12 (meltrin alpha) || 117509	1	1.276	0.336	1.036	0.836	0.196	0.016	2.246	1.736	-2.354	0.006	-0.714	-1.284	-0.824	-1.414	-1.094
GENE479X	IMAGE:233688	|| ADAM12 || ADAM metallopeptidase domain 12 (meltrin alpha) || 103637	1	1.497	0.9773	1.147	1.057	0.2373	0.4273	2.467	2.207	-2.073	-0.2727	-1.063	-1.593	-1.383	-1.963	-1.673
GENE530X	IMAGE:627039	|| ADAM12 || ADAM metallopeptidase domain 12 (meltrin alpha) || 108628	1	1.831	2.001	1.591	-0.3586	0.4914	-0.8486	2.351	0.9914	-2.439	0.4714	-1.199	-1.469	-1.359		-2.059
GENE608X	IMAGE:214916	|| FZD6 || Frizzled homolog 6 (Drosophila) || 99447	1	0.2107	0.5907	0.09067	0.3607	0.2107	-0.2793	0.4007	0.3807	0.03067	-0.3793	-0.2893	-0.1593	-0.2693	-0.4893	-0.4093
GENE574X	IMAGE:810934	|| ELN || Elastin (supravalvular aortic stenosis, Williams-Beuren syndrome) || 116211	1	0.08467	0.9247	0.5847	0.2747	1.585	0.8447	0.8847	1.285	-2.265	-0.6753	-2.595	-1.805	0.4247	-0.1053	0.5547
GENE583X	IMAGE:127415	|| TMEM1 || Transmembrane protein 1 || 101474	1	0.012	0.442	-0.038	-0.018	0.692	1.162	0.552	0.762	-0.138	-0.968	-1.238	-0.448	-0.558	-0.668	0.452
GENE552X	IMAGE:755975	|| DAG1 || Dystroglycan 1 (dystrophin-associated glycoprotein 1) || 101214	1	0.392	0.482	-0.418	-0.248	1.442	1.712	0.292	1.572	-1.198	-0.748	-1.408	-1.338	-0.508	-0.518	0.492
GENE503X	IMAGE:470121	|| TCTA || T-cell leukemia translocation altered gene || 223504	1	0.898	0.268	-0.312	0.168	0.818	0.898	0.248	0.398	-1.002	-0.682	-0.672	-0.372	-0.202	-0.462	0.008
GENE559X	IMAGE:357031	|| TNFAIP6 || Tumor necrosis factor, alpha-induced protein 6 || 111702	1	0.6269	0.3169	1.047	1.197	0.6869	0.4169		0.4269	-0.9031	0.5969	-0.3131	-1.263		-1.863	-0.9731
GENE515X	IMAGE:562318	|| DEPDC6 || DEP domain containing 6 || 224653	1	0.8554	0.1154	0.2354	1.145		1.005	0.4054	0.05538	-0.8746	0.2154	-0.5446	-1.095		-0.7946	-0.7246
GENE590X	IMAGE:1872110	|| KPNA1 || Karyopherin alpha 1 (importin alpha 5) || 313090	1	0.2536	0.2736	0.2736	0.3436	0.1336	0.2836	0.2236	0.2236	-0.5664		-0.5264	-0.2664	0.04357	-0.3864	-0.3064
GENE508X	IMAGE:429789	|| ADAM12 || **ADAM metallopeptidase domain 12 (meltrin alpha) || 105595	1	0.7679	0.9179	1.648	1.438	-0.3621	1.068	0.8179		-2.022	0.6979	-0.9521	-1.462	-0.6121	-1.422	-0.5221
GENE578X	IMAGE:210610	|| CEP1 || Centrosomal protein 1 || 101836	1	0.4773	-0.1127	-0.6127	1.097	0.1773	0.5073	0.6473	0.2273	-0.1327	-0.6927	-0.8427	-0.2027	-0.4927	-0.2127	0.1673
GENE549X	IMAGE:123980	|| CTDSPL || CTD (carboxy-terminal domain, RNA polymerase II, polypeptide A) small phosphatase-like || 105448	1	0.508	0.238	-0.842	1.258	0.508	0.708	0.388	0.878	-0.382	-1.312	-0.972	-1.072	-0.322	-0.302	0.718
GENE564X	IMAGE:244703	|| ITGBL1 || Integrin, beta-like 1 (with EGF-like repeat domains) || 104192	1	1.133	0.5533	-1.457	1.273	0.6233	1.363	0.01333	0.5933	-1.687	-0.2967	-1.047	-1.287	-0.8767	0.05333	1.043
GENE558X	IMAGE:1602499	|| ITGBL1 || Integrin, beta-like 1 (with EGF-like repeat domains) || 111383	1	0.3773	1.587	-0.8927	4.087	0.4673	1.117	0.1173	0.7773	-2.413	-1.643	-1.203	-1.843	-1.403	-0.1027	0.9673
GENE579X	IMAGE:283080	|| RBJ || Ras-associated protein Rap1 || 118953	1	-0.02	0.13	0.49	0.4	0.9	0.2	0.85	-0.03	-0.62	-0.9	-0.41	-0.39	-0.08	-0.45	-0.07
GENE577X	IMAGE:1891471	|| RAB7 || RAB7, member RAS oncogene family || 314386	1	-0.08667	1.013	-0.06667	0.5533	0.4133	1.073	0.5833	0.1533	-0.5867	0.08333	-0.5467	-1.567	-1.087	0.3433	-0.2767
GENE575X	IMAGE:1662182	|| URB || Steroid sensitive gene 1 || 318571	1	1.857	1.987	-0.8333	-0.3233	0.6167	0.4667	1.107	0.4867	-0.9233	1.227	-1.213	-1.533	-2.063	-0.06333	-0.7933
GENE498X	IMAGE:2239277	|| TRPC3 || Transient receptor potential cation channel, subfamily C, member 3 || 314259	1	0.2287	-0.04133	1.739	0.5187	0.5587	1.419	0.5587	1.209	-1.691	-1.081	-1.011	-0.1413	0.02867	-1.391	-0.9013
GENE584X	IMAGE:301995	|| ARGBP2 || Sorbin and SH3 domain containing 2 || 119020	1	1.378	1.068	0.9879	-0.4821	0.1879	0.8979	0.9679	1.668	-2.202	-0.4221	-1.442	-1.662	1.248	-2.192
GENE570X	IMAGE:131110	|| ANAPC7 || Anaphase promoting complex subunit 7 || 118504	1	0.2254	0.4954	-0.07462	0.3354	0.3154	0.7554	0.7554		-0.7146	-0.2146	-0.3946	-0.9146		-1.105	0.5354
GENE582X	IMAGE:813385	|| FBXL4 || F-box and leucine-rich repeat protein 4 || 107718	1	0.4743	0.8443	-0.4257	0.3543	0.7243	0.2943	0.1443	0.08429	-0.1457	-0.7457	-0.2357	0.08429	-0.4257		-1.026
GENE566X	IMAGE:502744	|| TBCA || Tubulin-specific chaperone a || 112499	1	1.068	0.848	-2.722	0.878	0.988	0.798	0.518	0.768	0.688	-0.862	-0.742	-0.162	-1.782	0.878	-1.162
GENE588X	IMAGE:767823	|| PALMD || Palmdelphin || 110566	1	0.8987	0.8087	-2.571	0.5187	1.039	0.7787	1.169	1.029	-1.721	-1.891	0.5387	-0.6113	0.7787	0.05867	-0.8213
