# Supplementary material for: Intrinsic androgen-dependent gene expression patterns revealed by comparison of genital fibroblasts from normal males and individuals with complete and partial androgen insensitivity syndrome
Source: BMC Genomics. 2007 Oct 18;8:376. doi: 10.1186/1471-2164-8-376 (PMC2212662; doi:10.1186/1471-2164-8-376)
Supplement: Additional file 3 — Array tree file to visualize data for figure 1 together with additional files 1, 2 and 4 in TreeView [19]. [file 1471-2164-8-376-S3.atr]

NODE1X	ARRY1X	ARRY0X	0.74554443359375
NODE2X	ARRY13X	ARRY12X	0.74267578125
NODE3X	ARRY14X	NODE2X	0.6781005859375
NODE4X	ARRY7X	ARRY6X	0.6446533203125
NODE5X	ARRY11X	NODE3X	0.6068115234375
NODE6X	ARRY3X	ARRY2X	0.60205078125
NODE7X	ARRY5X	NODE4X	0.5755615234375
NODE8X	NODE1X	NODE7X	0.55352783203125
NODE9X	NODE6X	NODE8X	0.55352783203125
NODE10X	ARRY8X	NODE5X	0.4874267578125
NODE11X	ARRY9X	NODE10X	0.36712646484375
NODE12X	ARRY10X	NODE11X	0.32330322265625
NODE13X	NODE9X	ARRY4X	0.23223876953125
NODE14X	NODE12X	NODE13X	-0.99188232421875
