# Supplementary material for: Intrinsic androgen-dependent gene expression patterns revealed by comparison of genital fibroblasts from normal males and individuals with complete and partial androgen insensitivity syndrome
Source: BMC Genomics. 2007 Oct 18;8:376. doi: 10.1186/1471-2164-8-376 (PMC2212662; doi:10.1186/1471-2164-8-376)
Supplement: Additional file 4 — Gene tree file to visualize data for figure 1 together with additional files 1, 2 and 3 in TreeView [19]. [file 1471-2164-8-376-S4.gtr]

NODE1X	GENE490X	GENE487X	0.9940185546875
NODE2X	GENE402X	GENE377X	0.9931640625
NODE3X	GENE5X	GENE0X	0.98968505859375
NODE4X	GENE326X	GENE158X	0.9864501953125
NODE5X	GENE307X	GENE176X	0.9859619140625
NODE6X	GENE494X	NODE1X	0.98260498046875
NODE7X	GENE292X	GENE27X	0.98199462890625
NODE8X	GENE304X	NODE4X	0.9813232421875
NODE9X	GENE194X	NODE8X	0.97772216796875
NODE10X	GENE312X	GENE156X	0.9765625
NODE11X	GENE506X	GENE481X	0.9764404296875
NODE12X	GENE497X	GENE479X	0.97576904296875
NODE13X	GENE501X	GENE482X	0.9749755859375
NODE14X	GENE315X	GENE54X	0.973876953125
NODE15X	GENE486X	NODE6X	0.9732666015625
NODE16X	GENE480X	NODE12X	0.97021484375
NODE17X	GENE70X	GENE36X	0.9696044921875
NODE18X	GENE418X	GENE28X	0.9681396484375
NODE19X	GENE437X	GENE372X	0.968017578125
NODE20X	GENE499X	NODE11X	0.96771240234375
NODE21X	GENE489X	NODE15X	0.9666748046875
NODE22X	GENE483X	NODE21X	0.9666748046875
NODE23X	GENE19X	GENE7X	0.96478271484375
NODE24X	GENE368X	GENE234X	0.96435546875
NODE25X	GENE466X	GENE384X	0.96368408203125
NODE26X	GENE430X	GENE419X	0.963134765625
NODE27X	NODE10X	NODE26X	0.963134765625
NODE28X	GENE443X	GENE225X	0.96295166015625
NODE29X	GENE467X	GENE252X	0.9627685546875
NODE30X	GENE495X	NODE20X	0.96075439453125
NODE31X	GENE139X	GENE136X	0.9603271484375
NODE32X	GENE542X	GENE516X	0.9599609375
NODE33X	GENE394X	GENE159X	0.95989990234375
NODE34X	GENE245X	GENE146X	0.95855712890625
NODE35X	GENE388X	NODE34X	0.95855712890625
NODE36X	GENE306X	NODE29X	0.95843505859375
NODE37X	GENE223X	GENE64X	0.956787109375
NODE38X	GENE201X	GENE25X	0.95672607421875
NODE39X	GENE265X	GENE261X	0.9560546875
NODE40X	GENE274X	GENE213X	0.9559326171875
NODE41X	GENE231X	GENE87X	0.95562744140625
NODE42X	GENE48X	NODE41X	0.95562744140625
NODE43X	GENE81X	NODE42X	0.95562744140625
NODE44X	GENE155X	GENE88X	0.95550537109375
NODE45X	GENE399X	GENE12X	0.9552001953125
NODE46X	GENE99X	GENE46X	0.954345703125
NODE47X	GENE367X	GENE206X	0.9527587890625
NODE48X	GENE258X	GENE137X	0.95245361328125
NODE49X	NODE14X	GENE173X	0.951904296875
NODE50X	GENE259X	GENE23X	0.95135498046875
NODE51X	GENE520X	GENE500X	0.95135498046875
NODE52X	GENE32X	NODE3X	0.95123291015625
NODE53X	GENE521X	GENE492X	0.9510498046875
NODE54X	NODE35X	GENE420X	0.9503173828125
NODE55X	GENE561X	GENE547X	0.95025634765625
NODE56X	GENE363X	GENE109X	0.9500732421875
NODE57X	GENE572X	GENE505X	0.95001220703125
NODE58X	GENE167X	GENE53X	0.949951171875
NODE59X	GENE471X	GENE442X	0.94964599609375
NODE60X	GENE417X	NODE27X	0.94842529296875
NODE61X	GENE531X	GENE529X	0.94818115234375
NODE62X	GENE340X	GENE101X	0.94757080078125
NODE63X	GENE210X	GENE191X	0.947509765625
NODE64X	GENE242X	GENE112X	0.9471435546875
NODE65X	GENE85X	GENE3X	0.9464111328125
NODE66X	GENE604X	GENE573X	0.94525146484375
NODE67X	GENE117X	GENE18X	0.94439697265625
NODE68X	GENE182X	NODE37X	0.94439697265625
NODE69X	NODE39X	NODE64X	0.9439697265625
NODE70X	GENE63X	GENE11X	0.9432373046875
NODE71X	GENE553X	GENE538X	0.94287109375
NODE72X	GENE535X	GENE513X	0.94158935546875
NODE73X	GENE514X	NODE16X	0.9415283203125
NODE74X	GENE548X	GENE524X	0.94134521484375
NODE75X	NODE53X	NODE74X	0.94134521484375
NODE76X	GENE360X	NODE62X	0.94097900390625
NODE77X	GENE66X	GENE31X	0.940673828125
NODE78X	GENE212X	GENE20X	0.94024658203125
NODE79X	GENE598X	GENE560X	0.93951416015625
NODE80X	GENE369X	NODE38X	0.93951416015625
NODE81X	GENE504X	GENE502X	0.93939208984375
NODE82X	GENE450X	GENE178X	0.93927001953125
NODE83X	GENE352X	GENE247X	0.93927001953125
NODE84X	NODE69X	GENE344X	0.93914794921875
NODE85X	GENE452X	GENE128X	0.9390869140625
NODE86X	GENE370X	GENE357X	0.9390869140625
NODE87X	GENE536X	NODE51X	0.9390869140625
NODE88X	GENE295X	GENE67X	0.93792724609375
NODE89X	NODE49X	NODE47X	0.93792724609375
NODE90X	GENE97X	GENE45X	0.937255859375
NODE91X	NODE68X	NODE90X	0.937255859375
NODE92X	NODE91X	GENE134X	0.9371337890625
NODE93X	GENE193X	NODE36X	0.93609619140625
NODE94X	GENE496X	NODE57X	0.935302734375
NODE95X	GENE310X	GENE59X	0.93450927734375
NODE96X	NODE63X	GENE424X	0.9337158203125
NODE97X	NODE96X	NODE67X	0.9337158203125
NODE98X	GENE406X	NODE97X	0.9337158203125
NODE99X	GENE161X	GENE80X	0.93310546875
NODE100X	GENE356X	GENE198X	0.9329833984375
NODE101X	GENE405X	NODE40X	0.9329833984375
NODE102X	GENE254X	GENE110X	0.9324951171875
NODE103X	GENE468X	GENE345X	0.93231201171875
NODE104X	GENE62X	NODE84X	0.93157958984375
NODE105X	GENE227X	NODE7X	0.93084716796875
NODE106X	GENE385X	GENE331X	0.9302978515625
NODE107X	NODE93X	NODE92X	0.929443359375
NODE108X	GENE98X	NODE107X	0.929443359375
NODE109X	GENE243X	GENE95X	0.92864990234375
NODE110X	GENE49X	GENE2X	0.9278564453125
NODE111X	GENE179X	NODE109X	0.92742919921875
NODE112X	GENE267X	GENE90X	0.9273681640625
NODE113X	GENE125X	GENE9X	0.927001953125
NODE114X	GENE349X	GENE106X	0.927001953125
NODE115X	GENE244X	GENE52X	0.92669677734375
NODE116X	NODE76X	NODE115X	0.92669677734375
NODE117X	GENE509X	NODE87X	0.92657470703125
NODE118X	GENE476X	GENE22X	0.92620849609375
NODE119X	GENE445X	NODE118X	0.92620849609375
NODE120X	GENE171X	GENE37X	0.92596435546875
NODE121X	GENE264X	NODE120X	0.92596435546875
NODE122X	GENE447X	GENE216X	0.92584228515625
NODE123X	NODE108X	GENE39X	0.92559814453125
NODE124X	GENE353X	GENE291X	0.92559814453125
NODE125X	NODE98X	GENE239X	0.92535400390625
NODE126X	GENE436X	GENE387X	0.925048828125
NODE127X	GENE195X	NODE112X	0.92498779296875
NODE128X	NODE104X	GENE314X	0.92486572265625
NODE129X	GENE149X	NODE128X	0.92486572265625
NODE130X	GENE228X	GENE221X	0.92462158203125
NODE131X	NODE25X	GENE122X	0.92431640625
NODE132X	GENE458X	NODE131X	0.92431640625
NODE133X	GENE272X	GENE141X	0.9241943359375
NODE134X	GENE82X	GENE35X	0.924072265625
NODE135X	GENE50X	NODE106X	0.924072265625
NODE136X	GENE427X	GENE414X	0.923828125
NODE137X	GENE474X	NODE136X	0.923828125
NODE138X	GENE382X	GENE181X	0.92376708984375
NODE139X	NODE59X	NODE138X	0.92376708984375
NODE140X	GENE465X	NODE133X	0.9237060546875
NODE141X	NODE54X	NODE89X	0.92352294921875
NODE142X	GENE41X	NODE141X	0.92352294921875
NODE143X	GENE475X	GENE316X	0.9232177734375
NODE144X	GENE276X	NODE99X	0.9227294921875
NODE145X	GENE396X	GENE126X	0.92230224609375
NODE146X	NODE32X	GENE484X	0.92230224609375
NODE147X	GENE383X	GENE124X	0.92218017578125
NODE148X	NODE65X	GENE118X	0.921875
NODE149X	NODE44X	NODE129X	0.921875
NODE150X	GENE375X	NODE149X	0.921875
NODE151X	GENE543X	GENE526X	0.921630859375
NODE152X	NODE61X	GENE565X	0.9215087890625
NODE153X	NODE132X	NODE123X	0.921142578125
NODE154X	NODE28X	NODE153X	0.92108154296875
NODE155X	GENE263X	NODE9X	0.92095947265625
NODE156X	GENE415X	GENE412X	0.9208984375
NODE157X	GENE256X	GENE222X	0.92083740234375
NODE158X	GENE235X	GENE121X	0.92059326171875
NODE159X	NODE142X	NODE24X	0.919921875
NODE160X	GENE65X	NODE95X	0.91973876953125
NODE161X	NODE160X	NODE45X	0.91973876953125
NODE162X	GENE300X	GENE199X	0.91949462890625
NODE163X	GENE120X	NODE23X	0.91912841796875
NODE164X	GENE364X	GENE78X	0.9190673828125
NODE165X	GENE297X	GENE58X	0.9189453125
NODE166X	GENE330X	GENE285X	0.91876220703125
NODE167X	GENE91X	GENE89X	0.91839599609375
NODE168X	NODE119X	GENE79X	0.9183349609375
NODE169X	GENE57X	NODE168X	0.9183349609375
NODE170X	GENE610X	GENE593X	0.91778564453125
NODE171X	NODE48X	NODE121X	0.9176025390625
NODE172X	GENE104X	GENE26X	0.91754150390625
NODE173X	GENE288X	GENE209X	0.9173583984375
NODE174X	GENE277X	GENE144X	0.91729736328125
NODE175X	NODE125X	NODE116X	0.91729736328125
NODE176X	NODE175X	NODE154X	0.91729736328125
NODE177X	GENE220X	NODE161X	0.91644287109375
NODE178X	GENE358X	NODE46X	0.9161376953125
NODE179X	GENE287X	GENE232X	0.91607666015625
NODE180X	GENE423X	GENE188X	0.91552734375
NODE181X	GENE455X	GENE73X	0.91510009765625
NODE182X	GENE592X	GENE527X	0.9150390625
NODE183X	NODE66X	NODE152X	0.9150390625
NODE184X	GENE491X	GENE488X	0.9149169921875
NODE185X	NODE113X	GENE33X	0.9146728515625
NODE186X	GENE284X	GENE283X	0.913818359375
NODE187X	NODE31X	NODE186X	0.913818359375
NODE188X	GENE236X	NODE165X	0.913818359375
NODE189X	NODE82X	GENE260X	0.91326904296875
NODE190X	GENE523X	GENE511X	0.91326904296875
NODE191X	GENE591X	NODE190X	0.91326904296875
NODE192X	GENE51X	GENE8X	0.9129638671875
NODE193X	NODE146X	NODE13X	0.9129638671875
NODE194X	GENE545X	NODE193X	0.9129638671875
NODE195X	GENE115X	NODE162X	0.9124755859375
NODE196X	NODE167X	NODE195X	0.9124755859375
NODE197X	GENE273X	GENE145X	0.91156005859375
NODE198X	GENE1X	NODE144X	0.91156005859375
NODE199X	GENE286X	NODE155X	0.91156005859375
NODE200X	GENE40X	NODE189X	0.91143798828125
NODE201X	GENE148X	GENE92X	0.91119384765625
NODE202X	NODE159X	GENE44X	0.9111328125
NODE203X	NODE126X	GENE241X	0.91107177734375
NODE204X	GENE336X	GENE319X	0.909912109375
NODE205X	NODE30X	GENE554X	0.9097900390625
NODE206X	NODE52X	GENE456X	0.90960693359375
NODE207X	GENE238X	NODE206X	0.90960693359375
NODE208X	NODE207X	GENE71X	0.90960693359375
NODE209X	GENE425X	NODE58X	0.9095458984375
NODE210X	NODE134X	NODE77X	0.9091796875
NODE211X	NODE5X	NODE140X	0.90869140625
NODE212X	GENE205X	NODE211X	0.90869140625
NODE213X	GENE590X	GENE508X	0.90850830078125
NODE214X	GENE457X	GENE323X	0.90826416015625
NODE215X	NODE156X	NODE214X	0.90753173828125
NODE216X	NODE150X	NODE202X	0.9072265625
NODE217X	GENE354X	NODE216X	0.9072265625
NODE218X	GENE217X	GENE56X	0.90704345703125
NODE219X	NODE70X	NODE43X	0.9061279296875
NODE220X	GENE373X	GENE162X	0.906005859375
NODE221X	GENE96X	NODE176X	0.905517578125
NODE222X	GENE562X	GENE537X	0.9053955078125
NODE223X	NODE217X	GENE403X	0.9052734375
NODE224X	GENE391X	GENE355X	0.90496826171875
NODE225X	NODE224X	NODE215X	0.90496826171875
NODE226X	GENE160X	GENE114X	0.9049072265625
NODE227X	NODE169X	NODE208X	0.90460205078125
NODE228X	NODE94X	GENE540X	0.904541015625
NODE229X	GENE127X	GENE16X	0.90447998046875
NODE230X	GENE233X	NODE114X	0.904296875
NODE231X	GENE361X	NODE230X	0.904296875
NODE232X	NODE102X	NODE231X	0.904296875
NODE233X	NODE73X	GENE530X	0.904052734375
NODE234X	NODE122X	NODE181X	0.9039306640625
NODE235X	GENE432X	GENE119X	0.9033203125
NODE236X	GENE351X	GENE320X	0.90325927734375
NODE237X	NODE221X	NODE236X	0.90325927734375
NODE238X	GENE544X	NODE182X	0.9031982421875
NODE239X	GENE569X	GENE485X	0.90283203125
NODE240X	GENE190X	NODE166X	0.90228271484375
NODE241X	NODE227X	NODE172X	0.9013671875
NODE242X	GENE477X	GENE24X	0.9007568359375
NODE243X	NODE183X	NODE81X	0.90057373046875
NODE244X	NODE194X	NODE243X	0.90057373046875
NODE245X	GENE517X	NODE244X	0.90057373046875
NODE246X	NODE164X	GENE203X	0.9002685546875
NODE247X	NODE196X	GENE208X	0.89984130859375
NODE248X	NODE209X	NODE247X	0.89971923828125
NODE249X	NODE212X	GENE280X	0.899658203125
NODE250X	GENE597X	GENE546X	0.8995361328125
NODE251X	NODE80X	GENE472X	0.8992919921875
NODE252X	NODE191X	GENE555X	0.8992919921875
NODE253X	GENE275X	NODE188X	0.89898681640625
NODE254X	GENE576X	GENE519X	0.89837646484375
NODE255X	NODE218X	NODE248X	0.898193359375
NODE256X	NODE110X	GENE308X	0.8978271484375
NODE257X	NODE71X	NODE55X	0.897705078125
NODE258X	NODE147X	GENE409X	0.8975830078125
NODE259X	NODE50X	GENE42X	0.89752197265625
NODE260X	GENE30X	NODE259X	0.89752197265625
NODE261X	NODE237X	NODE241X	0.89691162109375
NODE262X	NODE174X	NODE261X	0.89691162109375
NODE263X	NODE262X	NODE86X	0.89691162109375
NODE264X	GENE72X	NODE210X	0.89654541015625
NODE265X	NODE240X	GENE262X	0.8956298828125
NODE266X	GENE86X	GENE68X	0.89532470703125
NODE267X	NODE139X	GENE359X	0.89532470703125
NODE268X	GENE435X	GENE163X	0.89459228515625
NODE269X	GENE408X	GENE230X	0.8941650390625
NODE270X	GENE317X	GENE47X	0.89398193359375
NODE271X	NODE251X	NODE204X	0.89398193359375
NODE272X	NODE271X	NODE258X	0.89398193359375
NODE273X	GENE43X	NODE18X	0.89349365234375
NODE274X	GENE60X	NODE85X	0.8934326171875
NODE275X	NODE225X	GENE410X	0.893310546875
NODE276X	GENE609X	GENE606X	0.89324951171875
NODE277X	GENE398X	NODE179X	0.8929443359375
NODE278X	NODE249X	NODE185X	0.8929443359375
NODE279X	NODE148X	NODE278X	0.89288330078125
NODE280X	GENE204X	GENE138X	0.89276123046875
NODE281X	GENE567X	GENE507X	0.8927001953125
NODE282X	NODE234X	GENE184X	0.89239501953125
NODE283X	GENE541X	NODE184X	0.8922119140625
NODE284X	GENE299X	GENE248X	0.89190673828125
NODE285X	GENE322X	NODE273X	0.89105224609375
NODE286X	NODE280X	NODE105X	0.89093017578125
NODE287X	NODE198X	NODE286X	0.89093017578125
NODE288X	NODE270X	GENE164X	0.890869140625
NODE289X	GENE446X	NODE288X	0.890869140625
NODE290X	GENE464X	GENE246X	0.8907470703125
NODE291X	GENE153X	GENE130X	0.89068603515625
NODE292X	GENE332X	GENE172X	0.89019775390625
NODE293X	NODE292X	NODE275X	0.89019775390625
NODE294X	NODE219X	NODE88X	0.8892822265625
NODE295X	NODE100X	NODE282X	0.88909912109375
NODE296X	NODE192X	GENE165X	0.88861083984375
NODE297X	NODE101X	GENE192X	0.88836669921875
NODE298X	GENE463X	GENE140X	0.8883056640625
NODE299X	NODE265X	GENE400X	0.8878173828125
NODE300X	NODE264X	GENE240X	0.887451171875
NODE301X	GENE407X	GENE123X	0.886474609375
NODE302X	NODE143X	GENE200X	0.88629150390625
NODE303X	NODE75X	NODE238X	0.88616943359375
NODE304X	GENE512X	NODE254X	0.88616943359375
NODE305X	GENE515X	NODE213X	0.885986328125
NODE306X	GENE559X	NODE305X	0.885986328125
NODE307X	NODE295X	GENE278X	0.88555908203125
NODE308X	NODE111X	NODE17X	0.88543701171875
NODE309X	GENE75X	GENE69X	0.8851318359375
NODE310X	NODE177X	NODE309X	0.8851318359375
NODE311X	GENE226X	NODE299X	0.88482666015625
NODE312X	NODE279X	NODE223X	0.8846435546875
NODE313X	NODE312X	NODE263X	0.8846435546875
NODE314X	NODE310X	NODE313X	0.8846435546875
NODE315X	NODE314X	NODE272X	0.8846435546875
NODE316X	GENE154X	GENE133X	0.884521484375
NODE317X	NODE293X	NODE163X	0.88433837890625
NODE318X	NODE277X	GENE462X	0.88348388671875
NODE319X	GENE325X	GENE302X	0.88262939453125
NODE320X	GENE428X	NODE180X	0.88262939453125
NODE321X	GENE311X	GENE21X	0.88214111328125
NODE322X	GENE585X	GENE533X	0.88214111328125
NODE323X	GENE131X	GENE4X	0.8818359375
NODE324X	GENE583X	GENE552X	0.88177490234375
NODE325X	NODE22X	NODE239X	0.8817138671875
NODE326X	NODE256X	GENE10X	0.88140869140625
NODE327X	NODE326X	NODE315X	0.88140869140625
NODE328X	NODE296X	GENE17X	0.88116455078125
NODE329X	GENE380X	NODE311X	0.88104248046875
NODE330X	GENE215X	GENE147X	0.8807373046875
NODE331X	GENE174X	NODE253X	0.8807373046875
NODE332X	GENE580X	GENE528X	0.88006591796875
NODE333X	NODE331X	GENE309X	0.87939453125
NODE334X	GENE601X	GENE539X	0.87921142578125
NODE335X	NODE327X	GENE135X	0.87908935546875
NODE336X	GENE460X	GENE207X	0.87908935546875
NODE337X	GENE439X	NODE336X	0.87908935546875
NODE338X	NODE232X	GENE371X	0.8787841796875
NODE339X	GENE578X	GENE549X	0.87823486328125
NODE340X	GENE469X	GENE335X	0.8779296875
NODE341X	NODE245X	NODE79X	0.87774658203125
NODE342X	NODE332X	NODE341X	0.87774658203125
NODE343X	NODE342X	NODE252X	0.87774658203125
NODE344X	NODE343X	NODE117X	0.87774658203125
NODE345X	GENE411X	GENE157X	0.87762451171875
NODE346X	GENE77X	NODE345X	0.87762451171875
NODE347X	NODE260X	NODE298X	0.8773193359375
NODE348X	NODE151X	GENE600X	0.8765869140625
NODE349X	NODE348X	NODE344X	0.8765869140625
NODE350X	GENE74X	NODE83X	0.87652587890625
NODE351X	NODE301X	NODE307X	0.8760986328125
NODE352X	GENE318X	GENE289X	0.87603759765625
NODE353X	GENE108X	NODE352X	0.87603759765625
NODE354X	NODE335X	NODE351X	0.8758544921875
NODE355X	NODE201X	NODE300X	0.87548828125
NODE356X	NODE33X	GENE282X	0.87530517578125
NODE357X	GENE599X	GENE550X	0.8751220703125
NODE358X	GENE397X	GENE266X	0.87493896484375
NODE359X	NODE130X	NODE358X	0.87493896484375
NODE360X	GENE129X	NODE354X	0.874755859375
NODE361X	NODE246X	GENE103X	0.87451171875
NODE362X	GENE395X	NODE361X	0.87451171875
NODE363X	NODE127X	GENE250X	0.87451171875
NODE364X	NODE317X	GENE303X	0.8741455078125
NODE365X	NODE289X	NODE328X	0.8726806640625
NODE366X	NODE322X	NODE349X	0.87225341796875
NODE367X	NODE72X	NODE366X	0.87225341796875
NODE368X	NODE303X	NODE367X	0.87225341796875
NODE369X	NODE283X	NODE368X	0.87225341796875
NODE370X	NODE187X	GENE14X	0.87152099609375
NODE371X	GENE116X	NODE370X	0.87152099609375
NODE372X	NODE157X	GENE381X	0.87115478515625
NODE373X	GENE269X	GENE142X	0.87078857421875
NODE374X	NODE329X	NODE229X	0.87042236328125
NODE375X	NODE374X	NODE360X	0.87042236328125
NODE376X	GENE449X	GENE13X	0.870361328125
NODE377X	NODE362X	NODE78X	0.87017822265625
NODE378X	NODE318X	GENE255X	0.86968994140625
NODE379X	NODE330X	NODE375X	0.8695068359375
NODE380X	GENE211X	GENE107X	0.8690185546875
NODE381X	NODE320X	NODE364X	0.86871337890625
NODE382X	NODE199X	NODE373X	0.8682861328125
NODE383X	GENE321X	GENE151X	0.8680419921875
NODE384X	NODE379X	NODE353X	0.8677978515625
NODE385X	GENE324X	NODE383X	0.86737060546875
NODE386X	NODE380X	GENE186X	0.86688232421875
NODE387X	GENE294X	NODE220X	0.8668212890625
NODE388X	NODE387X	GENE431X	0.8668212890625
NODE389X	GENE177X	GENE15X	0.86669921875
NODE390X	NODE145X	GENE253X	0.8665771484375
NODE391X	GENE522X	GENE518X	0.86578369140625
NODE392X	NODE321X	GENE453X	0.86572265625
NODE393X	GENE584X	GENE570X	0.86553955078125
NODE394X	NODE135X	NODE386X	0.8651123046875
NODE395X	GENE237X	GENE180X	0.864990234375
NODE396X	GENE607X	GENE587X	0.86444091796875
NODE397X	GENE461X	GENE338X	0.86407470703125
NODE398X	NODE355X	NODE284X	0.864013671875
NODE399X	NODE384X	NODE333X	0.86383056640625
NODE400X	NODE399X	NODE365X	0.862548828125
NODE401X	NODE200X	NODE400X	0.86175537109375
NODE402X	GENE421X	GENE196X	0.860595703125
NODE403X	NODE290X	GENE270X	0.860595703125
NODE404X	GENE434X	NODE382X	0.860595703125
NODE405X	GENE168X	NODE308X	0.8604736328125
NODE406X	NODE2X	GENE94X	0.86041259765625
NODE407X	NODE363X	NODE255X	0.86041259765625
NODE408X	NODE398X	NODE407X	0.86041259765625
NODE409X	NODE408X	NODE401X	0.86041259765625
NODE410X	NODE391X	NODE257X	0.86041259765625
NODE411X	GENE416X	NODE371X	0.85992431640625
NODE412X	NODE269X	NODE378X	0.85980224609375
NODE413X	NODE268X	GENE333X	0.8597412109375
NODE414X	NODE173X	GENE348X	0.85931396484375
NODE415X	GENE313X	GENE185X	0.8590087890625
NODE416X	NODE369X	GENE605X	0.85833740234375
NODE417X	NODE203X	NODE124X	0.8580322265625
NODE418X	NODE316X	NODE417X	0.8580322265625
NODE419X	NODE377X	GENE150X	0.85693359375
NODE420X	NODE340X	GENE389X	0.856689453125
NODE421X	NODE403X	GENE197X	0.85595703125
NODE422X	NODE304X	GENE602X	0.855224609375
NODE423X	NODE324X	GENE503X	0.85491943359375
NODE424X	NODE294X	NODE404X	0.85418701171875
NODE425X	NODE274X	NODE197X	0.85394287109375
NODE426X	GENE404X	NODE392X	0.85394287109375
NODE427X	NODE418X	NODE426X	0.85394287109375
NODE428X	NODE205X	NODE422X	0.85394287109375
NODE429X	NODE428X	NODE233X	0.85394287109375
NODE430X	GENE342X	GENE305X	0.85345458984375
NODE431X	GENE365X	GENE328X	0.85302734375
NODE432X	NODE350X	GENE478X	0.85296630859375
NODE433X	GENE470X	GENE170X	0.852783203125
NODE434X	NODE178X	GENE202X	0.85205078125
NODE435X	GENE143X	NODE434X	0.85205078125
NODE436X	NODE346X	NODE435X	0.85205078125
NODE437X	NODE425X	NODE436X	0.85205078125
NODE438X	GENE102X	NODE389X	0.85198974609375
NODE439X	NODE285X	NODE56X	0.85162353515625
NODE440X	NODE137X	GENE298X	0.851318359375
NODE441X	GENE281X	GENE166X	0.85052490234375
NODE442X	NODE441X	NODE376X	0.85052490234375
NODE443X	NODE442X	NODE427X	0.85052490234375
NODE444X	GENE568X	GENE532X	0.84967041015625
NODE445X	GENE448X	GENE426X	0.8489990234375
NODE446X	GENE379X	GENE337X	0.84881591796875
NODE447X	GENE386X	GENE105X	0.84832763671875
NODE448X	NODE447X	NODE411X	0.84832763671875
NODE449X	NODE448X	NODE409X	0.84832763671875
NODE450X	GENE279X	GENE152X	0.8482666015625
NODE451X	NODE421X	GENE293X	0.84783935546875
NODE452X	NODE266X	GENE392X	0.84765625
NODE453X	NODE394X	NODE287X	0.847412109375
NODE454X	GENE301X	NODE453X	0.84735107421875
NODE455X	GENE586X	GENE581X	0.8472900390625
NODE456X	GENE257X	NODE415X	0.84722900390625
NODE457X	GENE429X	GENE84X	0.8463134765625
NODE458X	GENE175X	NODE397X	0.84490966796875
NODE459X	NODE302X	NODE458X	0.84490966796875
NODE460X	NODE170X	NODE250X	0.844482421875
NODE461X	GENE268X	GENE132X	0.84429931640625
NODE462X	NODE388X	NODE461X	0.84429931640625
NODE463X	GENE595X	GENE594X	0.84375
NODE464X	GENE557X	NODE463X	0.84375
NODE465X	NODE338X	GENE249X	0.84326171875
NODE466X	GENE6X	NODE465X	0.84326171875
NODE467X	NODE420X	NODE242X	0.8427734375
NODE468X	NODE419X	NODE414X	0.84234619140625
NODE469X	NODE390X	NODE468X	0.84234619140625
NODE470X	NODE381X	NODE267X	0.84130859375
NODE471X	NODE297X	GENE183X	0.84033203125
NODE472X	GENE551X	NODE429X	0.84033203125
NODE473X	NODE460X	NODE228X	0.84014892578125
NODE474X	NODE464X	NODE473X	0.84014892578125
NODE475X	GENE564X	GENE558X	0.83990478515625
NODE476X	NODE339X	NODE475X	0.83990478515625
NODE477X	GENE290X	GENE187X	0.83685302734375
NODE478X	GENE433X	NODE440X	0.8358154296875
NODE479X	NODE424X	NODE235X	0.8348388671875
NODE480X	NODE454X	NODE158X	0.83404541015625
NODE481X	NODE480X	NODE449X	0.8328857421875
NODE482X	NODE60X	NODE466X	0.83270263671875
NODE483X	GENE296X	NODE385X	0.83172607421875
NODE484X	GENE362X	NODE483X	0.83172607421875
NODE485X	NODE103X	GENE341X	0.83099365234375
NODE486X	GENE29X	NODE485X	0.83099365234375
NODE487X	NODE486X	NODE347X	0.83099365234375
NODE488X	NODE396X	NODE416X	0.83074951171875
NODE489X	NODE488X	NODE410X	0.83074951171875
NODE490X	GENE574X	NODE423X	0.8291015625
NODE491X	NODE479X	NODE19X	0.82879638671875
NODE492X	NODE491X	NODE481X	0.82879638671875
NODE493X	GENE334X	GENE55X	0.82769775390625
NODE494X	GENE413X	GENE327X	0.82635498046875
NODE495X	NODE359X	GENE401X	0.8260498046875
NODE496X	NODE492X	NODE478X	0.8258056640625
NODE497X	NODE412X	NODE319X	0.82537841796875
NODE498X	GENE376X	GENE229X	0.82525634765625
NODE499X	NODE222X	GENE556X	0.8251953125
NODE500X	NODE470X	NODE493X	0.82513427734375
NODE501X	NODE487X	GENE219X	0.82403564453125
NODE502X	NODE501X	GENE189X	0.82403564453125
NODE503X	NODE323X	GENE34X	0.82379150390625
NODE504X	NODE503X	NODE471X	0.82379150390625
NODE505X	NODE439X	NODE504X	0.82379150390625
NODE506X	NODE496X	NODE443X	0.823486328125
NODE507X	NODE467X	NODE497X	0.82281494140625
NODE508X	GENE603X	GENE493X	0.82196044921875
NODE509X	NODE499X	NODE508X	0.82196044921875
NODE510X	NODE276X	NODE509X	0.82196044921875
NODE511X	NODE506X	NODE495X	0.8218994140625
NODE512X	NODE511X	NODE482X	0.82073974609375
NODE513X	NODE291X	GENE214X	0.82049560546875
NODE514X	GENE346X	GENE111X	0.81805419921875
NODE515X	NODE472X	GENE608X	0.8145751953125
NODE516X	NODE513X	NODE413X	0.8140869140625
NODE517X	NODE462X	NODE450X	0.81298828125
NODE518X	GENE113X	GENE83X	0.8123779296875
NODE519X	NODE457X	GENE100X	0.812255859375
NODE520X	GENE510X	NODE444X	0.81182861328125
NODE521X	GENE611X	NODE520X	0.81182861328125
NODE522X	NODE510X	NODE489X	0.81134033203125
NODE523X	NODE521X	NODE522X	0.81134033203125
NODE524X	NODE325X	NODE523X	0.81134033203125
NODE525X	NODE334X	NODE524X	0.81134033203125
NODE526X	NODE505X	NODE507X	0.8109130859375
NODE527X	NODE500X	NODE526X	0.8109130859375
NODE528X	NODE527X	NODE512X	0.8109130859375
NODE529X	NODE502X	NODE528X	0.8109130859375
NODE530X	NODE456X	NODE529X	0.8109130859375
NODE531X	NODE516X	NODE530X	0.8109130859375
NODE532X	NODE395X	GENE169X	0.8087158203125
NODE533X	GENE251X	NODE532X	0.8087158203125
NODE534X	NODE525X	NODE515X	0.80657958984375
NODE535X	NODE519X	NODE337X	0.80633544921875
NODE536X	NODE535X	NODE531X	0.80633544921875
NODE537X	GENE459X	GENE343X	0.8055419921875
NODE538X	GENE374X	NODE537X	0.8055419921875
NODE539X	NODE432X	GENE38X	0.80426025390625
NODE540X	NODE474X	NODE534X	0.7987060546875
NODE541X	NODE540X	NODE490X	0.7987060546875
NODE542X	NODE536X	GENE61X	0.79852294921875
NODE543X	NODE452X	NODE226X	0.79833984375
NODE544X	NODE469X	NODE542X	0.79449462890625
NODE545X	NODE171X	GENE378X	0.7921142578125
NODE546X	GENE571X	GENE525X	0.7894287109375
NODE547X	NODE544X	NODE446X	0.7894287109375
NODE548X	NODE539X	NODE437X	0.78875732421875
NODE549X	GENE271X	NODE548X	0.78875732421875
NODE550X	NODE430X	GENE451X	0.78851318359375
NODE551X	NODE405X	NODE550X	0.78851318359375
NODE552X	GENE224X	NODE545X	0.78826904296875
NODE553X	NODE517X	GENE93X	0.78814697265625
NODE554X	NODE547X	NODE553X	0.78814697265625
NODE555X	GENE76X	NODE445X	0.7880859375
NODE556X	NODE455X	NODE541X	0.7867431640625
NODE557X	NODE549X	NODE533X	0.7813720703125
NODE558X	NODE554X	NODE557X	0.7813720703125
NODE559X	NODE402X	GENE441X	0.77960205078125
NODE560X	GENE422X	GENE218X	0.7764892578125
NODE561X	NODE518X	NODE514X	0.77325439453125
NODE562X	NODE477X	NODE451X	0.771484375
NODE563X	NODE562X	NODE558X	0.771484375
NODE564X	NODE543X	NODE563X	0.76983642578125
NODE565X	NODE438X	GENE473X	0.76800537109375
NODE566X	GENE582X	GENE566X	0.76641845703125
NODE567X	NODE552X	NODE459X	0.765869140625
NODE568X	NODE551X	NODE567X	0.765869140625
NODE569X	NODE356X	NODE568X	0.765869140625
NODE570X	NODE564X	NODE569X	0.765869140625
NODE571X	NODE372X	NODE570X	0.765869140625
NODE572X	NODE357X	NODE281X	0.763671875
NODE573X	NODE561X	NODE560X	0.7596435546875
NODE574X	NODE573X	NODE571X	0.7596435546875
NODE575X	NODE572X	GENE534X	0.75714111328125
NODE576X	NODE559X	NODE498X	0.75689697265625
NODE577X	NODE575X	NODE556X	0.7554931640625
NODE578X	GENE390X	GENE366X	0.75238037109375
NODE579X	NODE538X	NODE574X	0.7523193359375
NODE580X	GENE589X	NODE577X	0.75128173828125
NODE581X	NODE580X	NODE306X	0.7496337890625
NODE582X	NODE579X	GENE444X	0.7427978515625
NODE583X	GENE577X	GENE575X	0.7391357421875
NODE584X	NODE582X	NODE576X	0.7391357421875
NODE585X	NODE581X	NODE476X	0.73492431640625
NODE586X	NODE585X	GENE579X	0.73138427734375
NODE587X	NODE584X	GENE350X	0.72882080078125
NODE588X	NODE431X	NODE587X	0.72869873046875
NODE589X	NODE494X	GENE438X	0.7247314453125
NODE590X	NODE588X	GENE329X	0.72235107421875
NODE591X	NODE586X	NODE583X	0.7205810546875
NODE592X	NODE433X	GENE393X	0.7197265625
NODE593X	NODE555X	NODE484X	0.7197265625
NODE594X	GENE339X	NODE578X	0.71112060546875
NODE595X	NODE591X	GENE498X	0.71075439453125
NODE596X	GENE347X	NODE590X	0.701904296875
NODE597X	NODE592X	NODE596X	0.69903564453125
NODE598X	NODE597X	NODE593X	0.6917724609375
NODE599X	GENE596X	NODE595X	0.6907958984375
NODE600X	NODE594X	NODE598X	0.67803955078125
NODE601X	NODE600X	GENE440X	0.6484375
NODE602X	NODE565X	NODE601X	0.6396484375
NODE603X	NODE546X	NODE599X	0.63031005859375
NODE604X	NODE406X	NODE602X	0.63031005859375
NODE605X	GENE563X	NODE603X	0.6220703125
NODE606X	NODE566X	GENE588X	0.619140625
NODE607X	NODE605X	NODE393X	0.61865234375
NODE608X	GENE454X	NODE604X	0.5570068359375
NODE609X	NODE589X	NODE608X	0.53887939453125
NODE610X	NODE607X	NODE606X	0.48626708984375
NODE611X	NODE609X	NODE610X	-0.97247314453125
