# Supplementary material for: Intrinsic androgen-dependent gene expression patterns revealed by comparison of genital fibroblasts from normal males and individuals with complete and partial androgen insensitivity syndrome
Source: BMC Genomics. 2007 Oct 18;8:376. doi: 10.1186/1471-2164-8-376 (PMC2212662; doi:10.1186/1471-2164-8-376)
Supplement: Additional file 5 — Text file to visualize data for figure 2 together with additional files 6, 7 and 8 in TreeView [19]. [file 1471-2164-8-376-S5.txt]

CLID	NAME	GWEIGHT	ARD001 AIS3 labiscrotal (1)	ARD075 CAIS mosaicism labia majora (1)	ARD082 AIS3 foreskin (1)	ARD084 AIS3 labioscrotal (1)	ARD1004 CAIS gonad (1)	ARD1097 CAIS labia majora (1)	ARD183 AIS3 foreskin (1)	ARD208 AIS3 labioscrotal (1)	ARD291a CAIS gonad (1)	ARD291b CAIS gonad (1)	ARD306 AIS2 scrotum (1)	ARD339 AIS3 foreskin (1)	ARD377 AIS4 labia majora (1)	ARD380 AIS4 localization not documented (1)	ARD402 CAIS labia majora (1)	ARD407 AIS2 scrotum (1)	ARD411 CAIS labia majora (1)	ARD446 AIS2 localization not documented (1)	ARD465 CAIS mosaicism labia majora (1)	ARD527 AIS2 scrotum (1)	ARD531 CAIS gonad (1)	ARD534 AIS3 labioscrotal (1)	ARD557b CAIS gonad (1)	ARD557a CAIS gonad (1)	ARD659 AIS4 localization not documented (1)	ARD682 CAIS labia majora (1)	ARD709 AIS3 gonad (1)	ARD774 AIS2 scrotum (1)	ARD842 CAIS gonad (1)	F-33b normal foreskin (1)	F-33a normal foreskin (1)	F-40 normal foreskin (1)	F-52 normal foreskin (1)	F-56 normal foreskin (1)	F-57 normal foreskin (1)	F-58 normal foreskin (1)	F-59 normal foreskin (1)	F-60 normal foreskin (1)	F-62 normal foreskin (1)	N-LS12 normal forearm (1)	N-ST4 normal abdominal skin (1)	ARD1097a CAIS labia majora (2)	ARD1097b CAIS labia majora (2)	ARD306 AIS2 scrotum (2)	ARD402a CAIS labia majora (2)	ARD402b CAIS labia majora (2)	ARD407 AIS2 scrotum (2)
EWEIGHT			1	1	1	1	1	1	1	1	1	1	1	1	1	1	1	1	1	1	1	1	1	1	1	1	1	1	1	1	1	1	1	1	1	1	1	1	1	1	1	1	1	1	1	1	1	1	1
IMAGE:1457276	|| GPCR5A || G protein-coupled receptor, family C, group 5, member A || 226507	1	-1.31	1.89	-1.87	0.01	1.4	-1.96	1.22	0.88	0.38	-0.01	0.48	-0.53	-1.79	-0.37	0.32	-0.7	-2.14	0.39	0.9	0.39	-0.13	1.32	0.24	-0.75	-0.48	-1.47	1.91	0.77	0.42	-0.04	-0.1	0.72	0.41	0.74	-0.12	0.15	0.56	0.84	0.22	-2.08	-0.71	-2.995	-2.125	-0.475	-1.245	-0.865	-0.245
IMAGE:378365	|| PERP || PERP, TP53 apoptosis effector || 223403	1	-0.5923		0.1177	0.6977	0.7477	-0.04229	0.2677	0.9877		-1.572	0.3077	0.3277	-0.8223	-0.04229	-1.542	0.3977	-0.9523	-0.2723	0.4177	-0.02229	-0.2823	0.2577		-0.06229	0.2777	-1.002	0.5677	0.2977	-0.3123		-0.4123	0.2377	-0.1523	0.1177	0.3277	-0.3423	0.7277	1.098	0.2477			-1.293	-1.453	0.2467	-0.6033	-0.4333	0.1067
IMAGE:42681	|| ANKRD13 || **Ankyrin repeat domain 13 || 100194	1	-0.2572	-0.2872	-0.6072	0.2028	-0.2272	-0.09718	0.4628		0.6028	0.06282	0.02282	-0.2572	-0.4672	0.3828	-0.5772		-0.03718	-0.1572	0.1028	0.2628	0.3128	0.3428	0.2928	-0.3172	-0.8872	-0.05718	0.3028	0.02282	0.7328	0.08282	-0.4272	0.08282	0.08282	-0.2672	-0.3272	-0.2872	0.6628	0.3028	0.4628	-0.2472	0.00282	-0.6238	-0.09375	-0.1938	-0.5438	-0.4038	0.3462
IMAGE:280699	|| UCC1 || Ependymin related protein 1 (zebrafish) || 222592	1	1.575	-0.9054	-2.405	-0.8354	2.295	-0.9954	0.8746	0.3346	2.815	1.815	0.8046	-3.395	-0.6654	-5.365	-0.1254	-0.2454	-0.5254	-1.635	-2.365	-2.065	1.345	0.8246	1.815	1.125	-0.3854	-0.5354		1.405	2.595	0.02462	-0.6254		-1.095	0.7546	0.9446	1.015	0.6846	0.4246	-0.04538	-0.5054	1.255	-1.456	-1.206	0.6736	-1.996	-0.4664	-2.006
IMAGE:687297	|| RAB3B || RAB3B, member RAS oncogene family || 114128	1	0.5355	0.6955	0.0055	0.0155	0.0955	-0.7145	-0.2545	0.6555	-0.2045	-0.5045	0.5355	-0.9245	-1.014	0.4155	-1.834	0.8455	-0.0945	0.4655	-0.0245	0.5455	0.1955	0.7155	0.5855	0.1155	-1.244	0.3655	0.0455	0.6455	0.0855	-0.3145	-0.8545	-0.0545	-0.2345		0.0655	-0.4345	0.2555	0.0355	-0.2345	0.4155	0.6055	-0.06667	0.3133	0.3433	-1.537	-1.817	0.4133
IMAGE:595037	|| GPCR5A || G protein-coupled receptor, family C, group 5, member A || 110876	1	-1.452	2.938	-1.032	-0.5017	1.468	-1.612	1.058	0.5183	-0.2417	-0.4217	0.008293	-1.302	-1.142	-0.3617	-2.462	-0.8717	-1.802	-0.05171	1.668	0.3983	0.2383	1.608	0.4883	-0.2917	-0.2317	-1.642	1.748	0.4183	0.4083	0.1283	-0.3317	0.4183	1.018	1.438	0.2883	0.7883	1.278	0.8383	0.5083	-2.962	-0.9617	-2.395	-1.685	0.005417	-1.275	-0.8146	-0.6646
IMAGE:1469292	|| PIM2 || Pim-2 oncogene || 108785	1					0.44	0.11	-0.32		0.16	-0.34			-0.73	0.68									0.1	0.05	0.06	0.22		0.36		0.25	-0.75						0.03		-0.06	-0.12	-0.14	-0.337	-0.887	0.353	-0.447	-0.887	0.183
IMAGE:70500	|| TBX3 || T-box 3 (ulnar mammary syndrome) || 118130	1	1.759	0.4292	0.8492	-1.131	0.03925	-0.02075	0.5092	1.479	-1.931	-2.521	-0.1408	1.379	-1.891	1.729	-1.281	0.4892	-1.091		0.3792	0.4492	-1.631	0.4692	-0.5308	-1.671	0.3192	-0.8308	-1.241	1.039	-2.511	1.679	1.009	0.5492	-0.1108	0.7092	0.7792	0.07925	-0.1208	0.9392	0.7192	0.5692	0.2992	-0.07727	-0.2673		-1.177	-1.017	0.3827
IMAGE:1467309	|| BRD4 || Bromodomain containing 4 || 224330	1	0.1657	-0.4743	0.2057	0.2457	0.6657	-0.7743	-0.09432	0.5757	0.005676	-0.1643	0.5857		-1.804	0.3957	-0.4243	0.04568	-0.5243	0.5957		-0.01432	1.966	-0.3943	-0.08432	0.1557	-0.02432	0.1257	0.4357	0.1757	0.8257	-0.9643	-0.6043	0.5057	0.3957	0.3957		-0.3143	-0.5143		0.1057	-1.304	-0.09432	-0.3645	-0.07455	-0.5445		0.01545	0.2555
IMAGE:768272	|| GOLGA2 || **Golgi autoantigen, golgin subfamily a, 2 || 103509	1	0.4452	0.2052	-0.3948	-1.365	-0.4348	0.3952	0.2952	0.3952	-0.5848	0.1752	0.09525	-0.4248	-0.04475	0.3752	-0.5248	0.05525	0.1252	-0.2248	-0.6348	-0.3448	-0.1648	0.1952	-0.00475	-0.2448	-0.1748	-0.1848	-0.1348		0.7252	0.4352	0.2952	0.06525	0.3252	-0.1248	-0.2648	0.04525	0.3052	0.5352	0.7152	-0.1048	0.1752	-0.5462	-0.8462	-0.2762	-0.5662	-0.3362	0.4538
IMAGE:71087	|| MAFF || V-maf musculoaponeurotic fibrosarcoma oncogene homolog F (avian) || 120921	1	-0.1595	0.1105	-0.1795	-0.1095	0.9005	-0.4995	0.2705	0.3405	-1.34	-1.24	-0.1595	-0.1595	-0.3195	1.01	-0.1195	-0.4395	-0.5795	0.09049	-0.1795	-0.08951	0.3705	0.5205	0.3905	0.1105	-0.09951	0.4005	0.4205	0.1405	-0.6195	-0.3295	-0.6095	0.3805	0.3805	0.09049	-0.5995	-0.09951	0.1805	0.7405	0.1805	0.08049	0.8205	-1.233	-0.5433	0.4567	-0.5933	-0.2033	-0.3833
IMAGE:73418	|| LYN || V-yes-1 Yamaguchi sarcoma viral related oncogene homolog || 115200	1	-1.63	0.2803	-0.4497	-1.24	0.6203	-0.4097	1.57	0.5403		0.2503	0.2103	-1.59	-1.38	0.01027	-3.89	0.2003		-0.3297	0.4703		0.6603	0.6203	1.67	0.5503	-1.02	-0.8097	1.22	-0.3397	0.8103		-0.8497	0.6603	0.5603	-0.00973	0.1703	-0.08973	1.76	1.16	-0.4097	0.3603	0.09027	-0.6304	-1.02	0.9196	-2.22	-0.3204	-0.1004
IMAGE:824124	|| MTMR1 || Myotubularin related protein 1 || 225871	1	0.005854	-0.02415	0.2059	0.7859	-0.05415	-0.3041	-0.2141	-1.104	-0.02415	-0.8241	-0.3241	0.3459	0.5759	0.1259	-0.3541	-0.6941	-0.5441	0.03585	0.3559	-0.2041	-0.004146	-0.1041	0.005854	-0.6341	-0.1841	0.3759	-1.204	0.1059	1.236	-0.07415	-0.3641	-0.3141	0.4459	0.8059	1.656	0.4259	0.6559	-0.3841	0.6559	-0.4441	-0.4241	-0.5889	-0.4889	0.3811	-1.139	-0.3889
IMAGE:280989	|| SLC14A1 || Solute carrier family 14 (urea transporter), member 1 (Kidd blood group) || 244065	1					0.39					-0.78		3.13	1.26			1.72							-0.11							-1.01										-2.72	-1.88	-0.5565	-1.747	1.523	-2.347	-0.5865	1.823
IMAGE:323636	|| WNT5B || Wingless-type MMTV integration site family, member 5B || 104697	1										0.225															-0.225																	-1.053	-0.8833	-1.203	-0.3633	0.4267	-1.453
IMAGE:1928791	|| F3 || Coagulation factor III (thromboplastin, tissue factor) || 308977	1	-0.3421	1.408	-1.892	1.008	-1.172	0.2979	-0.5521	1.538	1.608	0.9579	0.6679	-3.322	-1.252		-1.912	0.8979	0.5979	-0.2421	-0.5021	0.6479	2.258	2.278	-0.06205	-0.5921	2.568	0.4979	0.3979	0.9179	2.618	-2.542	-3.502	-0.5521	-0.2221	-0.4321	0.01795	-1.302	-1.192		-1.132	-0.4321	1.968	-0.3883	-0.2283	0.9517	-0.06833	-0.7683	0.08167
IMAGE:1635695	|| GGA2 || Golgi associated, gamma adaptin ear containing, ARF binding protein 2 || 308638	1	0.7895	0.009487	-0.2505	-0.1305	-0.2105		-0.1505	1.229	-0.3705	-0.8705	0.8395	-0.1905	0.2195	-0.1405	-0.01051	0.03949	-0.2505	0.08949	0.09949	0.1495	-0.01051	0.4595	-0.3905	-1.451	0.3395	0.2095	-0.2105	1.039		-0.1805	-0.6705	-0.2505	-0.2105	0.1895	-0.6705	-0.3405	0.1095	0.5395	-0.4505	0.6595	0.3995	-1.101	-0.4309	0.7091	-0.9109	-0.1509	-0.09091
IMAGE:130835	|| RAB11FIP1 || RAB11 family interacting protein 1 (class I) || 112751	1	-0.7408	-0.9208	0.1592	-0.09081	0.9492	-0.8808	0.4592	-0.4308	1.089	0.8092	-0.2408		-0.8708	-0.3908		-0.4608		-0.03081	-1.501	-1.151	1.479	-0.3408	1.039	0.03919	0.5192	-0.9908	1.449	-1.131	2.069	-0.4808	-1.141	0.4792	1.529		0.5792	0.7792	1.239	0.5592	0.9392	-3.831	-0.5408	-0.5261	-0.4961	0.3339	-0.4561	0.2139	0.2139
IMAGE:1585289	|| HAN11 || WD repeat domain 68 || 308790	1	0.2537	-0.2163	-0.2163	-0.3363	0.05368		0.1937	0.6837	0.1537	-0.1063	0.2737	-0.5063	-0.1563		-0.2363	0.1837		-0.2963	0.2037	-0.09632	0.02368	0.4437	0.2137	-0.1463	0.5437	-0.09632	0.2337	0.8037	-0.7263	0.1137	-0.2263	-0.08632	-0.4263	-0.3363	-0.3563	-0.07632	-0.01632	0.04368	0.1537	-0.2063	0.2937	-0.7691	-0.3091	0.3509	-0.8991	-0.01913	-0.1891
IMAGE:397488	|| TBX3 || T-box 3 (ulnar mammary syndrome) || 226783	1	1.435	0.6153		-1.015	-0.1547	-0.5747	0.3853	0.9453	-1.975		-0.3647	1.025		0.9353	0.5853	0.005294	-0.7047	0.4153	0.4653	0.5053	-1.615	-0.1347		1.155		-0.8647	-1.205		-1.115	0.4053		0.2753	-0.2747	0.4453	0.2453	-0.2947	-0.03471	0.6153	0.1053	-0.3247	0.08529	0.02583	0.1758	-0.3442	-1.814	-1.624	1.006
IMAGE:491565	|| CITED2 || Cbp/p300-interacting transactivator, with Glu/Asp-rich carboxy-terminal domain, 2 || 110083	1	0.7893	1.239	-0.3807	0.7993	-2.931	0.8793	0.4593	1.919	-1.511	-1.841	1.149	-0.6307	-0.4607	-0.4107	0.2593	0.8993	0.9393	0.4993	-0.3207	0.5193	-0.8507	1.729	-1.221	-1.401	-1.841	0.7693	-1.561	1.429	-1.331	0.2393	-0.4507	0.02927	0.07927	-0.1007	0.3893	0.08927	0.5793	0.3593	-0.3907	0.6393	0.9493	-0.1446	-0.2146	0.5254	-0.1146	-0.2546	0.6854
IMAGE:146640	|| LRRC1 || Leucine rich repeat containing 1 || 224948	1	-0.312		-1.152		0.598		-0.322	-0.332		0.508	-0.012		-0.672					0.208	0.598		1.448	0.478	1.398	1.268	1.808		-1.322	-1.962			-0.782								0.268		-1.712	-0.5137	-0.09368	-0.8737	-0.9237	-0.4437
IMAGE:268652	|| CDKN1A || Cyclin-dependent kinase inhibitor 1A (p21, Cip1) || 105418	1	0.034	0.574		1.064	0.484	0.034	0.454	0.294	0.304	-0.306	0.154	-1.246	-0.426	-0.656	-1.566	-0.936	0.464	-0.886	0.334	-0.866	1.144	0.624	1.834	1.084	-0.476	-0.516	0.234	-0.476	-0.386	0.114	-0.776	-0.096	-0.916	0.374	-0.166	-0.386	-0.126	-0.246	0.174	0.634	1.044	-1.759	0.0113	0.0113	-0.8287	-0.0587	-0.0787
IMAGE:525926	|| SDC1 || Syndecan 1 || 119785	1	1.015	0.4146	-0.7154	1.245	-0.6554	1.385	-0.01537	0.7546	-1.945	-2.045	1.345	1.555	-0.2054	-1.415	-0.1354	0.9146	0.3946	0.5546	0.6546	0.8446	-1.265	0.8346	-0.1654	-1.275	-1.245	-0.4554	-1.275	1.685	-3.685	0.06463	-0.4454	0.4146	-0.3054	0.1946	1.015	0.3246	1.105	0.5646	0.5746	-0.4954	-0.1054	0.3065	0.2365	-0.2935	-0.6035	-0.9535	0.3865
IMAGE:309929	|| GPR || Putative G protein coupled receptor || 103651	1	-0.02024	-0.2402	-0.2902	0.4498	-0.09024	0.1198	0.1298	0.2998	-0.2902	-0.8502	0.4398	-0.5902	-0.2002	0.4798	-0.3102	-0.0002439	-0.3202	0.1398	-0.2902	0.009756	0.1998	0.4998	0.6798	0.05976	-0.8802	-0.09024	0.3698	0.04976	-0.5602	0.5398	-0.06024	-0.2002	-0.4302	-0.1502	0.2298	-0.1602	0.1798	0.4298	0.2198	0.09976	0.3998	-0.2217	-0.4217	0.2083	-0.7917	0.2283	0.2183
IMAGE:322643	|| SQRDL || Sulfide quinone reductase-like (yeast) || 103086	1	-0.08333	-1.433	0.4267	0.2867	-0.04333	-0.8033	-0.04333	0.2367	-0.6933	-1.473	-0.1433	1.127	-0.7133	0.1767		0.8067	-1.353		1.627	1.177	0.3867	-1.223	-0.1833	-0.8433	1.257	-0.9533	-0.5533	0.2667	-0.8233	0.4467	0.03667	0.4367	0.3267	0.2567	0.4767	0.3667	0.02667	0.2767	0.2767	0.5267	0.1367	-1.743	-1.063	0.6873	-0.7027	-0.1627	0.007273
IMAGE:627688	|| PRPS2 || Phosphoribosyl pyrophosphate synthetase 2 || 115391	1	0.01317	-0.7568	0.1032	-0.04683	-0.2868	-0.3468	-0.006829	0.1832	0.1632	-0.3568	0.1032	0.3932	-0.4568	0.6232	-0.3768	-0.4768	-0.3268	0.3032	0.4532	0.5332	0.1132	-0.1368	-0.01683	-0.4268	0.1632	-0.04683	-0.5668	-0.03683	1.333	0.2732	-0.7268	-0.006829	0.09317	-0.02683	-0.6468	-0.4868	0.1832	0.1832	0.1432	0.3132	0.8932	-0.6563	-0.4363	0.1537	-1.096	-0.5863	0.6537
IMAGE:1587065	|| RPESP || RPE-spondin || 306914	1	-0.7378	-1.058	0.1722	-0.9978	-0.7678	-0.06784	0.07216	0.05216	-0.9478	-1.058	4.092	1.922	-1.118	-0.6078	-1.988	1.552	-3.688	-1.098	-1.928	-0.1478		0.5922	-0.8278		0.5722	-0.007838	-2.618		-0.9078	2.272	2.532	0.4622	2.782		-0.2178	0.7422	1.882	1.012	1.402	-1.048	-0.2778	-2.96	-2.32	0.7696	-0.8604	-2.07	1.31
IMAGE:68049	|| IGFBP5 || Insulin-like growth factor binding protein 5 || 100206	1	-2.324	0.2559	0.8259	-1.964	1.096	-0.1741	2.166	-0.3241	-2.194	-2.994	-0.07415	-1.114	-0.6441	1.456	-4.294	0.6859	-2.454	1.386	0.4959	-0.3741	0.8459	-0.01415	1.226	-0.7041	2.486	-1.234	0.4459	-1.044	-0.2341	0.6359	-0.3241	1.456	3.026	1.336	1.256	1.256	2.936	1.276	1.066	-4.674	-0.4541	-0.4565	-0.4665	0.6335	-2.887	-2.277	1.843
IMAGE:451871	|| EXTL3 || Exostoses (multiple)-like 3 || 112939	1	0.2077	0.2377			-0.4523	0.6877	0.1077	0.2877	-0.2923	-0.8023	0.6277		-0.1923			0.4677	0.06769					0.2877	0.2377	-0.4823	-0.04231	-0.002308	-0.5723	1.018		-0.1623	-0.6123	-0.4423					0.07769	0.1377	-0.2323		-0.1623	-0.3532	-0.4232	0.7368	-0.1232	-0.1632
IMAGE:271115	|| UNR || **Cold shock domain containing E1, RNA-binding || 226084	1	0.02083	0.1808	-0.07917	0.06083	-0.5292	-0.3692	0.08083	0.6608	-0.5292		0.4208		-0.1492	-0.3692	-0.3192	0.2008	-0.2292	0.2608	0.2808	-0.06917	-0.009167	0.2008	-0.1692		0.2408	-0.06917	-0.009167		-0.2292	0.4408		0.07083	-0.4692	-0.1092	0.09083	-0.1092	-0.3692	0.6708	-0.2392	0.5108	0.03083	-0.1917	-0.3017	0.5883	-0.6217	-0.4017	0.1583
IMAGE:45645	|| GNB5 || Guanine nucleotide binding protein (G protein), beta 5 || 120661	1	0.5223	0.9823	0.04225	-0.01775	-0.06775	0.01225	0.3623	0.7723	-0.2577	-0.7177	0.05225	0.2823	0.04225	-0.4477	0.1023	0.2123	-0.7877	-0.2677	0.1523	0.2323	-0.06775	0.3223	-0.1477	-1.018	0.2123	-0.5477	-0.4077	0.4723	0.4623	-0.1977	-0.5277	0.2023	0.06225		0.6623	-0.2577	-0.05775	0.02225	0.1323	-0.7277	0.2023	-0.6923	-0.1323	0.3477	-0.5223	0.2477	-0.4623
IMAGE:1637726	|| || || 307569	1	-0.1446	-0.9246	0.2354	-0.03463	-0.4446	0.2454	0.03537	-0.2646	-0.3746	-1.055	0.4354	-0.6546	0.1554	0.3754	-0.2746	0.4554	0.2954	0.3454	-0.3246	0.7654	-0.1946	0.1654	0.05537	-0.5346	-0.03463	0.06537	-0.3146	0.07537	-0.1646	0.7154	0.005366	0.1754	0.2254	0.3354	0.1454	0.1354	-0.1646	0.2054	0.1754	0.1754	-0.09463	-0.7683	-0.2983	0.1817	-0.3683	0.05167	-0.4983
IMAGE:33438	|| TAF6 || TAF6 RNA polymerase II, TATA box binding protein (TBP)-associated factor, 80kDa || 118046	1	0.06725	0.01725	-0.4227	-0.4427	0.3973	0.07725		0.04725	0.3273	-0.3027	0.1773	-0.5927	0.3273	0.1473	-0.7427	0.1273	-0.00275	0.00725	-0.2027	-0.3127	-0.00275	0.1273	0.3373	-0.2327	0.2473	0.1473	-0.1227	0.01725	-0.4127	0.4173	-0.2227	-0.1027	-0.1727	-0.2527	-0.1927	0.04725	0.2873	0.5173	0.1173	0.3073	0.4473	-0.2564	-0.9264	0.1436	-0.4564	-0.05636	-0.01636
IMAGE:134948	|| ShrmL || Shroom || 105487	1	0.8639		0.04391	0.9639			0.7039	1.744	-2.086			-0.2961			0.6439			1.204	0.5839	0.4939	-1.536		0.4939		-0.5961				-4.546	-1.116			0.6539	0.1739	0.7939	0.02391		0.08391		0.02391	0.6839	0.05909	0.01909	0.6291	-0.8209	-0.3709	-0.2909
*mitoch. cont. IMAGE:770969	|| || *mitoch. cont. hypothetical protein DKFZp434G0920 || 433360	1	0.3693	0.4793	-0.7007	-0.7807	0.3293	0.3193	-0.09073	0.2793	0.6893	0.2393	-0.09073	0.1493	-0.3707	-0.5007	-0.1607	0.01927	-0.06073	-0.2607	0.1993	-0.1807	0.6793	0.1693	0.8793	0.3393	-0.1907	-0.2407	0.2893	-0.3807	0.1193	0.3193	-0.1707	-0.5607	-0.4507	0.02927	-0.5107	-0.8407	0.2093	0.2093	-0.03073	0.4393	-0.1807	-0.4613	-0.2713	0.05875	-0.5713	0.2187	0.3387
IMAGE:626544	|| MYO10 || Myosin X || 112199	1		0.2766	-0.6734	0.3066	2.577	-0.5434	-0.8234		0.7666	0.2766	0.2666	-0.1634	-0.6834	-0.03342	-0.8934	0.2566	-0.5534	-0.1634	0.4066	0.01658	1.237	0.7166	1.067	0.3266	0.1666	-0.4834		0.5766	1.007	-0.2234	-0.7534	-0.7634	-0.8734	-0.5234	-0.1734	-0.5034	-0.2834	-0.1734	-0.03342	-0.6234	-0.3034	-0.3946	-0.01458	0.4454	-1.105	-0.4546	0.04542
IMAGE:1607286	|| CYR61 || Cysteine-rich, angiogenic inducer, 61 || 309270	1	-1.269	0.0915	-0.5385	-0.0685	0.9515	0.2315	0.0215	0.7615	0.1815	-0.2485	0.2915	-2.259	0.0915	0.7415	-0.0185	0.0715	0.5815		-0.2285	0.0715	0.9415	0.4915	1.021	0.6615	-1.519	0.5515	0.9215	0.1115	0.3615	-0.8585	-1.279	-0.5385	-0.5285	-0.3485	-0.4985	-0.3385	0.5015	-0.1085	-0.3885	0.2215	1.161	-0.24	0.04	0.15	-0.74	0.09	0.39
IMAGE:2392824	|| PTRF || Polymerase I and transcript release factor || 330730	1																																										-0.4636	-0.7836	0.4664	0.006364	-0.2236	-0.2136
IMAGE:82903	|| TAPBP || TAP binding protein (tapasin) || 110131	1	-0.2597	0.7103	-0.6797	0.05029	0.9603	0.2003	-0.5697		0.3803	-0.01971		0.06029	-0.2197	-0.3297	-0.05971		0.2603	0.03029	0.2703	-0.2997	0.5603		0.7003	0.1803	0.2403	-0.3697	-0.1297	-0.1597	0.9403	-0.1797	-0.6897		-0.2097	-0.04971	-0.4697	-0.5697	-0.09971		0.04029		-0.2197	-0.4646	-0.4046	0.4654	-0.9346	-0.6346	0.2654
IMAGE:430473	|| EPN2 || Epsin 2 || 308500	1																																										-0.5062	-0.5962	0.7238	-1.266	-0.06619	0.7838
*mitoch. cont. IMAGE:916749	|| || *mitoch. cont. ESTs, Moderately similar to ALUC_HUMAN !!!! ALU CLASS C WARNING ENTRY !!! [H.sapiens] || 433373	1	0.323	0.573	-0.517	-0.997	0.193	0.203	0.033	0.393	0.823	-0.017	0.013	-0.297	-0.217	-0.497	-0.217	0.263	-0.097		-0.257	-0.507	0.553	0.283	0.873	0.353	-0.347	-0.257	0.253	-0.287	0.573	0.273	-0.187	-0.127	-0.177	0.203	-0.367	-0.627	-0.187	0.343	-0.157	0.193	-0.377	-0.5761	-0.01609	0.1539	-0.9461	-0.4661	0.4839
IMAGE:769868	|| DPP3 || Dipeptidylpeptidase 3 || 221923	1	-0.1122	1.078	-0.8922	0.0678	0.1478	0.0978	-0.0922	0.7478	-0.0122	-0.5422	0.4178	-0.2622	-0.0322	-1.012	0.1878	0.5278	-0.3422	-0.3022	0.4378	-0.3522	0.1778	-0.1822	0.1378	-1.102	0.2578	-0.3322	0.2278	0.3078	-0.7322	0.3178	-0.3222	-0.0822	-0.3722	0.4578	0.4078	0.1778	0.3278	0.007805	-0.0422	0.1878	0.4178	-0.06	-0.05	-0.07	-0.5	-0.56
IMAGE:50562	|| C8orf4 || Chromosome 8 open reading frame 4 || 120815	1	0.9077	1.908	1.208	-0.03225	-1.062	-0.04225	0.7077	1.198	-3.012	-1.192	1.008	0.4577	-0.9523	0.6377	-9.132	1.388	-1.792	0.5877	-0.02225	1.378	2.298	0.4577	-1.222	-3.072	1.728	-0.4623		1.928	-0.8223	0.1477	0.06775	0.9277	1.058	0.1177	1.568	0.9677	1.518	0.6277	0.3077	-2.612	0.3277	-0.1987	-0.5987	0.0813	-2.589	-2.699
IMAGE:810625	|| ANK1 || Ankyrin 1, erythrocytic || 112116	1		0.3272	-0.1728	0.1472	0.09718	0.06718	0.3672	0.6872		-0.3428	0.2472	-0.3328	0.3272	-0.7328	-0.2028	0.2572	0.00718	-0.3328	-0.5028	-0.1328	-0.8128	0.2772	0.1472	0.06718	-0.4228	-0.2128	0.3372	0.4372	-0.4128	0.4772	-0.3328	0.3772	-0.2928	-0.07282	0.05718	-0.2828	0.1272	0.1872	0.1172	0.5872	-0.1328	-1.13	-0.5404	0.4796	-1.19	-0.1004	-1.11
IMAGE:1493107	|| LTB4DH || Leukotriene B4 12-hydroxydehydrogenase || 226217	1	0.2547	-1.395	0.3847	-0.1253	-0.4453	0.2447	0.2947	0.5347	-0.8453	-0.5553	0.7047	-0.5253	0.2847	0.6147	-0.4153	0.3347		0.4047	-0.4753	0.9547	-0.06526	0.2547	-0.5553	-0.3153	-0.1453		0.07474	-0.1153	0.07474	0.2647	0.3947	0.1747	0.2047	-0.01526	-0.2153	0.04474	-0.3553	0.7347		-0.4853	-0.1853	-0.5778	-0.1078	0.2022	-0.6778	-0.08783	0.1222
1240538	|| PDE5A || Phosphodiesterase 5A, cGMP-specific || 226366	1	-0.639	-0.909	0.201	0.591	-0.789	-1.259	0.851	-1.229	1.291	0.681	-0.109	1.171	-0.939	-0.819	-2.189	0.781	-2.209	-0.03902	2.351	-0.02902	0.891	-0.319	0.981	0.171	0.831	-1.589	1.001	-0.289	0.791	1.681	0.951	0.321	0.881	0.06098	0.561	0.141	0.741	0.891	0.851	-3.969	-2.339	-1.61	-1.28	-0.58	0.29	0.06	0.3
IMAGE:241530	|| EPHA2 || EPH receptor A2 || 118742	1	-0.6781	1.452	-0.9081	-0.4181	1.142	0.8619	-0.6681	0.3019	0.5119	0.06194	-0.07806	-1.408	0.6319	0.1019	-0.2181	0.03194	0.08194	-0.2981	-0.2881	-0.1581	0.5519	0.9619	1.462	1.292	0.2019		0.4919		-0.9781		0.04194	-1.018	-1.208	-0.5081	-1.178	-0.5581	0.6019	-0.4681	0.2519			-0.8285	-0.6185	-0.1085	-1.228	0.4715	-0.3785
IMAGE:504421	|| ADFP || Adipose differentiation-related protein || 107500	1	-0.1848	-1.265	-0.8148	-0.8948	1.275	-1.025	0.1052	0.5752	0.6052	-0.2548	-0.04475	-0.9548	-0.4748	2.785	-1.485	-0.5248	-0.6948	-0.4748	0.3852	-0.3548	1.795	0.2252	1.605	0.9852	-1.445	0.04525	0.5552	-0.7148	0.4352		-0.8148	0.1052	0.1552	0.01525	-0.4148	-0.2048	-0.05475	0.6252	0.2352	-0.4348	1.015	-1.114	-0.4238	0.3162	-1.774	-0.5938	0.4962
IMAGE:305302	|| C3orf6 || Chromosome 3 open reading frame 6 || 111388	1	-0.214	0.286	-0.134	-0.374	-0.394	0.046	0.376	0.686	-0.184	-0.724	-0.004	-0.324	-0.014	-0.424	-0.494	0.056	-0.084		0.066	0.166	0.066	0.416	0.336	-0.414	0.446	-0.404	-0.184	0.056	-0.654	0.246	-0.294	0.256	0.096	-0.084	0.186	0.006	0.246	0.496	0.206	0.466	0.196	-0.4838		-0.1238	-0.8138	-0.6738	0.6662
IMAGE:809494	|| CD151 || CD151 antigen || 117837	1	-0.09146	1.079	-0.6315	-0.2315	0.3785	-0.3515	0.5885	0.6685	0.4885	-0.3215	0.1485	-0.3215	-0.3315	-0.2515	-0.7715	0.5785	-0.3415	-0.3815	0.09854	-0.2415	0.1985	0.9285	0.8685	0.3985	-0.2615	-0.4315	0.7485	0.1085	0.08854	0.06854	-0.4715	-0.04146	-0.3515	-0.3715	-0.4915	-0.4315	0.2385	0.2285	0.008537	-0.4115	-0.3815	-0.7086		-0.1786	-0.8586	-1.379	0.3714
IMAGE:1578447	|| C16orf44 || Chromosome 16 open reading frame 44 || 310064	1	0.4354	0.03537	-0.1046	1.025	0.2554	-0.6446	0.09537	0.01537	-0.06463	-0.5346	0.04537	-0.2146	-0.9146	0.4554	0.1754	0.1054	-0.2446	0.1754	-0.1746	0.3754	0.5154	0.04537	0.06537	0.06537	-0.3446	-0.07463	0.3954	-0.05463	0.5954	-0.5946	-0.5846	-0.1746	0.1054	0.5954	0.5954	0.2254	-0.4946	-0.4646	-0.5346	-0.5846	0.4054	-0.1488	0.1212	0.2612	-0.6888	-0.07875	0.3412
IMAGE:159892	|| || Transcribed locus, strongly similar to XP_507735.1 PREDICTED: similar to hypothetical protein [Pan troglodytes] || 113302	1	0.1207	-0.2693	-0.3193	-0.2693	0.5107	-0.2293	0.3507	0.4407	0.2207	-0.3193	-0.05927	-0.4793	-0.5193	0.9607	-0.8693	0.1207	0.1707	-0.1193	0.2607	0.1807	0.3207	-0.01927	0.2507	0.2707	-0.2993	-0.1693	0.5007	-0.1993	-0.03927	-0.3493	-0.2293	0.2407	-0.2193	-0.06927	-0.1793	-0.4693	0.09073	0.2407	0.1107	0.04073	0.2907	-0.5691		0.1409	-0.8291	0.0009091	-0.1391
IMAGE:813266	|| FHL1 || Four and a half LIM domains 1 || 107074	1	-1.98	1.29	0.9905	0.1805	-1.38	0.2905	1.35	0.2805	-2.22	-2.82	0.3205	0.6805	0.8505	1.57	0.2105	-0.2995	-0.04951	1.25	-0.1295	0.4705	-3.14	-0.6295	-1.36	-2.05	0.5805	0.04049	-1.54	0.3805	-2.5	0.04049	-0.6895	0.8505	0.9705	0.5405	1.21	1.13	1.92	1.76	1.03	0.8905	-0.2995	-1.808	-1.478	-0.5883	-0.7883	-0.3083	-0.3983
*mitoch. cont. IMAGE:1590916	|| || *mitoch. cont. || 433322	1	0.2759	0.4159	-0.9041	-0.8241	0.3559	0.4059	0.0259	0.4759	0.7359	0.1859	0.0759	-0.1341	-0.5241	-0.3941	-0.1341	0.2659	-0.0741			-0.4941	0.5459	0.1359	0.9959	0.4159	-0.1441	-0.0841	0.3359	-0.1741	0.2859	0.3359	-0.2941	-0.3741	-0.4541	0.005897	-0.3841	-0.9541	-0.2241	0.2559	-0.1241	0.4559	-0.2941	-0.9083	-0.1483	0.1017	-1.108	0.1717	0.2317
IMAGE:415554	|| LRP8 || Low density lipoprotein receptor-related protein 8, apolipoprotein e receptor || 105705	1	-0.3312	0.7388	0.02875		1.769	0.2588	0.1288	0.8888	0.7888	0.1988	0.9488	0.1688	0.2988	-0.2512	-1.331	0.3588	-0.4112	-0.2412	0.1388	0.4388	-0.5612	0.4888	0.6888	-5.451	0.9888	-0.5612	1.179	0.07875	-1.371	0.05875	0.5088	0.4088	-0.3312	-0.4912	-0.3712	-0.6312	0.7788	0.2088	0.6588	-0.6512	-0.2112	-0.1395	-0.9295	-0.4495	-1.83	-2.15
IMAGE:346643	|| ANXA11 || Annexin A11 || 111402	1	-0.04795	-1.268	0.4421	0.02205	0.05205	-0.7579	-0.3679	-0.4279	0.5721	0.4121	-0.5279		-1.258	0.7121	0.05205	-1.038	-0.9879	0.8921	-0.2979	-0.08795	0.09205	-0.5679	-0.03795		0.1521	0.3121	-0.5579	-0.1279	0.8921	0.2821	0.2221	-0.1079	1.402	0.6621	0.7521	0.4621	0.4621	-0.02795	0.9421	-1.408	0.1121	-1.391	-1.161	0.1691	-1.131	-1.041	-0.5609
IMAGE:126458	|| MT1K || Metallothionein 1M || 307281	1	-0.367	-0.087	0.223	-1.637	0.793	-1.367	0.003	-0.447		-0.457	-0.187	-0.337	0.093	0.743	0.283	-0.567	0.173	0.243	0.163	0.133	0.793	0.493	0.273	0.313	-1.127	0.423	0.793	-0.307	0.213	0.763	0.363	0.043	-0.587	0.213	0.503	-0.747	-0.447	0.593	-0.187	-0.297	0.523	-1.387	-0.217	-0.597	-1.197	-0.647	-0.437
IMAGE:49553	|| ARF4L || ADP-ribosylation factor 4-like || 109916	1	-0.0835	-0.2835	-0.1635	-0.2335	0.7865	0.3365	0.3165	0.6765		-0.7735	0.5665	-1.523	-0.2035	-0.2335	-0.0635	-0.2835	-0.5235	-0.0935	-0.6435	-0.5335	-0.1335	-0.2035	0.8865	1.037	-1.003	0.0365	0.5765	0.7965	-0.7435	0.4865	0.3065	-0.0335	-0.0735	-0.2935	0.0465	-0.1335	0.4865	0.4865	0.1465	0.5065	-0.2235	-0.449	-0.269	0.891	-1.069		-0.789
IMAGE:810142	|| HLA-C || Major histocompatibility complex, class I, C || 113661	1	0.6507	0.3007	-1.589	-0.6493	0.7007	-0.1493	0.07075	0.8107	1.291	0.7207	-0.3693	-0.3393	-0.1493		-0.3093	0.4807	-0.1293	-0.1993	-0.4493	0.1607	1.031	0.4407	0.5007	0.3707	-0.4793	-0.3993	0.2707	-0.09925	1.361	0.6807	0.09075	-0.6393	-0.7093	-0.3393	-0.6493	-0.5093	0.07075	0.2207	-0.8993	-0.7793	-0.3893	-0.5967	-0.4467	0.5633	-1.327	-0.4967	0.4533
IMAGE:754509	|| MET || Met proto-oncogene (hepatocyte growth factor receptor) || 106003	1	-0.7445	1.676	-1.944	-1.084	-0.03447	0.4555	0.2255	0.3255	-1.754	0.3155	0.9755		0.3855		-0.8145	0.9555	0.005526	-0.1245	-0.5145	0.4055	-0.2745	2.016	0.3855	-1.204	-0.7245	0.2255	0.3355	1.256		0.02553	-0.02447	-0.4245	-0.02447	-0.2745	0.3755	0.04553	0.8955	0.3655	-0.9045	-0.6645	-0.1145	-0.6735	-0.6035	0.09652	0.05652	-0.1735	0.8165
IMAGE:755299	|| IER2 || Immediate early response 2 || 100583	1	-0.05077	0.8092	-0.2408	-0.5308	0.05923	0.4192	-0.06077	0.5392	-0.4708	-0.5808	0.1992	0.5792	0.01923	0.1592	0.06923	0.5492	-0.2008	0.3992	-0.5008	-0.5008	-0.4708	0.7192	0.4392	-0.3908	0.009231	0.03923	0.01923			-0.1608	-0.6808	-0.6708	-0.5408	-0.03077	0.06923	0.1892	-0.1408	0.2592	0.4592	0.06923	0.1492	-1.176	-0.4962	0.5638	-0.7162	-0.03619	-0.06619
IMAGE:324205	|| CTSB || Cathepsin B || 108860	1	0.3046	-0.7154	-0.5654	-0.5954	-0.3554	0.004634	0.08463	-0.1754	-0.3254	-0.8754	-0.02537	0.8246	-0.3554	0.6346	-0.1054	0.8946	-0.04537	0.1046	0.4046	0.8046	-0.7954	0.5446	-0.6254	-0.8354	-0.3754	0.06463	0.2446	-0.6154	0.004634	0.9846	0.4546	-0.5954	0.6146	0.2146	-0.2054	-0.05537	0.4446	0.3946	0.01463	0.4846	-0.2854	-1.13	-0.6	1.06	-0.92	0.19	0.86
IMAGE:1536014	|| LYN || V-yes-1 Yamaguchi sarcoma viral related oncogene homolog || 310394	1	-1.089	-0.02865	-0.3286	-0.3586	0.6314		1.421	0.6414	0.7114	1.091	0.2614	-0.2586			-1.919	-0.03865	-1.459	0.2714	0.7714	-1.419	0.1614	0.04135	1.131	0.7714	-0.6886	-0.5686	1.281	0.4114	1.301	-0.7986	-1.169	0.5314	0.2314	0.09135	0.4714	-0.5486		0.4914	-0.06865	-1.129	-0.8486	-1.081	-1.321	1.019	-2.501	-0.2713	0.1687
IMAGE:1607870	|| || || 117854	1	0.2285	0.2285	-0.1015	-0.4215	0.0985	-0.2615	0.1085	0.0585	-0.2015	-0.6415	0.3085	0.0285	0.1785	0.0085	0.2185	0.2085	0.0885	0.0585	-0.3615	-0.4015	-0.2115	-0.0215	-0.0015	-0.5515	-0.0215	-0.1915	-0.2915	0.1285	0.1685	0.7485	-0.0015	-0.2115	0.2985	0.4685	-0.7215	0.0085	0.1485		0.3285	0.4185	0.0785	-0.7896	-0.2596	0.6104	-0.9096	-0.3896	0.07043
IMAGE:773344	|| SLC16A2 || Solute carrier family 16 (monocarboxylic acid transporters), member 2 || 118449	1	-0.407	0.463	0.343	-0.507	-0.957	-0.087	0.913	-0.207		0.283	0.133	0.613	-0.677	-0.897	-0.787	0.263	-0.707	0.263	0.323	-0.337	-0.307	0.363	-0.287	-0.447	-0.147	-0.517	0.033	0.323	0.803	0.293	-0.097	0.133	0.743	0.203	0.153	-0.037	0.603	0.503	0.663	-0.537	-0.467	-0.5652	-0.5852	0.2748	-0.8052	-0.4352	-0.5052
IMAGE:2075006	|| MAP3K1 || Mitogen-activated protein kinase kinase kinase 1 || 191947	1	0.97	0.13	-1.35	1.19	-0.65		1.36	0.95	-0.75	-2.04	0.69		0.21			0.85		0.82	-0.67	0.24	-1.84	0.53	-0.31	-6.32	0.29	0.87		0.89		-0.05	-0.61	-0.04			1.64	0.26	0.91	1.36	0.01	0.13	0.33	-0.9235	-0.3435	1.026	-0.6035	0.2365
IMAGE:770888	|| CCNI || Cyclin I || 224696	1	0.007073	-1.133	0.2471	-0.5729	-0.2229	-0.3129	0.09707	0.3771	0.1671	-0.4329	-0.1229	-0.2029	0.02707	0.6571	-0.6829	-0.06293	-0.4429	0.1471	-0.6329	0.4971	0.1971	-0.02293	0.3671	0.08707	-0.3029	0.2571	0.03707	0.07707	0.1271	0.7171	-0.1929	0.3671	0.3371	0.03707	0.02707	-0.2929	0.04707	0.5071	0.1571	0.08707	-0.02293	-0.7737	-0.5937	0.3463	-0.8637	-0.4437	0.3263
IMAGE:2466211	|| ETHE1 || Ethylmalonic encephalopathy 1 || 331334	1																																										-0.8168	-0.7368	0.2832	-1.027	-0.8268	0.1632
IMAGE:811918	|| BTBD3 || BTB (POZ) domain containing 3 || 112050	1	-0.435		-0.815	-0.455	-0.255	-0.545		-0.145	0.165	0.335	0.045	-0.645	-0.625	-0.155	-0.595	-0.045	-0.395	-0.315	1.225		0.485	0.165	0.305	0.035	0.765	-0.605	0.045	0.275	1.135	0.045	-0.105	-0.005	0.355	-0.575	0.245	-0.075	0.755	-0.065	0.465	0.185	-0.175	-0.5933	-0.2333	-0.2333	-1.033	-0.5633	0.4267
IMAGE:460646	|| MYO10 || Myosin X || 223440	1	0.4063	-0.09366	-0.5937	0.1263	2.576	-0.7437	-0.6437	-0.1037	0.6163	0.3063	0.3963	-0.5937	-0.5637	0.02634	-1.004	0.1563	-0.4637	-0.08366	0.3363	-0.003659	1.246	0.7763	0.5763	0.4963	0.3663	-0.4437	1.706	0.7063	0.7763	-0.4737	-0.8737	-0.7937	-0.8037	-0.7437	-0.6137	-0.3937	-0.4637	0.03634	-0.1737	-0.5037	-0.4637	-0.3978	-0.07783	-0.007826	-0.9578	-0.4378	0.3822
IMAGE:1492510	|| FBXL18 || F-box and leucine-rich repeat protein 18 || 221001	1	-0.0145	0.2555	-0.6745	-0.0445	0.2655	0.2355	-0.2345	0.2155	0.1055	-0.5345	0.1055	-0.5045	-0.0045	0.4955	-0.5345	0.0055	0.1055	0.2355	-0.0045	-0.0645	0.5955	0.1855	0.4955	0.2255	-0.1245	-0.0245	-0.0345	-0.4645	0.2955	-0.0845	-0.4745	-0.2345	0.2755	0.2055	0.2455	-0.0445	0.0055		-0.1445	-0.4045	0.0955	-1.003	-0.3427	0.6173	-0.5527	-0.1627	0.007273
IMAGE:172892	|| FLJ20507 || Hypothetical protein FLJ20507 || 102233	1	-0.03897	0.571	-0.259	0.181	-0.269	-0.109	0.631	0.391	0.231	-0.309	-0.07897	-0.279	-0.779	0.05103		0.07103	-0.429	-0.319	0.351	-0.149	0.121	-0.05897		-0.469	0.161	-0.219	-0.179	-0.169	-0.09897	-0.01897	-0.04897	0.201	-0.249	0.481	0.05103	0.631	0.161	0.241	0.151	-0.129	-0.01897	-0.1632	-0.4332	0.08682	-0.8832	-0.003182	0.1768
IMAGE:897978	|| DGCR2 || DiGeorge syndrome critical region gene 2 || 105069	1	0.2054	0.4054	-0.4446	0.1454	0.1754	0.2554	0.03537	-0.4446	0.1254	-0.1346	0.09537	-0.4946	0.4254	0.2854	-0.8246	0.2854	-0.05463	-0.3246	0.1054	-0.4146	-0.7146	0.3554	0.2754	-0.2946	0.1854	0.3054	0.1754	0.4154	-0.2646	0.05537	-0.3446	-0.1946	0.1054	0.1954	0.4254	-0.2246	0.2154	-0.004634	0.1754	-0.1046	-0.1446	-0.8741	-1.014	0.3159	-0.2841	-0.2141	-0.01409
IMAGE:669371	|| STAM2 || Signal transducing adaptor molecule (SH3 domain and ITAM motif) 2 || 116479	1	1.566	2.666			-1.934	0.1556	1.296	2.136	-3.154	-3.274	1.036		-0.5144	-0.04444		2.556	0.2056					2.456	-1.454	-1.864	-2.774	-0.5144	-1.654	2.046		1.186	0.6956	0.3156					-0.2644		1.156	-1.734	-0.2844	-1.328	-1.498	1.012	0.2524	0.3324	2.072
IMAGE:471196	|| ITM2C || Integral membrane protein 2C || 107168	1	0.809	-0.07098	-0.341	-0.161	1.109	0.339	0.02902	0.619	0.07902	-0.171	-0.461	0.259	-0.761	0.649	-0.08098	0.749	-0.491	-0.131	-0.07098	-0.111	-0.541	0.259	0.559	0.459	0.669	-0.07098	1.019	0.379	-0.06098	-0.0009756	-0.301	-0.581	-0.671	-0.571	-0.531	-0.271	-0.351	0.509	-0.371	-1.001	-0.321	-0.1887	0.1113	0.5213	-0.8987	-0.2387	0.1213
IMAGE:461804	|| PTPN3 || Protein tyrosine phosphatase, non-receptor type 3 || 110728	1	0.002069			-0.7879	0.9821	-0.2979	0.3921	0.6221	-1.268	-0.8079	0.5621	-0.3479	-0.02793	-0.1579	0.05207	-0.7479			0.1721			0.2521	0.5321		0.8021	-0.03793	1.472		-1.378	-0.007931	0.07207	-0.3779					0.1621	0.01207	-0.007931	-0.5279	0.6921	0.05045		0.4605	-0.9395	0.1005	-0.1195
IMAGE:705274	|| DGKD || Diacylglycerol kinase, delta 130kDa || 105763	1	-0.1703	0.09975	-0.7103	-0.7203	1.54	-0.02025	0.2497	0.01975	-0.1603	0.00975	0.5397	-0.7203	0.01975	1.32	-0.5503	-0.1503	-1.24	-0.08025	-1	-0.08025	1.05	0.6997	0.8397	0.1697	-0.09025	0.8597	-0.3603	0.2797	0.2797	0.00975	-0.7303	-0.3803	-0.7103	-0.7303	0.2297	-0.03025	-0.07025	-0.2603	0.2297		0.5197	-0.2474	-0.8774	-0.2274	-0.8574	-0.1874	-0.03739
IMAGE:1584265	|| VAMP2 || Vesicle-associated membrane protein 2 (synaptobrevin 2) || 307310	1	0.3112	0.4612	-0.3888	0.03125	-0.2488	0.08125	0.1512	0.1112		-0.4288	0.1012	-0.3788	0.02125	0.3112	-0.1988	-0.06875	0.2212	-0.1788	-0.3088	-0.4988	0.1312	0.3112	0.1812	-0.05875	0.1712	0.7412	-0.1688	0.2112	-0.07875	0.03125	-0.2588	-0.1488	-0.1488	-0.1388	0.01125	-0.3688	-0.3488	0.2712	-0.2288	0.3412	0.4412	-0.5562	-0.4662	0.1338	-0.1762	-0.1562	0.04375
IMAGE:32889	|| ATXN10 || Ataxin 10 || 101738	1	0.3667	0.5267	-0.3533	0.01675	-0.02325	-0.1733	0.1967	0.3767	-0.4033	-0.7133	0.03675	0.1167	-0.1433	-0.5833	-0.04325	0.05675	-0.01325	0.1967	0.6567	-0.2833	0.2467	0.4367	0.1267	-0.2133	-0.4433	-0.2333	0.09675	-0.1733	0.04675	0.4567	0.05675	-0.1833	-0.1333	-0.08325	-0.1833	0.1767	0.2467		0.2867	-0.05325	-0.2933	-0.82	-0.19	0.12	-0.63	-0.01	-0.13
IMAGE:343443	|| RBPMS || RNA binding protein with multiple splicing || 104510	1	-0.7007	-0.07073	-0.1607	-0.8007	0.5093	-0.4607	0.5093	0.3293	-0.1507	-0.7307	0.2093	-0.5307	-0.1307	1.239	-0.9107	0.2693	-0.5107	0.04927	0.06927	0.03927	0.1593	-0.01073	0.5693	-0.02073	0.6193	0.1793	0.06927	0.1393	-0.04073	-0.04073	-0.2707	0.2493	0.07927	-0.1907	-0.2507	-0.2007	0.4793	0.6593	0.1293	-0.2907	-0.08073	-1.81	-1.79	0.32	-0.73	-0.47	0.26
IMAGE:1031747	|| ALKBH || AlkB, alkylation repair homolog (E. coli) || 117804	1	-0.1949	-0.3349	-0.9849	-0.9749	1.095	-0.6949	-0.2049	-0.07487	-0.09487	-0.5149	-0.1349	-0.3549	-0.1349	2.465	-0.5749	-0.4649	-0.2449	-0.5249	0.08513	-0.1449	1.495	0.3251	0.9651	0.7651	-0.5849	0.3551	0.2851	-0.4149	0.4351	-0.1249	-0.6749	-0.2749	0.1851	0.1251	-0.2349	-0.04487		0.3251		-0.3249	0.4251	-0.7035	-0.7635	0.4965	-1.003	-0.1835	0.09652
IMAGE:506497	|| EHD2 || EH-domain containing 2 || 225560	1	0.006585	0.5066	-0.1534	-0.2034	0.006585	-0.07341	0.2766	0.5366	0.2266	-0.4034	0.2966	-0.5634	0.1366	-0.05341	-0.08341	0.1266	0.2966	-0.2134	-0.2234	-0.4334	-0.6834	0.06659	-0.2134	-0.5434	0.1566	0.1066	0.2466	0.02659	0.1166	0.1466	-0.1434	0.08659	0.02659	-0.09341	0.02659	-0.1034	0.2766	0.1966	0.1166	0.07659	0.09659	-0.3519		0.2281	-0.7819	-0.0819	0.6981
IMAGE:454192	|| || Transcribed locus || 225067	1	0.7731	0.6531	-0.4869	0.5831	-0.1069		-0.2169	-0.5569	-0.2369	-0.1969	0.4731		0.9331	-1.227		0.1631		0.4631			0.3731	0.3131	0.8131	-1.077	0.5931	0.4231	-0.9969			0.4531	-0.4969	-0.1469		0.2731	-0.9769	0.2431	-0.1769	0.05312	0.03312	-0.8469	0.1331	-0.1379	0.2021	0.02208	-0.2379	-0.3179	0.4121
IMAGE:1706610	|| CCRL1 || Chemokine (C-C motif) receptor-like 1 || 314908	1	1.475	-1.875	1.325	-0.4849	-2.875	0.3851	-0.2149		-2.845	-3.335	0.5751	2.165	-0.7249	1.875	-0.7549	0.5551	0.9551	1.795	-2.045	1.385	-0.3549	-2.015	-1.565	-3.445		0.3951	-2.545	0.6151	-3.185	0.8151	0.6251	1.155	0.8051	1.435	2.995	1.225	0.5751	1.895	0.2851	2.145	0.8051	-2.322	-1.452	0.2083	-1.362	-1.882	1.208
IMAGE:855657	|| NMT2 || N-myristoyltransferase 2 || 307429	1	-0.02641	-0.9464	-0.05641	0.08359	-0.09641	-1.106	0.3236		0.1436	0.1836	0.2836	-0.4664	-0.4664	-0.1764	-1.016	-0.4464	-0.3664	0.3936	0.9636	-0.8664	1.314	0.3336	0.8236	-0.1764	-0.7864	0.09359	0.5436	-0.4064	1.444	-0.2364	-0.2364	0.1336		0.6036	-0.04641	-0.09641	1.094	-0.2564	0.07359	-0.5564	0.00359	-0.8068	-0.6568	-0.1968	-0.6868	-0.2368	-0.7768
IMAGE:666707	|| C9orf47 || Endothelial differentiation, sphingolipid G-protein-coupled receptor, 3 || 113461	1	0.1356	-2.204	1.166	-2.554	-0.9944	-1.194	1.426	0.04556		-2.224	-0.2944	2.426	-0.9744	0.2056	-1.584	0.5356	-2.354	0.5356	1.896	1.156	-1.054	-2.934		-3.714	2.556	-0.6444	-1.294	0.3856	-1.364		2.036	1.536	2.046	1.566	0.7756	0.4156	0.6256	2.366	1.556			-0.9913	-0.8713	-0.7013	-2.231	-1.411	1.009
IMAGE:435036	|| ADFP || Adipose differentiation-related protein || 108417	1	-0.1385	-1.059	-1.139	-0.8785	1.281	-0.8385	-0.05854	0.2515	0.05146	-0.2785	-0.2685	-0.5285	-0.5385	2.891	-1.089	-0.9485	-0.2785	-0.4285	0.2515	-0.1085	1.771	0.2815	1.451	1.291	-1.429	0.1615	0.6815	-0.5185	0.8215	-0.3685	-0.7685	-0.03854	0.1015	0.08146	-0.4185	-0.1785	-0.1085	0.6715	0.1815	-0.6785	0.8615	-1.089	-0.9291	0.6209	-2.279	-0.7991	0.3609
IMAGE:811142	|| PIK3R2 || Phosphoinositide-3-kinase, regulatory subunit 2 (p85 beta) || 119874	1	0.6164	0.5564	-0.1736	0.1964	-0.3136	-0.2336	0.1264	0.2964		0.1964	0.1864	-0.02359	0.02641	-0.2236	-0.1036	0.1964	-0.5136	-0.09359	-0.5636	-0.3236	-0.3836	0.4764	-0.09359	-0.5836	-0.07359	0.2764	-1.024	-0.00359	0.5964	0.4464	-0.1636	0.5664	-0.2636	-0.04359	0.1964	0.1064	-0.04359	0.1464	0.1664		-0.1336	-0.5468	-0.3568	0.3532	0.02318	0.1632	-0.6668
IMAGE:248391	|| DKFZp547K1113 || Hypothetical protein DKFZp547K1113 || 226746	1	-0.6537	-0.3937	0.5563		0.3963		-0.7137	-0.2437	-0.9037	-0.07375	0.1263		-0.9337	0.3863	-0.3737	-1.204		0.09625				-1.084	-0.7737		-0.3337	1.576	-1.464	0.09625	6.056	-0.3937	-0.02375	-0.9937	0.07625		2.236	0.09625	0.1463	-0.8137	0.1763	-0.9637	0.3163		-0.87	0.46	-1.32	-1.43	0.36
IMAGE:49665	|| EDNRB || Endothelin receptor type B || 113651	1	-0.1518		-0.1018	-0.4518		-0.4018	-0.4018	0.2282	0.1682	0.3782	0.08821	0.4982	-0.3318	2.398	-0.3718	0.2882	-0.5618	-0.05179	0.4382	0.06821	0.8582	-0.3618	-0.6718	-0.7418	2.928	-0.3918	-0.6818	-0.1318	-0.3718	-0.6018	-0.3418	-0.2918	0.2282	0.5582	-0.2718	-0.2618	-0.1818	0.1882	-0.2718	-1.152	0.2382	-0.3789	-1.299	-0.03889	-1.849
IMAGE:1493218	|| FHOD3 || Formin homology 2 domain containing 3 || 307257	1	-0.8138	-0.4738	0.2862	1.136	-1.414	-0.5438	0.6762	-0.2938	0.1162	-0.2638	-0.8138	-0.01375	-0.6938	0.4762	-0.6538	-0.7038	0.01625	0.6662	-0.1538	-2.364	-0.06375	-0.1038	0.2162	-0.1938	-0.7038	0.3262	0.00625		0.6562	0.9562	0.3962	-0.04375	0.1562	0.9162	1.596	-0.2338	0.4262	0.6462	-0.4138	0.01625	1.266		-0.8938	-0.3938	-0.6338	-1.114
IMAGE:1882110	|| GNB5 || Guanine nucleotide binding protein (G protein), beta 5 || 308151	1	0.8397	-0.06028	0.4997	-0.6703		0.04972	0.5497	0.3597	-0.4103	0.2697	0.1097	0.3497	-0.2603	-0.01028	0.1197	-0.2103		0.5097	-0.06028		-0.1603	0.4497	-0.5603	-0.8103	0.06972		-0.2403	0.3097	-0.2603	-0.07028		0.1297	-0.3403	-0.2403	-0.0002778	0.7797	-0.3203	0.3097	-0.4803	-0.4703	-0.07028	-0.6128	0.1172	-0.6328	0.05722	-0.1728
IMAGE:376296	|| TACSTD2 || Tumor-associated calcium signal transducer 2 || 117261	1	0.869				1.629					0.179			-0.521												1.329	-0.051	1.749									-1.791	0.219		-3.611			-0.1432	-0.5032	0.3068	-1.293	0.5368	-0.9932
IMAGE:52222	|| IGF2 || Insulin-like growth factor 2 (somatomedin A) || 111924	1	-1.896	-0.9357	1.954	0.5443	-1.556	2.524	0.4043	0.8943	-2.386	-2.666	-0.1257	0.3343	-1.456	1.024	-0.5357	0.3943	-1.806	1.034	0.03425	1.004	-1.956	-0.3657	-1.706	-1.676	2.134	-0.3857	-0.7957	1.354	-1.676	1.834		1.104	1.374	0.1143	1.364	0.7843	1.034	1.534	2.114	-1.586	-1.386	-1.057	-0.5175	0.5825	-0.7575	-0.4575	-0.1075
IMAGE:2052032	|| MYO10 || Myosin X || 313023	1	0.2695	-0.0205	-1.861	0.4695	2.239	-0.2305	-0.7605	0.0995	0.1095	-0.2105	0.2495	-0.2605	-0.6605	-0.0805	-0.5305	0.1095	-0.3805	-0.0705	0.0495	-0.1905	1.169	0.6695	0.9995	-0.0305	-0.0805	-0.2805	1.409	0.2795	0.9495	-0.0905	-0.7205	-0.7705	-0.4605	-0.1705	0.1595		-0.4805	0.0295	-0.3505	-0.3405	-0.2305	-0.1927	0.4173	-0.07273	-1.113	-0.6727	0.1973
IMAGE:782811	|| HMGA1 || High mobility group AT-hook 1 || 109301	1	0.3802	0.1502	-0.2498	-0.2298	-0.8198	0.02024	-0.2398	0.6602	-2.53	-1.65	0.3302	1.3	-0.09976	0.2202	0.7402	0.9002	0.1202	0.8202	1.61	1.05	-0.5598	0.4002	-1.24	-1.45	-0.9298	0.3502	-1.77	1.38	-1.37	0.4302	-0.2298	0.2302	0.1702	0.09024	-0.009756	-0.1598	0.3702	0.7002	0.4502	0.7302	-0.06976	-0.8487	-0.7587	0.2413	-1.419	-0.4787	1.001
IMAGE:1556151	|| ECH1 || Enoyl Coenzyme A hydratase 1, peroxisomal || 310464	1	0.3785	-0.5615	-0.1915	-0.4815	-0.1115	0.3885	0.06854	0.2485	0.2485	-0.1615	-0.1815	-0.2115	-0.09146	0.08854	0.1885	-0.06146	0.2785	-0.3415	-0.04146	-0.3615	-0.3015	-0.01146	0.3185	-0.02146	0.1585	0.2085	0.008537	-0.1715	0.6785	0.2185	-0.09146	-0.1115	0.01854	-0.2315	-0.4315	-0.2015	-0.01146	0.3785	0.2485	0.4885	-0.2315	-0.6438	-0.05375	0.8762	-0.9438	0.04625	-0.08375
IMAGE:755599	|| IFITM1 || Interferon induced transmembrane protein 1 (9-27) || 102734	1	1.215	1.045	-0.5349	0.7551	-1.345	0.2951	-1.895	-0.2749	0.7251	0.1051	0.5151	2.135	-0.5749	-0.1149	0.3851	0.8051	-0.6849	0.005122	-0.3849	0.8651	-0.2249	-0.08488	-0.4849	-0.7149	0.9551	0.03512	0.2351	0.3351	0.2751	0.9351	0.3251	-1.305	-0.9749	-0.3249	0.6851	-0.1849	-1.815	0.5651	-0.7149	-0.4549	-0.1049	-1.398	-0.8083	0.9617	-1.548	-0.6483	0.9917
IMAGE:1928922	|| PDE5A || Phosphodiesterase 5A, cGMP-specific || 310289	1	-0.6302	-1.54	0.2398	0.4298	-1.08	-0.9902	0.5898	-0.3402	0.6298	0.2598	-0.1802	1.01	-0.6402	-0.7802	-2.13	0.8098	-1.89	-0.02024	2.06	0.2198	0.9398	-0.2002	0.9498	-0.01024	0.9798	-1.94	0.5998	-0.1002	0.5298	0.9998	0.6098	0.1698	0.9798	-0.2402	0.7198	0.2198	0.5798	0.6698	0.7598	-1.83	-1.41	-1.857	-0.9471	-0.3371	0.2529	0.2529	-0.8271
IMAGE:785821	|| CDC42EP4 || CDC42 effector protein (Rho GTPase binding) 4 || 105491	1	-0.02415	-0.4341	0.1959	-0.2941	-0.9141	0.09585	0.4959	-0.6941	-0.9641	-1.194	0.1759	0.9659	0.2959	-0.2241	-0.5741	0.5159	-0.6641	-0.01415	0.4559	0.4259	-0.8741	-0.9541	-0.2341	-0.6441	0.7659	-0.05415	-0.8541	0.4559	-0.3941	0.9159	0.5959	0.6359	0.9759	0.5159	0.6559	0.3159	0.3659	0.8659	0.9459	-0.7341	-0.8941	-0.8565	-1.037	0.2135	-0.9965	-0.4465	0.1435
IMAGE:772416	|| SMAP-1 || Smooth muscle cell associated protein-1 || 111614	1	-0.1998	-0.2198	-0.2398	-0.3698	0.03024	0.02024	0.1102	0.1702	0.2002	-0.4898	0.3702	-0.5998	0.08024	0.3502	-0.4498	0.1802	0.07024	-0.1798	0.0002439	-0.06976	0.1002	-0.08976	0.3102	-0.1398	0.2502	0.4202	-0.1398	0.3702	0.1702	0.3902	-0.3698	0.2402	-0.07976	-0.2998	-0.4598	-0.2398	0.2402	0.01024	-0.09976	0.2802	0.3702	-0.7176	-0.8376	0.4924	-0.5776	-0.03762	-0.2976
IMAGE:413148	|| TIPARP || TCDD-inducible poly(ADP-ribose) polymerase || 224512	1	1.101	1.131	-0.04875	-0.6187	-0.2287	0.3213	0.8113	1.171	-0.8887	-1.199	-0.06875	0.1513	0.1013	1.261	-0.01875	0.2413	-0.02875	0.2113	-0.8687	0.07125	-0.3087	0.7813		-1.029	-0.03875	-0.05875	-0.6487	0.3513	-0.6787	-0.2887	-0.6287	-0.01875	0.3713	0.5213	0.2113	-0.7387	-0.5987	-0.06875	-0.1587	-0.2387	0.6613	-0.2265	0.6035	-0.04652	-0.4265	-0.4965	-0.2165
IMAGE:795792	|| CUTL1 || Cut-like 1, CCAAT displacement protein (Drosophila) || 320197	1																																										-0.688	-0.848	-0.188	-0.078		0.602
IMAGE:503097	|| PRPS2 || Phosphoribosyl pyrophosphate synthetase 2 || 107594	1	0.2205	-0.9595	0.1305	-0.03951	-0.2295	-0.1595	-0.03951	-0.4695	0.3305	-0.05951	0.08049	0.2805	-0.3695	0.6505	-0.1395	-0.009512	-0.2295	0.2005	0.4105	0.5305	0.2605	-0.01951	0.2705	-0.5995	0.3805	-0.1395	-0.4895	-0.1195	1.33	0.04049	-0.4495	0.09049	-0.1695	-0.4195	-0.4095	-0.3095	0.3005	0.1305	0.1705	-0.02951	0.05049	-0.9365	-0.7065	0.03348	-0.7965	-0.3565	0.2035
IMAGE:245442	|| SIRT3 || Sirtuin (silent mating type information regulation 2 homolog) 3 (S. cerevisiae) || 108209	1	-0.008	-0.788	0.082	0.682	0.642	1.202	-0.148	-0.658	0.272	-0.218	-0.178	0.452	1.482	0.222	-0.218	-0.748	0.372	-0.398		0.192	-0.278	0.032	-0.098	-1.908	-0.158	0.532	-1.438	-0.328	0.312	-0.118	-0.028	-0.378	1.092	0.772	-0.008	-0.348	0.222	-0.348	0.672	-0.378	-0.058		-0.8506	0.3994	-0.4906	-0.2706
IMAGE:712840	|| STAT5B || Signal transducer and activator of transcription 5B || 114124	1	-0.06854	-0.8985	-0.3085	-0.5785	0.5215	0.3015	0.01146	0.5315	0.3715	-0.2785	0.4215	-0.1485	-0.03854	-0.1285	-1.409	0.05146	-0.1185	0.05146	-0.01854	-0.02854	0.3315	-0.06854	0.6715	-0.6285	0.9715	0.001463	0.1615	0.3015	-0.5185	0.4015	-0.2985	0.1115	-0.1585	-0.2285	-0.1285	-0.1585	0.09146	0.1715	-0.08854	0.3515	0.4715	-0.07478	-0.9948	-0.2648	-0.3548	-0.3048	-0.2048
IMAGE:66852	|| || || 309646	1	-0.5005	1.53	-0.0905	0.0595	0.7895	-0.2505	0.5395	0.6295	-0.5105	-0.6405	0.4295	-1.36	-0.3905	0.2795	-1.38	0.4395	0.1195	-0.0305	0.2095	-0.2905	-0.7205	0.5695	0.4495	-0.0005	-0.8405	0.1495	0.5595	0.4295	-0.9505		-1.19	0.1195	0.3295	0.1295	0.0995	0.1095	0.5495	0.1095	-0.0005	-0.1805	0.6995	-0.8587	-0.8887	0.2913	-0.6187	-0.2787	0.3213
IMAGE:730587	|| HSDL2 || **Hydroxysteroid dehydrogenase like 2 || 102942	1	0.1492		-0.2408	-0.3308	-0.1308	-0.5008	0.1892	0.1692	-0.01077	-0.4308	0.3492	0.1292	-0.04077	0.1792	-0.2708	0.3992	-0.03077	0.1792	0.7592	-0.1308	-0.05077	-0.3608	-0.09077	-0.5008	-0.1308	-0.5208	-0.4108	-0.3308	0.8892	-0.1408	-0.1508	0.3292	0.5292	0.6292	0.05923	0.07923	0.2892	0.2392		-0.4308	-0.3108	-0.5367	0.08333	-0.1467	-0.5167	-0.4767	0.1933
IMAGE:279963	|| || || 221830	1		-0.5831	0.08687	3.207	-0.2831	-1.273	-0.3031			-0.2531	-0.2031	0.06687	-0.4631	0.7069	0.06687	-0.3331	-0.2931	0.7469	0.2569	0.8869	-0.05313	-0.2231	-0.01313		-0.9631	0.1569		-0.1931	0.4769	-0.2131	-0.2331				0.5969	-0.5031	0.04687		-0.5131	-0.1731	-0.2331	0.6024	-0.1476	-0.2276	-1.118	-0.9476
IMAGE:811013	|| AMPD2 || Adenosine monophosphate deaminase 2 (isoform L) || 119320	1	0.07741	0.04741			0.9074	-0.1326	-0.3926	0.2374	-0.4226	-0.5026	0.1374		0.1274	-0.05259		0.1674	-0.1326					0.1674	0.08741	0.05741	0.1674		0.1874	0.2174		-0.2026	-0.9126	-0.3326					-0.1926	0.1874	0.1674	0.3874	-0.05259	-0.6967	-1.177	0.4833	-1.107	-0.1467	0.7933
IMAGE:2568621	|| C22orf5 || Chromosome 22 open reading frame 5 || 330751	1																																										-0.56	-0.46	0.09	-0.02	0.12	-0.4
*mitoch. cont. IMAGE:1011713	|| || *mitoch. cont. || 433304	1	0.226	0.156	-0.524	-0.594	0.226	0.066	-0.224	0.686	0.646	0.046	0.216	-0.224	-0.444	0.316	-0.064	0.316	0.116	-0.284	-0.494	-0.134	0.306	0.076	0.726	0.496	-0.514	-0.004	0.276	-0.394	0.356	0.466	-0.144	-0.364	-0.154	0.206	-0.664	-0.754	-0.104		-0.104	0.426	-0.164	-0.8533	-0.4433	0.2667	-0.9433	0.1567	0.5767
IMAGE:725549	|| SERTAD1 || SERTA domain containing 1 || 225138	1	0.05	0.8	-0.21	-0.14	-0.15	-0.19	-0.08	0.01	0.16	0.32	0.02	0.07	0.23	-0.26	0.18	0.07	-0.43	-0.1	-0.14	-0.11	-0.54	0.26	0.4	-0.21	0.48	-0.26	-0.91	0.61	0.49	0.36	-0.08	-0.48	-0.31	-0.13	0.21	0.04	0.02	-0.53	0.23	0.32	-0.07	-0.1535	-0.1635		0.1965	-0.5335	1.237
IMAGE:1926024	|| BCL2L12 || BCL2-like 12 (proline rich) || 311185	1	0.9915		0.2615				-1.028	0.6415			-0.08846					-0.2885						0.7615			-0.5685	0.7415	-0.7085			0.2715	-1.518							0.5315				-0.9288	-0.6288		-0.3888	-0.5988	1.361
IMAGE:2073299	|| C6orf32 || Chromosome 6 open reading frame 32 || 191208	1	1.081	0.5706	-0.5494		-1.449	-0.3694	0.6206	1.581	-1.229	-1.089	0.1806		-0.8594	1.981		0.5706	-1.129	0.9506	-0.2194	0.7106	0.5706	-0.1094	-1.799	-4.379	-0.4094	0.5206	-1.259			-0.2594	0.2906	0.2006		0.9406	1.431	1.301	0.4206	0.7306	0.8206	-0.6594	0.3006	-1.139	-0.369	-0.209	-0.439	-0.129
IMAGE:136676	|| VAMP2 || Vesicle-associated membrane protein 2 (synaptobrevin 2) || 105002	1	0.5927	0.5027	-0.3173	0.3427	-0.02732	-0.02732	-0.05732	0.01268	-0.1173	-0.3773	0.01268	-0.3973	0.1027	0.3027	-0.6273	0.06268	-0.1273	-0.3473	-0.3973	-0.1673	0.2927	0.3927	0.07268	0.01268	-0.05732	0.2527	0.05268	0.1227	-0.03732	0.03268	-0.2373	-0.08732	0.1727	0.1127	0.1127	-0.2873	-0.2173	0.1027	-0.04732	0.03268	0.2627	-0.6859	-0.4259	0.5441	-0.6959	0.4341	-0.02591
IMAGE:811054	|| GNA12 || Guanine nucleotide binding protein (G protein) alpha 12 || 308218	1	0.1056	0.08561	-0.1544	-0.4744	-0.1344	0.1156	0.2556	0.4456	0.04561	-0.4844	0.2856	-0.07439	0.08561	-0.4044	-0.1844	0.04561	-0.1444	-0.1244	0.02561	-0.2544	-0.07439	0.02561	0.2656	0.1756	0.1556	-0.1244	0.1156	0.1356	-0.1844	0.3656	0.02561	0.1856	-0.3444	-0.02439	-0.08439	-0.03439	0.1456	0.5656	-0.06439	0.00561	-0.2944	-0.7178	-0.5678	0.04217	-1.288	0.1922	0.1022
IMAGE:212499	|| WDTC1 || WD and tetratricopeptide repeats 1 || 108701	1	0.5412	0.1912	0.01122	-0.1188	-0.1388	0.4312	0.1012	-0.4788	0.4112	-0.3488	0.4212	-0.3388	0.03122	0.1012	-0.7088	-0.00878	-0.1588	-0.1088	-0.2088	0.03122	0.1112	-0.1288	0.2212	-0.6088	0.08122	0.1912	-0.5288	0.01122	0.05122	0.2212	-0.3588	-0.06878	-0.04878	0.04122	0.07122	0.05122	0.1212	0.00122	0.2412	0.1912	0.4812	-0.4475	-0.3775	0.0225	-0.9275	0.0425
IMAGE:343380	|| || Transcribed locus, weakly similar to NP_055301.1 neuronal thread protein AD7c-NTP [Homo sapiens] || 100400	1	0.1936		0.3236	0.4236	0.01359	-0.7164	-0.1964	-1.256	0.5836	-0.07641	0.1636	0.5736	0.4236	0.1636	0.7436	-0.2664	-0.2664	0.4536	-4.566	-0.6164	0.1436	0.1136	0.03359		0.07359	0.3836	-1.046	-0.04641	0.6536	0.5036	-0.1664	0.01359	1.704	0.3036	0.3436	0.2936	0.3236	0.1236	0.2636	-0.4564	0.3436	-0.6879	-0.9179	0.2221	-0.6379
IMAGE:340734	|| NFKBIA || Nuclear factor of kappa light polypeptide gene enhancer in B-cells inhibitor, alpha || 120603	1	-0.2533	-1.633	-0.4733	-0.1933	-0.1333	-0.1033	-0.1333	0.2967	0.1467	-0.9933	0.7867	-0.2633	0.4167	-0.3333		0.4567	-0.4433	-0.2033	0.1667	0.1767	0.07675	0.00675	1.167	-0.5433	0.7167	-0.6533	0.00675	-0.06325	-0.9433	0.9767	-0.5133	0.2467	0.1667	0.2267	0.1967	0.2667	0.5367	0.4067	0.1267	0.4967	-0.1933	-0.02708	0.002917	-0.6671	-1.057	-0.3571	0.2629
IMAGE:1855332	|| EPAS1 || Endothelial PAS domain protein 1 || 318343	1	0.1246	0.7246	-0.9854	0.4946	1.025	0.1446	0.4046	0.2846	-1.535	-1.795	-0.1554	-0.9254	0.6146	-0.4554	-2.335	-0.02537	0.2546	0.2246	0.6046	0.2246	0.1746	1.095	0.5546	-0.9954	1.445	-0.3954	0.7146	-0.01537	-1.785	-0.2054	-0.9854	0.3546	0.4346	0.1546	0.5846	-0.1554	0.2646	0.3846	0.1846	0.6046	0.6746	-0.6733	-0.6433	-0.04333	-0.1433	-0.1633	-1.073
IMAGE:144849	|| COTL1 || Coactosin-like 1 (Dictyostelium) || 118193	1	-0.3966	0.7834	-0.2766	-0.6066	1.243	0.2034	-0.09659	-0.05659	-1.157	-1.787	0.09341	0.3134	0.06341	-0.9066	-0.2466	0.2934	0.1534	0.2234	0.5534	-0.07659	-0.2466	0.06341	1.123	0.7234	-0.1166	-0.3366	0.9034	0.2934	-0.9566	0.2534	-0.3466	-0.1366	-0.5766	-0.3166	0.2534	-0.06659	0.5134	0.5434	0.3434	-0.09659	-0.1366	-0.36	-0.81	0.21	-1.77	-0.25	0.94
IMAGE:950482	|| SNRPB || Small nuclear ribonucleoprotein polypeptides B and B1 || 100090	1	-0.06976	0.2102	-0.1298	-0.5398	-0.03976	0.2902	0.1102	0.5802	-0.5298	-0.9098	0.1902	-0.2898	0.3202	-0.3098	0.1902	0.5702	0.1402	-0.07976	0.08024	0.1402	-0.1198	-0.04976	0.1402	0.02024	-0.009756	-0.1198	0.3102	0.7202	-0.3298	0.2902	-0.1698	-0.1298	-0.3698	-0.5198	-0.1498	-0.3098	0.2602	0.3402	0.01024	0.09024	0.1702	-0.04708	-0.4971	0.6129	-0.2871	-0.4471	-0.09708
IMAGE:1455463	|| || Transcribed locus || 223827	1	0.3263	0.1763	-0.2037	-0.1337	-0.2537	-0.2537	0.5663	-0.6437	-0.1137	0.09625	0.3063	0.1163	-0.4037	0.5663	-0.4837	-0.00375	-0.2637	-0.1337	-0.2937	-0.2437	-0.3137	-0.01375	-0.4037	-0.3537	-0.1237	0.1063	-0.08375	0.1863	-0.02375		0.1563	0.2063	0.01625	0.3963	0.1363	0.02625	0.01625	0.8163	0.3563	0.04625	0.1263	-0.9104	-0.5604	0.2396	-0.7504	-0.1104	0.2396
IMAGE:2028954	|| TUB || Tubby homolog (mouse) || 119105	1	0.5228		0.4528	0.5428		-1.357	0.3928	0.5428			0.8328	0.5728		-0.1472	-0.08724		-0.6072	0.8728	0.07276	0.3128	-1.047	0.7428	-0.6372				-1.087	-0.1572		-0.3672	0.1628	0.04276	0.6328	0.6028	0.2028	-0.3672		0.06276		-1.637	-0.06724	-0.4116	-0.6916	-0.1816	-0.6516
IMAGE:435957	|| C3orf6 || Chromosome 3 open reading frame 6 || 223512	1	0.1795	0.5495	-0.2905	0.4195	-0.6805	-0.4105	0.09951	-0.6805	0.4795	-0.1605	-0.2905	-0.2305	-0.1605	-0.08049	-0.03049	-0.5705	-0.5105	0.3595	-0.09049	-0.1505	0.5295	0.05951	-0.1205	-0.7405	0.7495	0.3695	-1.26	0.6895	0.9095	0.03951	-0.2105	0.1495	0.3095	0.2495	0.08951	0.04951	0.7195	0.009512	0.04951	-0.5405	0.1495	-0.5379	-0.6179	-0.2079	-0.07792	-0.7179	-0.5979
IMAGE:759200	|| DHPS || Deoxyhypusine synthase || 106505	1	-0.009744	-0.2197	-0.3097	-0.09974	0.1403	-0.1297	-0.4197	0.03026	-0.2897	-0.3297	-0.1197	0.2003		0.2503	-0.01974	0.1103		-0.1297	-0.3197	-0.09974	0.5903	-0.2897	-0.1297	-0.5697	0.04026	-0.09974	-0.2397	-0.1497	0.2703	0.07026	0.1903	-0.09974	-0.01974	-0.1097	2.26	-0.1997	0.1703	0.07026	0.2503	0.0002564	-0.2397	-0.2122	-0.1422	-0.04217	-0.4622	-0.1022	0.5178
IMAGE:525246	|| ITGA2 || Integrin, alpha 2 (CD49B, alpha 2 subunit of VLA-2 receptor) || 106908	1	-0.9197	-0.7697	-1.14	-0.2697	2.41	0.7403	0.06025	0.1103	0.8703	0.7503	0.1103	-0.6197	-1.66	0.9103	-2.4	-0.09975	-0.7097	-0.3297	1.5	-1.19	1.93	1.09	2.88	1.95	1.44	-0.9297	2.47	-0.2897	-0.04975	-1.2	-2.19	-0.2397	-0.6397	0.03025	-1.04	-0.8797		0.8003	-0.6897	-1.11	-0.6897	-1.401	-0.7313	-0.5413	0.2987	-0.9013	1.529
IMAGE:1880989	|| TLE1 || Transducin-like enhancer of split 1 (E(sp1) homolog, Drosophila) || 318320	1	-0.5079			0.1521	1.172	-0.5879	-0.09789	-0.08789	1.352	0.4721	-0.4079	-0.3079	0.3521	0.1521	-0.8279	0.3621	-1.828	-0.1079	0.6921	-0.8479	0.8121	-0.2879	1.202	0.2721	0.6621	-1.678	0.7221	-0.4779	1.212	-0.1879	-0.9379	-0.3379	0.1321	0.3921		1.082	0.1021	-0.2179	0.1621	-0.5779	-1.148	-0.9991	-1.519	0.07091		-0.7791	0.08091
IMAGE:32299	|| IMPA2 || Inositol(myo)-1(or 4)-monophosphatase 2 || 105550	1	0.7646	-1.505	0.1346	0.2646	-0.7954	-0.02538	1.065	0.2746	-1.345	-1.885	0.6246	0.6446	-0.7154	1.865	-1.385	0.2846	-0.6854	0.2846	1.205	0.7846		-1.465	-1.115		0.4746	-0.2154	-1.825	1.335	-2.455	0.8846	0.5346	1.045	0.6146	0.05462	0.5946	0.3846	1.045	0.1146	0.8346	-0.5754	-0.1154	-0.7117	-0.5317	1.708	-0.5317	-1.072	1.488
IMAGE:206052	|| C3orf6 || Chromosome 3 open reading frame 6 || 112415	1	0.1259	0.4659	0.3059	0.4659	-0.8341	-0.6841	0.4059	0.3259	0.5459	-0.9841	-0.1941	0.1659	-1.034	-0.9941		-0.0641	-0.9641	0.5459	-0.3141	0.2459	0.6459	-0.4041		-1.604	-0.4341	-0.9041	-0.2941	-0.0441	1.186	-0.3141	-0.5941	0.3959	1.096	0.7359	1.946	1.286	-0.4441	0.3859	-0.3641	-0.2141	0.4059	-0.1613	-0.1613	-0.2013	-1.071	-0.8513	-0.2613
IMAGE:878836	|| || || 110839	1	-0.8079	0.3321	-1.058	-3.978	1.012	-0.7479	0.3421	-0.8579	0.8221	0.4221		0.06211	-0.8579	2.182	-1.018		0.06211	0.6221	-0.6479	0.2221	2.462	0.5321	1.842	1.822	-0.9979	-1.238	1.062		2.192	-2.608	-1.618	-0.9779	1.422	0.6021	0.1821	0.1021	0.1221	-0.05789	-0.4079	-0.4979	-0.04789	-0.4263	0.1937	0.03375	-1.306	-1.556	1.564
IMAGE:345123	|| TM4SF9 || Tetraspanin 5 || 120432	1	0.1882	-0.5418	0.1482	-0.1218	-0.3218	-0.1118	-0.09179	0.6282	0.3582	-0.4118	0.4682	0.8782	-0.6518	-0.8118	-0.4618	0.7182	-0.3118	-0.02179	0.9082	0.7182	0.1682	0.05821	0.7582	-0.1718	-0.5518	-1.252	-0.1818		-0.2718		-0.2918	0.3182	-0.06179	-0.6718	0.6282	-0.1518	0.008205	0.6982	-0.3018	0.6982	-0.5818	-0.6795	0.01048	0.1905	-0.8395	-0.5895	0.7405
*mitoch. cont. IMAGE:810096	|| || *mitoch. cont. SRY (sex determining region Y)-box 18 || 433364	1	-0.03033				2.06	-0.4803	-0.8503	-1.64	-0.2803	-0.07033	0.01967		0.6897	0.1197		-0.05033	-0.08033	-0.03033			0.5997	0.1897	-0.1403		0.5897	0.3497	-0.5103		-0.3203	0.1497	-0.07033	-0.9203			0.08967	0.1297	0.3797	0.3097	0.4797	-0.3603	-0.3203	-0.445	-0.325	0.155	-0.725	-0.125	0.265
IMAGE:1570502	|| LOC149832 || Hypothetical protein LOC149832 || 312903	1	-0.1235	0.0865	-0.6335	0.0865	0.0565		-0.4535	-0.2235	-0.2435	-0.4835	-0.2635	-0.3235	-0.2535	0.0865	-0.4135	-0.2035	-0.2535	-0.4235	0.1865	-0.0935	0.4665	0.0665	0.8465	0.1965	1.727	0.0765	-0.2035	-0.6735	0.8265	0.0065	-0.4335	-0.4935	2.507	0.5565	0.3265	-0.2835	-0.0635	-0.4735	-0.4535	-0.6535	0.0165	-0.9762	-0.8562	0.05381	-1.886	-0.1262	0.4838
IMAGE:113856	|| CCND1 || Cyclin D1 || 228984	1	-0.4164	2.014	-0.8064	1.214	0.1036	-0.6364	0.3936	0.6036		-2.146	0.7236	-0.4864	-0.5664	-0.05641	0.6136	-0.1664	0.5236	0.2436	0.9736	-0.4764	-0.2164	0.8536	-0.03641	-0.5364	0.2136		-0.8164	0.6536	-1.246	-0.09641	-0.5664	0.1036	-0.4964	0.1836	0.01359	-0.4864	-0.1564	0.1436	-0.1664	0.7136	0.2936	-0.647	-0.637		0.083	-0.227	-1.227
IMAGE:840944	|| EGR1 || Early growth response 1 || 111323	1	-0.6039	-0.07395	0.1761	-1.094	0.7361	-0.5239	0.5361	0.1961	-0.6239	-0.7439	-0.1239	0.2161	-0.8539	-0.3839	0.3161	0.3261	-0.1339	-0.1339	0.4761	0.7661	-0.04395	-0.03395	-0.1139	-0.3239	0.1061	-0.08395	0.1861	0.9561	0.1161		-0.07395	-0.3739	0.1561	0.4861	0.1561	-0.1239	0.006053	0.1161	0.4361			-0.3871	-0.3471	0.7029	-0.9071	-0.2071	0.4729
IMAGE:1935102	|| KIAA1815 || KIAA1432 || 311342	1	-0.8179	-1.818	-0.3179	-0.9179	1.142	-0.2179	-0.1279	0.6021	0.1121	1.092	0.6621	-0.2779	-1.118	0.4921		0.3621	-0.5779	-0.5179	1.012	0.05211	0.2721	-0.01789	1.102	-0.1279	0.9721	-0.02789	0.09211	0.8021	0.1621	-0.1279		-0.6179		-0.2879	-0.4679	-0.2479	0.1921	-0.1579	-0.3979	0.08211	-0.01789	-0.827	-1.257	0.943	-0.127	-0.877	0.363
IMAGE:841641	|| CCND1 || Cyclin D1 || 104326	1	0.2817	1.942	-0.3283	1.142	0.1217	-0.04829	0.5517	0.4217	-1.348	-1.878	0.4317	-0.6983	-0.2583	-0.1583	0.5817	0.001707	0.5217	0.3717	1.172	-0.4483	-0.5683	0.6617	-0.1683	-0.6583	0.02171	-0.4283	-0.7383	0.4517	-1.308	0.02171	-0.6983	-0.08829	-0.1683	0.3217	0.07171	-0.1983	0.1417	0.2317	0.06171	0.4417	0.2217	-0.8145	-0.9345	0.7355	-0.2945	0.2455	-0.5545
IMAGE:50882	|| ECE1 || **Endothelin converting enzyme 1 || 104921	1	0.7351	0.6151	-0.3249	-0.3949	-0.5149	0.1051	0.4351	0.7751	-0.5049	-1.105	0.3651	0.02512	-0.3949	0.8551	-0.8049	0.7651	-0.3149	-0.07488	0.4951	0.2051	0.1551	0.2651	0.02512	-0.5249	0.07512	-0.2249	-0.2649	0.5151	-0.2249	-0.1249	-0.3949	0.06512	0.1251	-0.01488	-0.3549	-0.5049	0.01512	0.4151	0.3551	0.01512	-0.3349	-0.0113	0.2687	0.6987	-1.261	-0.3513	0.6487
IMAGE:878617	|| DKFZP564K0822 || EGFR-coamplified and overexpressed protein || 226927	1	-0.1273	0.05268	-0.3373	0.002683	0.3627	0.1127	0.2227	0.6427	0.2327	-0.1473	0.1327	0.02268	-0.2873	-0.4473	-0.1673	0.1427	-0.2273	-0.4873	0.07268	-0.6473	-0.06732	0.4127	0.3327	0.3527	-0.5173	0.1327	0.7427	0.8427	0.002683	0.05268	-0.3273	-0.1673	-0.2873	-0.1473	-0.1273	-0.6173	0.3527	0.3027	-0.4173	-0.05732	0.08268	-0.567	-0.557	0.273	-0.887	0.02304
IMAGE:773443	|| || Arylsulfatase I || 99416	1	-1.097	-0.8068	-0.1168	-0.4968	0.1632	-1.027	0.7232	0.02317	-0.1568	-0.5868	-0.02683	0.4432	-0.1668	0.7832	-0.7668	-0.006829	-0.5068	0.6432	1.033	-0.3268	-0.4368	-0.08683	-0.3768	-1.647	0.1132	-0.7568	-0.4068	0.5032	0.3032	-0.1468	-0.4968	0.9032	1.363	0.8132	0.9132	0.5432	1.143	0.8932	0.7432	-1.017	-0.5868	-1.347	-1.247	0.5029	-1.007	-0.2571
IMAGE:785744	|| MFGE8 || **Milk fat globule-EGF factor 8 protein || 104369	1	1.15	1.89	-0.9698	0.6002	-0.6798	0.6502	1	0.5902	-0.3498	-0.9898	0.1602	-0.4998	0.3202	0.07024	0.1002	1.12	-1.26	-0.05976	-0.7898	-1.06	-1.4	1	0.4202	-0.1598	-0.6598	-1.15	-0.2398	-0.03976	-1.67	1.18	0.4902	0.7602	-0.04976	0.6202	0.2702	0.2802	1.34	0.4102	-0.08976	-1.77	-0.5398	-0.1386		0.6914	0.4714	-0.1286	-0.3586
IMAGE:435948	|| AKR1B1 || Aldo-keto reductase family 1, member B1 (aldose reductase) || 226681	1	0.3687	-0.1513	-0.4613	-0.5113	1.659	-0.6713	-0.1613	0.00875	-0.8113	-1.191	0.1187	-0.5813	-0.8913	1.159	-0.4913	-0.2413	-0.7213		1.149	-0.3013	1.989	-0.6513	0.9087	0.9587	0.6587	-0.5413	0.7687	-0.4413	-0.08125	-0.07125	-0.5413	0.02875	-0.7413	0.1187	-0.3213	-0.5413	0.4187	0.7487	0.3487	-0.2013	-0.09125	-0.929		-0.289	-1.299	0.301	-0.589
IMAGE:878406	|| MTX1 || Metaxin 1 || 104478	1	0.2817	0.2517	-0.2083	-0.2083	0.1717		0.1917	-0.4983	-0.09825	-0.6183	0.05175	-0.6383	0.2417	-0.09825	0.03175	0.04175	0.04175	-0.00825	-0.1483	-0.07825	0.08175	-0.1483	0.2117	-0.06825	0.09175	0.1017	-0.09825	-0.08825	0.04175	0.4517	-0.1483	0.05175	-0.1383	-0.1083	0.05175	0.08175	0.05175	0.3017	0.2417	0.3617	-0.02825	-0.423	-1.093	0.437	-0.263	-0.02304	-0.513
*mitoch. cont. IMAGE:1590114	|| || *mitoch. cont. **ESTs, Weakly similar to A46010 X-linked retinopathy protein [H.sapiens] || 433320	1	0.242	0.05195	-0.678	0.252	0.282	0.332	-0.248	0.242	0.512	-0.238	-0.128	-0.288	-0.278	-0.298	-0.568	0.102	-0.128	-0.128	-0.258	-0.398	0.792	-0.01805	0.552	-0.138	-0.248	-0.07805	0.06195	-0.678	0.572	0.04195	-0.248	-0.548	0.432	0.612	0.412	-0.128	-0.09805	0.332	-0.108	0.382	-0.278	-0.4122	-0.07217	0.5378	-1.242	0.1878
IMAGE:811138	|| || CDNA FLJ41952 fis, clone PROST2018922 || 111446	1	0.08737	-0.4426		-0.1526	0.09737	-0.09263	-0.002632	-0.1926	0.2174	-0.3526	0.3474	-0.3926	-0.1126	0.4674	-0.7326	0.06737	-0.04263	-0.2426	-0.3426	0.1974		-0.1526	0.2374	-0.3026	0.8874	0.2674	-0.3426	0.1774		0.2874	-0.3526	0.04737	-0.1326	0.08737	0.2474	0.03737	0.01737	-0.1226	0.2874	0.02737	0.4174	-0.8152	-0.1252	0.1548	-0.8952	0.1648	0.09478
IMAGE:726890	|| BTRC || Beta-transducin repeat containing || 109640	1	0.3432		-0.1168		0.1132	-0.5368	0.06324	0.01324	0.2132	0.01324	-0.4168	-0.1268	-0.4768	0.1932	-0.6568	0.2432	-1.197	0.2632	-0.4668	-0.1068	0.2832	-0.2668	0.6632	0.06324	0.3732	0.1932	0.2832	-0.1668	1.133	0.06324	-0.06676	0.05324	0.2032	0.5632	0.4932	-0.1668	0.003243			-0.9168	-0.1468	-0.5395	-0.1795	-0.01955		-0.1695	0.1305
IMAGE:415815	|| || CDNA clone IMAGE:4769453 || 220489	1	-0.33	0.54	-0.33	0.1	1.53	-0.96	0.8	-0.3	0.88	0.51	-0.7	-0.96	0.38	0.38	-1.69	-0.72	-0.28	-0.23	-0.54	-0.67	-0.01	-0.27	1.37	1.2	0.1	-1.02	1.12	-0.51	1.02	-0.75	-0.86	-0.39	2.24	1.13	0.58	-0.51	0.59	-0.19	0.16	-1.85	-0.56	-0.8267	-0.2367	0.05333	-0.3867	0.3633
IMAGE:343400	|| || Homo sapiens, clone IMAGE:4454331, mRNA || 108512	1										-1.9	-0.27					-0.35							1.96															0.56				0.41	-0.34	0.08	-0.65	-0.36	-0.11
IMAGE:854138	|| CSNK1E || Casein kinase 1, epsilon || 119728	1	0.0545	-0.1155	0.0245	0.1845	0.1845	-0.5755	0.1245	0.2345	0.0945	-0.5255	0.0045	0.3345	-0.1955	-0.0755	-0.0355	-0.0555	-0.5255	0.1745	-0.0055	0.4345	0.5345	-0.1355	0.5245	-0.8155	-0.1255	-0.5755	-0.0055	-0.8155	0.4145	0.3145	-0.1855	0.1845	-0.1355	0.0045	0.9845	-0.1955	-0.2055	0.2345		0.3045	-0.0455	0.4226	-0.007391	-0.2174	-0.05739	-0.04739	-0.2174
IMAGE:193913	|| LYN || V-yes-1 Yamaguchi sarcoma viral related oncogene homolog || 118000	1	-0.4763	0.04366	-0.6763	-0.8363	0.4337	0.1537	0.6337	0.3037	0.1637	-0.01634	0.2837	-0.6563	-0.06634	-0.1963	-1.186	0.3137	-1.296	-0.2063	-0.2163	-0.2163	0.2537	0.05366	1.154	0.5037	-0.1263	-0.3563	0.8337	-0.5663	0.2737	-0.1063	-0.2363	0.3937	0.2337	0.1937	0.4337	0.03366	0.8837	0.5537	-0.1563	-0.05634	-0.4763	-0.2291	-0.1191	0.5909	-1.159	-0.1591	-0.3291
IMAGE:490965	|| FLJ13710 || Hypothetical protein FLJ13710 || 103054	1	-1.6	-1.74	0.1597	-0.3003	-1.1	-1.84	1.34	-0.2503	-0.2103	-1.16	0.2097	0.8397	-0.5003	1.08	-1.3		-0.4903	1.09	1.63	0.08972	0.1597	-0.3003	-0.9603		0.5997	-1.28	0.1197	0.2597	0.2597	0.3997	-0.1703		1.83	1.34		1.36	1.31		1.43	-0.9003	-1.4	-1.769			-0.2189	-1.009	0.9611
IMAGE:489668	|| GJA7 || Gap junction protein, alpha 7, 45kDa (connexin 45) || 226632	1	-1.24	0.2103	-0.4297	0.5503	0.08025	0.1003	0.7703	1.41	-0.8597	-1.08	0.1003	0.2903	0.4803	0.8603	0.2503	0.3403	0.1303	0.4003	-0.1297	0.4303	-0.7497	0.8503	-0.2597	-1.05	0.3103	0.1803	-0.1897	0.9303	-1.09	-0.1397	-0.6597	-0.7097	-0.1297	0.6603	0.4003	-0.6497	0.1503		-0.6097	-0.05975	0.1503	-0.9923	-0.6023	-0.1923	-1.202	-0.6423	0.9877
*mitoch. cont. IMAGE:810843	|| || *mitoch. cont. uncharacterized bone marrow protein BM029 || 433367	1	0.174	0.574	-0.456	-0.696	0.434	0.244	0.034	0.164	0.024	-0.206	0.004	-0.066		-0.506	0.114	0.034	0.054	-0.316	-0.226	-0.306	0.384	0.294	0.564	0.404	0.114	0.034	0.154	-0.216	0.004	0.404	-0.276	-0.476	-0.086	0.164	-0.426	-0.606	0.014	0.264	-0.066	0.214	0.064	-1.066	-0.3663	0.2037	-0.3663	0.3637	0.4937
IMAGE:245990	|| MT1F || Metallothionein 1F (functional) || 102953	1	0.06976	0.009756	-0.4802	-2.07	1.22	-0.7802	-0.06024	0.1098	-0.2802	-0.4502	-0.1002	-0.8302	0.09976	0.7198	-0.07024	0.009756	0.03976	0.3898	-0.08024	0.06976	1.2	0.3498	0.5898	0.6198	-1.02	0.009756	1.19	0.08976	0.1998	0.3598	-0.0002439	0.05976	-0.2502	0.4298	0.04976	-0.4702	-0.02024	0.7698	-0.06024	-1.17	-0.4602	-0.9814	-0.4714	-0.3614	-1.051	-0.8014	0.3086
IMAGE:2509911	|| SYNGR2 || Synaptogyrin 2 || 330840	1																																										-0.101	-0.581	0.579	0.169	-0.421	-0.291
IMAGE:108837	|| CCL2 || Chemokine (C-C motif) ligand 2 || 109619	1	-0.5226	-1.183	-0.1426	-1.363	2.007	-1.973	-0.4926	-0.5426		-0.8626	-0.1726	-1.983	0.5874	-0.8026	-1.813	-0.7626	-1.513	0.9674	0.4174	-0.8026	2.517	-0.6126	2.547	1.837	1.567	-1.243	1.887	-0.7726	0.4074	0.5474	0.007436	0.8774	0.3874	0.7874	-0.2526	-0.07256	0.9074	1.087	-0.06256	-1.403		-2.165	-1.535	0.085	-1.095	-0.475	0.295
IMAGE:212456	|| LOC90355 || Hypothetical gene supported by AF038182; BC009203 || 107589	1	-0.4828		-1.703	0.2772	0.1072	-0.3528	-0.4528	-0.2528	-1.063	1.117	0.5872		0.7172	1.477		0.08724	0.3572					0.4872	-0.8528		1.077	1.257	-1.353			-0.8328	-0.002759	-0.9228		1.627	0.5372	-0.1028		-0.8328	0.1272	-0.08276	-0.5528	-0.4543	0.1257	0.8757	-1.044	-0.1143	0.6957
IMAGE:727251	|| CD9 || CD9 antigen (p24) || 103549	1	0.02925		0.1892	-1.241	1.799	-1.121	0.7292	-0.6708	1.749	1.189	0.1792	0.9392	-0.8408	0.1392	-3.191	0.4592	-1.971	-0.1008	1.069	-2.111	1.879	-1.531	1.179	0.8592	1.339	-2.391	2.079	-0.5208	1.989	0.4092	0.2692	0.02925	0.06925	0.6392	0.05925	-0.1308	0.7692	0.8492	-0.1208	-2.751	-2.201	-0.8046	-1.035	0.2954	-0.7146	-1.085	0.6454
IMAGE:1553560	|| FLJ36031 || Hypothetical protein FLJ36031 || 309359	1	-0.8522	0.4078	-0.5022	-0.1122	0.8578	-0.5922	0.3978	-0.00225	-1.242	-1.122	0.3878	-0.4022	-1.142	0.3878	-0.8322	0.6078	-0.1722	0.1578	0.8678	0.01775	0.9278	0.4978	0.6778	0.3878	0.1978	-0.3222	0.7878		-1.322	0.5378	0.2378	0.3878	-0.3022	0.3678	0.3978	-0.3422	0.7578	0.6778	0.2278	-1.382	-0.5122	-1.733	-0.8429	0.07708	-0.1929	-0.4329	0.6871
IMAGE:841370	|| GOT2 || Glutamic-oxaloacetic transaminase 2, mitochondrial (aspartate aminotransferase 2) || 112452	1	0.182	0.312	-0.558	-0.518	0.572	0.132	-0.138	-0.118	-0.098	-0.478	0.182	-0.558	0.102	-0.498	-0.018	0.242	-0.108	-0.128	0.392	0.052	0.072	0.172	0.732		0.682	0.342	0.362	0.362	-0.158	0.082	0.292	-0.218	-0.618	-0.218	-0.488	-0.528	0.152	0.122	0.092	-0.158	-0.028	-0.3204	0.1896	-0.2404	-0.4504	0.02958	0.1096
IMAGE:212347	|| GLIS3 || GLIS family zinc finger 3 || 102960	1	0.2258	-0.7242	0.3258	-2.024	1.176	-0.9442	0.5958	0.03575	0.5958	-0.1542	-0.3242	0.3858	-1.574	0.2458	-2.164	-0.1942	-0.3142	-0.00425	-0.1942	0.1358	1.856	-0.6942	0.1658	-0.2842	0.04575	-0.6642	1.076	-0.7942	0.7858	-0.2142	0.2758	1.086	0.9058	0.4558		0.2158	0.2958	0.4858	0.9058	-0.9442	-0.06425	-0.767	-0.497	-0.857		-0.687	1.023
IMAGE:417226	|| MYC || V-myc myelocytomatosis viral oncogene homolog (avian) || 101953	1	-0.4085	-0.6785	-0.4185	-0.7685	1.022	-0.06846	-0.02846	0.1215	0.07154	-0.08846	0.03154		0.9115	-0.4385	-0.3285	-0.2085	0.02154	-0.6285	-0.4585	-0.09846	0.5215	0.4515	0.7415	0.3515	-0.1885	0.1815	0.6515	0.06154	0.5415	-0.2985	-0.4485	0.2415	0.1115	-0.3085	-0.4885	-0.2185		0.1115	0.4415	-0.2285	0.2115	-0.09042	-0.1704	0.2296	-0.6904	0.3296	0.5396
IMAGE:286490	|| SPRED1 || Sprouty-related, EVH1 domain containing 1 || 102406	1	-0.4095	-0.1195	0.5305	0.1605	0.07053	-0.4495	-0.1695	0.3005	-0.7595	-0.9195	-0.3795	0.7105	-1.289	0.4305	-0.2195	0.1505			0.5505	0.5805	0.2705	-0.2395	-0.009474	-1.289	0.2305	-0.3695	-0.3995	-0.2995	0.1105		-0.1095	-0.01947	0.3705	0.9205	0.9705	0.4305	-0.1295	-0.01947	0.05053	0.3705	0.3905	-0.4664	0.1236	0.1536	-0.3464	-0.02636	0.2336
IMAGE:810133	|| TRIM25 || Tripartite motif-containing 25 || 109077	1	0.421	-0.339	0.0009756	-0.929	-0.219	-0.279	-0.189	-0.07902	-0.03902	-0.579	-0.06902	0.571	0.07098	0.151	-0.579	0.05098	-0.249	-0.269	0.201	-0.739	0.381	0.141	0.761	0.311	-0.369	0.201	0.06098	-0.419	-0.09902	0.991	0.501	0.03098	-0.119	-0.04902	-0.009024	-0.109	-0.06902	0.521	0.121	0.01098	0.301	-0.4038	-0.7038	0.1562	-0.6638	-0.1238	-0.1938
IMAGE:344595	|| KRT25A || Keratin 25A || 117232	1	-0.8734	0.2466	-0.2934	-0.1934	-1.183	-0.4134	0.8966	1.227	-0.8934	-1.723	0.7766	-0.9334	-0.6234	1.677	-0.2734	1.127	0.9666	0.9266	-0.6034	0.3166	1.547	0.3066	0.1366	-0.5634	-2.143	0.06659	-0.5734	-0.1134	-0.5734	0.1966	-0.5834	0.4266	0.4066	0.3066	0.07659	-0.3934	0.3866	0.4466	-0.2534	-0.1734	0.9166	-1.167		0.03263	-0.5974	0.002632	0.2026
IMAGE:1635122	|| RAB38 || RAB38, member RAS oncogene family || 309567	1	0.5981	1.128	0.3581				0.2381	-0.2219			-0.1119		-0.8819			0.2781						0.1181				-0.8019	0.3581	-0.1719			0.8481							0.3681		-0.9919	-1.112	-0.2645	0.2455	0.4655	-1.045	-0.7445	-0.7145
IMAGE:299679	|| PSPHL || Phosphoserine phosphatase-like || 105765	1	1.589	-1.341	1.119	1.339	-0.351	-0.721	-1.631	1.169		1.739	-1.221	0.819	-0.051	1.299	-1.321	-0.511	-0.311	0.999	0.249	-1.931	-0.311	-0.851	0.349	-0.251	-0.341	-1.021	1.059	-1.041	-1.261	-0.791	-0.821	1.469	1.419	1.029	-0.431	-1.371	1.869	-1.121	1.109	-1.111	1.489	-1.576	-0.7757	1.844	-0.2657	-0.3657	-1.046
IMAGE:781505	|| C10orf45 || Chromosome 10 open reading frame 45 || 102654	1	0.3141	1.044	0.6941	0.03415	-0.3059	0.2241	0.1541	0.4141	-1.776	-1.096	-0.4159	0.8241	-0.1859	0.6941	-0.5459	0.4241	-0.7259	-0.4159	0.9341	-0.06585	-0.7359	1.044	-0.1659	-1.176	0.6941	-0.6859	-0.2559	0.3041	-0.9159	0.7441	0.7241	0.4741	0.5041	-0.7959	0.6941	-0.4259	0.1241	0.5741	0.3641	-1.136	-0.1759	-1.166	-1.546	0.07417	0.1842	-0.3958	-0.2258
IMAGE:378488	|| CYR61 || Cysteine-rich, angiogenic inducer, 61 || 118898	1	-1.406	-0.1164			0.9336	0.09357	-0.1964	0.6936	0.04357	-0.3964	0.2336		0.09357	0.7036		-0.2164	0.7036					0.3636	0.9236	0.5336	-1.636	0.3836	0.7636	-0.3164		-1.016	-1.416	-0.6564					0.4036	-0.08643	-0.5264	-0.006429	1.124	-0.3217	0.01833	0.3283	-0.1217	0.1083	0.4083
IMAGE:1492287	|| NS5ATP13TP2 || NS5ATP13TP2 protein || 224408	1	0.5939	1.314	-0.2461	-1.046	-0.8161	0.7339	-0.6661	0.7939	-0.0861	-0.5861	1.024	-0.1561	-0.1261	-0.1461	-0.6061	0.9539	-1.066	0.2839	0.8439	1.074	-0.9461	1.084	-1.136	-1.506	-0.8261	-0.0861	-0.9461	0.6739	-0.0561	1.294	0.5739	0.4339	0.5539	0.5439	-0.0961	0.1239	-0.006098	0.5639	0.5539	-1.536	-1.326	-0.1191	-0.3291	0.5409	-2.479	-1.649	0.4609
*mitoch. cont. IMAGE:1573967	|| || *mitoch. cont. ESTs, Weakly similar to B34087 hypothetical protein [H.sapiens] || 433318	1	0.5597	-1.24	-1.58		-0.05029	0.3797	0.04971	0.01971	0.7197	0.5497	0.2197	-0.2003	-0.5603		-0.5603	0.1197	-0.3403	0.6797	-0.1203		0.8997	0.4097	0.6597	0.4197	-0.1203	-0.2503	0.4897	-1	0.3197	0.08971	0.1897	-0.4203		0.2397		-0.4803	-0.03029	0.3897		0.3097	-0.7603	-0.6442	0.05583	0.4758	-1.154	0.2758	0.1258
IMAGE:1323432	|| || Clone 488469 iduronate-2-sulfatase (IDS2) pseudogene, mRNA sequence || 99845	1	0.1325	-0.1775			0.3825	0.6125	0.2625	0.7725	0.0625	-0.4675	0.0625		-0.0475	-0.6375		0.1325	-0.0975					0.2725	0.3425	-0.4175	0.1225	-0.1375	0.1025	0.0025		0.0025	-0.6175	-0.2575					0.0525	-0.0975	-0.2075	-0.0975	-0.0575	-0.3655	-0.3255	1.055	-0.4755	-0.0555	-0.0055
IMAGE:450745	|| TLE4 || Transducin-like enhancer of split 4 (E(sp1) homolog, Drosophila) || 106228	1	0.5678	1.278			-0.3922	0.6978	0.02778	1.128		-0.5222	1.088		-0.9122	-0.5622		0.6578	-0.7022					0.6578	0.3478	-1.002	0.1278	0.1978	-1.472	1.318		-0.3422	-1.172	-0.2022					-0.2622	-0.01222	-0.3222	-0.07222	-0.1422	-0.5995	-1.469	0.6105	-0.7695
IMAGE:713145	|| CD44 || CD44 antigen (homing function and Indian blood group system) || 109742	1	0.2658	-0.2542	-0.3942	0.6758	0.1158	-0.08424	-0.2942	0.7258	-1.054		0.2358	0.7458		0.5258	-0.7842			0.2958	0.8358	0.7458	-0.1542	0.4058	0.3158	-0.3342		-0.05424	-0.004242		-1.784	0.2458	-0.3442	-0.2142	-0.07424	-0.4642	-0.2142	-0.3542		0.1558		0.7958	-0.2242	-0.9218	-0.7018	0.3182	-0.7518	-0.3018	0.01818
IMAGE:1607473	|| || Hypothetical gene supported by AK092138 || 310562	1	-1.097			-0.2974	0.9126	0.1026	-0.1274	0.3226	0.2026	-0.3674	0.3826	-2.037	0.3126	0.7626	-0.1674	-0.1674	0.6826	0.3026	-0.4674	0.02256	1.023	0.5426	0.9826	0.6426	-1.417	0.6626	0.9426	-0.007436	0.2426	-0.7774	-1.167	-0.5474	-0.3874	-0.3674	-0.3974	-0.3274	0.3826	-0.1574	-0.4774	0.1726	1.163	-0.08913	-0.1391	0.1009	-0.3591	0.1509	0.6009
IMAGE:82421	|| CD44 || CD44 antigen (homing function and Indian blood group system) || 309391	1	0.3744	0.1844	-0.02561	0.6244	-0.1056	0.1344	0.1644	-0.1656	-1.056	-1.636	0.1544	0.9044	-0.2956	0.1444	-0.3056	0.01439	0.01439	0.1344	1.464	0.4744	-0.2756	0.5044	0.1944	-0.6656	0.1544	-0.4056	-0.06561	0.3944	-1.696	0.4144	-0.1156	0.3244	-0.2456	-0.2256	0.04439	-0.2956	-0.1556	0.2344	0.00439	0.8544	-0.1756	-0.4575	-0.5375	0.3825	-0.8775	0.0225	0.2325
IMAGE:795379	|| DNMBP || Dynamin binding protein || 113346	1	0.8708	0.5808	-0.6292	-0.2092	0.7908	0.2408	-0.1592	-0.1592	-0.06917	-0.4192	0.3508	-0.1292		-0.5692	-0.3192	-0.1092		-0.2692	-0.4892	-0.3592	-0.08917	0.7208	1.041				0.02083	0.6108	0.1808	0.06083	0.1308	-0.4792	-0.01917	0.04083	-0.6492	-0.5292	-0.3592	0.4508	0.1108	-0.1492	-0.03917	-0.2675	-0.0375	0.3925	-0.7175	-0.5975	0.5025
IMAGE:491544	|| HEL308 || **DNA helicase HEL308 || 105886	1	0.5196	1.05	-0.9104	0.1096	0.5796		0.6796	-0.1904		0.1496	-0.5204	-0.4004		0.5296		-0.5504		-0.1104	-0.4004	-1.01	0.5196	0.4196					-0.4104					-0.3204	-0.1004	0.5496	0.7596	-0.8304		-0.1104				-0.4445	0.01545	-0.3645	-0.2045	-0.4045	0.1655
IMAGE:69378	|| EGFR || Epidermal growth factor receptor (erythroblastic leukemia viral (v-erb-b) oncogene homolog, avian) || 108730	1	0.3937	0.3237	0.05366	-1.176	0.6337	-1.056	0.1537	-0.05634	-0.07634	-0.4663	0.2237	0.1737	-0.5663	0.1137	-1.496	0.2637	-0.2663	-0.04634	-0.2763	-0.02634	0.5337	0.2237	-0.05634	-0.5163	0.2437	0.1537	0.05366	-0.02634	0.5837	0.5037	0.1537	-0.02634	-0.3963	0.1137	0.1337	-0.3363	0.1537	0.5837	0.5037	0.3337	0.2637	-1.451	-1.161	0.1291	-1.761	-1.651	0.9591
IMAGE:1590331	|| || Transcribed locus || 114366	1		-1.898		0.3025	0.1925				-0.7075	1.222	-0.7075	0.0425	-0.5175	0.1525				0.5425	-0.3275		-0.0075		-0.1475		0.0025	0.4525		-0.7875		0.1825	-0.3375		1.262	-0.1175	-0.0575	0.0125			0.5625		0.6825	-0.72	-0.31	0.74	-0.75	-0.04	0.54
IMAGE:781139	|| ABCC3 || ATP-binding cassette, sub-family C (CFTR/MRP), member 3 || 117813	1	0.6856	-0.2844	0.1956	-0.2844	-1.024	-0.5244	0.2256	0.7356	-0.4144	-0.7544	0.9256	0.7556	-1.644	1.076	-1.924	0.4156	-1.124	0.6256	-1.024	0.2956	0.3556	0.3356	-0.3544	-1.054	-0.7544	0.5956	-1.384	1.046	0.3656	0.3056	0.4556	0.3256	0.5956	1.736	-0.1744	-0.1744	-0.03439	0.5956	0.5456	-0.6944	0.4356	-0.09	0.97	0.53	-1.16	-1.6	-0.56
IMAGE:79592	|| AKR7A2 || Aldo-keto reductase family 7, member A2 (aflatoxin aldehyde reductase) || 115249	1	0.09146	-0.1685	-0.3085	-0.4285	-0.05854	0.03146	0.09146	0.5215	-0.04854	-0.06854	0.001463	-0.1385	-0.3785	0.07146	0.08146	0.09146	-0.09854	-0.08854	0.3115	0.2215	-0.5285	-0.07854	-0.3885	-0.2785	0.5915	0.2015	-0.08854	0.3015	0.4115	0.2115	0.03146	0.08146	-0.03854	-0.2385	-0.5685	-0.1685	-0.2585	0.2615	-0.03854	0.7315	0.1215	-0.5862	-0.3762	0.8838	-0.4362	-0.4562	0.1138
IMAGE:753038	|| KIFC3 || Kinesin family member C3 || 112875	1	-0.1805	0.2095	-1.15	-0.5805	0.8395	0.1895	-0.1005	-1.07	0.5495	-0.4105	-0.09049	-0.7305	-0.01049	0.6195	-1.21	-0.1705	-0.1505	0.1195	0.1095	-0.6905	1.14	0.06951	0.5595	-0.5605	0.8695	-0.2405	0.3695	0.5695	0.7495	0.6995	-0.2305	-0.4205	-0.05049	0.3295	0.4495	-0.1905	-0.1805	0.04951	-0.2705	-0.06049	0.2595	-0.06706	-0.1271	-0.1271	-1.167	0.6729
IMAGE:2321104	|| FLNC || Filamin C, gamma (actin binding protein 280) || 311093	1	-0.6854	1.445	0.08462	0.07462	0.5346	-0.6454	0.5346	0.5746		-0.8554	0.1846	-1.115	-0.3154	0.5246	-0.7154	0.3946	0.09462	0.08462	0.1346	-0.4154	-0.6154	0.7746	0.3146	-0.02538	-0.9954		0.4846	0.2146	-0.4454	-0.2654	-0.5654	0.1746	0.1746	-0.3954	-0.02538	-0.2254	0.4746	0.1946	0.1546	-0.04538	0.7246	-0.6778	-0.8678	0.1022	-0.8078	-1.318	0.1922
IMAGE:810131	|| KRT19 || Keratin 19 || 102332	1	-4.609	-0.8793	2.361	0.7107	0.5007	-0.8493	1.051	-0.06927	0.7207	0.09073	-0.9793	0.7607	-0.1493	-0.3993	-1.319	-0.4393	0.5707	0.7807	1.641	-0.2993	-1.829	0.3807	-1.739	-0.9893	-2.139	-0.6593	0.05073	0.3207	2.131	0.7207	0.09073	-0.2893	0.4107	0.3807	1.991	0.6307	1.851	1.511	1.191	-1.579	-1.629	-0.2873	-0.6073	0.3827	-1.087	-0.8973	-0.1273
IMAGE:1661949	|| ABI2 || Abl interactor 2 || 319468	1	-0.3918		0.1782	-0.06184	0.6782	0.1182	-0.2018	0.1182	0.3082	-0.2718	0.2982	0.2482	-0.03184	-0.2818	-1.082	0.3082	-0.05184	-0.04184	0.06816	0.07816	0.6182	-0.1318	0.01816	-1.102	0.2982	-0.4818	-0.1818	0.1182	-0.4418	-0.001842	-0.2018	0.09816	0.2782	0.3882	0.1382		0.4182	-0.1818	0.2082		0.1582	-0.1314	-0.2714	-0.2814	-1.291	-0.3114	0.9286
IMAGE:795197	|| UBE2E2 || Ubiquitin-conjugating enzyme E2E 2 (UBC4/5 homolog, yeast) || 110962	1	-0.1093	-0.1293	0.2907	0.0007317	0.5707	-0.2393	0.2507	-0.1493	0.8707	0.1907	-0.3893	0.2007	-0.1293	-0.3393	-0.2493	-0.1793	-0.3693	-0.1993	-0.01927	-0.3693	-0.2893	-0.1093	0.5807	0.09073	-0.3893	-0.7093	0.4407	-1.169	0.4607	0.6307	0.1207	0.1907	-0.04927	0.2607	0.2407	0.3007	0.1307	0.1207	0.08073	-0.2493	-0.1893	0.1425	0.1825	0.0525	-0.1875	0.0225
IMAGE:897924	|| FLJ22679 || Hypothetical protein FLJ22679 || 108397	1	0.04575	-0.2643	-0.1243	-0.04425	0.09575	-0.1743	0.1457	0.6657	0.08575	-0.4543	0.2857	0.1457	-0.09425	-0.3043	-0.8743	0.1357	-0.2143	-0.2343	0.6257	-0.1243	-0.1643	0.07575	-0.05425	-0.9943	1.396	-0.3743	0.1257	-0.1143	-0.1243	0.2557		0.2357	-0.1843	-0.3643	0.1457	0.1557	0.1357	0.3857	0.2457	0.04575	-0.1543	-0.2726	-0.08263	-0.1226	-0.7226	-0.05263
IMAGE:809552	|| MTAC2D1 || Membrane targeting (tandem) C2 domain containing 1 || 111220	1	0.06341	0.09341	-0.04659	-0.1966	0.3734	0.1234	0.01341	-0.2866	-0.2166	-0.5266	0.4234	-0.3166	0.3634	-0.2266	-0.1666	0.2634	0.3434	-0.2666	-0.2566	-0.1466	0.3634	0.3334	0.1134	-0.5466	-0.04659	0.06341	0.3634	0.2334	0.05341	0.2034	-0.2466	-0.1766	-0.3766	-0.2366	0.1534	-0.1766	0.5634	0.02341	-0.05659	0.2134	-0.2266	-0.8479	-0.1679	0.2521	-1.428	-0.1779	0.4121
IMAGE:812008	|| ATP6V0A1 || **ATPase, H+ transporting, lysosomal V0 subunit a isoform 1 || 107540	1	-2.023	1.747	-0.1532	-0.6832	-1.513	-0.7132	1.707	-0.01317	0.5968	-0.09317	0.5068	-2.353	-0.2932	1.457	-3.133	0.5468	-1.743	0.4568	1.237	-0.5932	0.4468	-0.7132	-0.1632	-0.6132	0.7668	-0.2532	0.05683	-0.1032	1.007	0.3768	-0.2332	0.9768	1.257	0.6768	0.5168	0.7868	1.707	1.337	1.157	-3.803	-0.1332	-1.74	-0.5305	-0.5005	-2.26	-1.93
IMAGE:448619	|| GSR || Glutathione reductase || 103721	1	-0.6756	-1.406			0.8544	-0.4956	-0.07556	-0.005556	0.3744	-0.2556	0.1544		-0.3256	-0.3856		1.094						-1.296	1.174	0.08444	0.5744	-0.4556	0.4944	0.1144		0.6344	-0.04556	-0.1456					0.2644	0.4444	0.1044	-0.03556	-0.7656	-0.213	-0.613	0.08696	-1.163	-0.333	0.04696
IMAGE:768638	|| SLC15A2 || Solute carrier family 15 (H+/peptide transporter), member 2 || 100798	1	-0.6377	-1.458	0.03227							-1.668	-0.03773	-1.228	-0.7577	-0.7677	-1.098	-0.6777		0.8523	1.792			-0.6277			0.4023	-1.148					-1.078	0.6723	4.012	1.272	0.5423	0.5623		1.042				-1.729	-1.229	0.0313	-0.2387	-0.7287	-0.1487
IMAGE:324749	|| ZHX3 || Zinc fingers and homeoboxes 3 || 99595	1	0.3518	0.5818	-0.1982	0.1018	0.1618	0.1118	0.1518	-1.108	-0.1082	-0.5282	-0.01816	-0.4282	-0.7482	0.5018	-0.1582			0.01184	-0.5282	-0.6682	0.3518	0.09184	-0.5782	-0.4582	-0.6982	0.5118	-0.8182	0.05184	2.182	0.1018	-0.04816	-0.1582	0.6318	1.072	0.2118	-0.05816	-0.2682		0.1318	-0.3082	0.5718	-0.7343	-0.4643	-0.02435	-0.9543	-0.3243	-0.9243
IMAGE:111437	|| LOC64744 || Stromal membrane-associated protein 1-like || 103931	1	0.4676	-2.242	0.007561	-0.5324	0.4076	0.09756	-0.04244	1.228	-1.122	-2.202	0.6276	-0.03244	0.1476	-0.09244	0.1576	0.6276	-0.1824	1.528	0.4976	0.6476	-0.2624	0.02756	0.2776	-1.752	-0.1924	0.1676	-0.3424	0.9276	-1.522	0.4676	-0.1624	0.03756	-0.1324	0.1376	0.3776	-0.07244	0.2876	0.7576	0.4276	0.1476	0.4076	-0.7671			-0.6471	0.3029	0.01286
IMAGE:199228	|| C8orf13 || Chromosome 8 open reading frame 13 || 109872	1	0.4063	0.1963	1.006	-0.2737	1.286	-0.2637	0.9663	0.1063	-2.374	-2.524	-0.07375	0.2163	-0.08375	1.956	0.6563	-0.00375	-0.7337	1.226	-2.444	0.9963	0.8863	0.02625	0.4863	-1.734	0.6263	0.2963	-0.03375	-1.014	-4.654	0.5163	0.3363	0.1363	-0.08375	1.856	0.9663	-0.4037	-0.04375	0.2463	1.006		0.3363	-0.8244	-0.2244	-1.334	0.1456	0.3856	0.6656
IMAGE:214751	|| CNNM3 || Cyclin M3 || 308801	1	-0.3119	-0.8719	0.4781	0.9881	-0.1719	-0.3419	-0.4119	-0.5719	0.2981	0.03812	-0.07188	-0.08188	-0.4119	-0.06188	0.5081	-0.08188		-0.08188			1.958	0.1681	0.2781		-0.1919	-0.2219	-1.032				-0.1519	-0.7119		0.5781		0.6281	-0.6819	0.1581	-0.1719	0.07812	0.4781	-1.601	-0.2014	-0.08143	-0.4114	-0.3914	0.3686
IMAGE:757961	|| STX3A || Syntaxin 3A || 120587	1	-1.254	1.346	0.6161	-0.1139	-0.7539	-0.1039	1.466	0.4861	-1.634	-2.054	0.2861	0.3861	0.8261	1.416	0.2961	0.2261	-0.1739	0.6361	-0.4939	0.3561	-2.164	-0.5139	-1.204	-1.464	0.3161	0.1261	-1.274	0.3061	-2.754	-0.2239	-0.4139	0.5361	0.6161	0.1961	0.9161	0.7261	1.676	1.686	0.5861	0.8461	-0.2839	-1.291		-0.211	-0.971	-0.731	-0.381
IMAGE:200741	|| KIAA1363 || Arylacetamide deacetylase-like 1 || 220149	1	0.6062	1.536	-3.864	-0.1238	1.676	0.5362	-0.3538	0.8862	-0.4038	-1.754	0.3962		-0.2238	0.1862	-0.4738	0.3362	0.2762	0.4562	1.256	-0.3438	1.486	-0.2138	1.246	-0.2538	-0.3338	-0.1338	1.096	0.5362	-1.334	0.2262	-0.6538	-0.4338	-0.3838	-0.2938		-0.8538	0.4362	-0.2238	-0.5238			-0.2813	-0.3813	0.02875	-0.6113	0.2187	0.4287
IMAGE:770588	|| LOC126208 || Hypothetical protein LOC126208 || 110126	1	-0.02829	-0.01829	-0.07829	-0.2483	0.2917	-0.01829	-0.1583	0.3717	-0.1583	-0.2983	0.03171	-0.2683	0.4017	0.07171	-0.1183	-0.2283	0.1517	-0.1983	0.1417	0.2017	-0.4583	0.3117	0.1517	0.2617	0.07171	-0.1683	-0.3283	0.1917	-0.03829	-0.05829	0.02171	-0.1083	0.2717	-0.1083	-0.04829	-0.3183	0.3017	0.1817	0.4617	-0.1983	-0.2383	-0.9567	-0.6267	0.3233	-0.3667	0.1633
IMAGE:668851	|| BDNF || Brain-derived neurotrophic factor opposite strand || 119015	1	1.213	1.523	-0.1068		-0.9168	-1.137	1.003	-0.2368		-0.1268	-0.1968	0.8532	-0.7268	-0.9868	0.6532	-0.2368	-0.9468		0.3532	0.5132	0.5632	0.8232		-0.9168	-1.387	-0.8268	0.6532		0.7032		-0.9868		1.553	-0.1868	0.7132	0.2632	-0.5868		-0.8768			-0.3205	0.04955	-0.4405	0.5795	0.3995	-0.9005
IMAGE:179022	|| VAMP2 || Vesicle-associated membrane protein 2 (synaptobrevin 2) || 319191	1	-0.11	0.41	-0.4	0.07	-0.15	0.53	-0.03	0.17		-0.56	0.12	-0.48	0.25	0.37	-0.26	-0.04	0.19	-0.45	-0.14	-0.36	0.3	0.35	0.33	-0.24	0.09	0.54	-0.18	0.02	-0.17	0.4	-0.26	-0.1	-0.41	-0.23	-0.04	-0.63	-0.06	0.23	-0.3	0.73	0.5	-0.3658	-0.1658	0.08417	-0.4958	0.07417	-0.4158
IMAGE:754594	|| KIAA1815 || KIAA1432 || 105266	1	-0.2003	-0.5203	-0.1403	-0.07026	0.7897	-0.9303	-0.1303	-0.3403	0.5997	0.3697	0.8797	-0.3003	-0.6003	-0.05026	-0.4903	0.2297	-0.5403	0.4097	1.38	0.5597		-0.3803	0.8597	0.2797	0.6697	0.1897		0.5297	2.07	-1.09	-1.19	-0.6903	0.4597	1.02	0.7597	0.2697	0.4297	-0.3503	-0.3603	-3.68	-0.7003	-1.406	-0.5862	0.5738	-0.3762	-0.2362	-0.7262
IMAGE:845355	|| CTSC || Cathepsin C || 114599	1	0.991	-1.269	0.02098	-0.499	-0.859	-0.589	-0.289	0.661	0.161	-0.609	-0.05902	1.101	-0.139	-0.459	0.131	0.541	-0.359	-0.279	1.171	0.261	0.08098	-0.839	-0.08902	-0.609	2.561	-0.649	-0.129	0.541	-0.179	0.971	0.171	-0.439	-0.609	-0.839	0.681	-0.669	-0.559	0.661	-0.03902	0.931	-0.579	-1.365	-0.4445	0.2555	-1.365	-0.5545	-0.2145
IMAGE:810923	|| SEPN1 || Selenoprotein N, 1 || 108245	1	0.2497	0.08975	-0.1903	-0.01025	-0.2803	0.08975	0.1597	0.8197	0.2597	-0.7003	0.02975	-0.04025	-0.4303	-0.2303	-0.1303	0.5697	-0.2103	-0.3103	0.4997	0.2097	-0.2203	0.03975		-0.7703	0.02975	-0.4603	0.1697	0.1097	-0.5403	0.5197	-0.3503	-0.04025	-0.1603	-0.4103	0.3797	-0.1203	-0.05025	0.2197	0.01975	0.7897	0.3997	-0.547	0.153	0.243	-0.807	0.08304	0.543
IMAGE:811770	|| MRPS24 || Mitochondrial ribosomal protein S24 || 106746	1	0.7127	0.2527	0.02268	-0.1273	-0.04732	0.2327	0.2527	0.07268	-0.3773	-1.097	0.1727	-0.04732	0.1427	0.1427	0.3627	0.2127	0.2327	0.02268	-0.02732	0.1727	-0.1573	0.05268	-0.08732	-0.5373	-0.3273	-0.07732	-0.3273	-0.007317	-0.1173	0.5827	-0.1073	-0.1773	-0.4373	-0.3673	0.1327	-0.3873	-0.1873	0.4127	0.3027	0.6127	-0.07732	-0.21	-0.18	0.52	-1.15	-0.04	0.45
IMAGE:141192	|| AMOTL2 || Angiomotin like 2 || 101197	1	-0.226	0.724	-0.256	0.054	-0.096	0.154	0.364	0.494	-0.076	-0.766	0.184	-0.556	0.304	-0.256	-0.056	-0.006	0.594	-0.426	0.084	0.004		0.154	0.274	-0.346	-0.686	0.264	-0.026	-0.236	-0.256	0.014	-0.336	-0.106	-0.366	0.044	0.104	-0.336	0.084	0.144	0.144	0.624	0.604	-0.3646	-0.3946	0.1354	-0.2046	-0.07458	-0.1946
IMAGE:866633	|| BTBD3 || BTB (POZ) domain containing 3 || 222503	1	-1.515	-0.4346	-0.4746	-0.5346	-0.5046	-0.4346	0.2154	-0.09462		0.8354	-0.3546		-0.7846	0.3654	-0.3446	-0.4246	-0.7346	1.035	1.495	0.4054	0.7754	-0.09462	-0.08462	0.05538	0.7554	-0.2346	-0.5046	0.3454	0.3754	-0.3346	1.445	0.1454	0.1554	-0.7746	-0.05462	-0.004615	0.6654	-0.1546	0.3654	-0.5046	-0.05462	-0.4479	-0.6379	-0.3779	-0.5479	-0.2879	0.002083
IMAGE:1871101	|| || || 316765	1	0.1485	-0.4115		-0.1615	0.3785	-0.3215	0.0685	-0.2015	0.2085	-0.3715	0.1185	-0.2515	0.0385	0.9985	-0.6615	-0.0915	0.1585	-0.0515	-0.0515	-0.1215	0.5885	-0.1715	0.7485	0.3185	-0.1615	-0.1115	0.1585	-0.3015	0.0185	0.2885	-0.2715	0.0785	-0.3815	-0.3015	-0.3615	-0.5115	-0.0515	0.1685	0.0285	0.5285	0.2785	-0.747	-0.107	-0.207	-1.017	-0.137	-0.02696
IMAGE:2013094	|| KIF1C || Kinesin family member 1C || 311363	1	0.0805	1.011	-0.5795	0.2005	0.3105	-0.3095	0.3205	0.6605		-0.4695	0.4105	-0.3895	0.0305	-0.1595	-0.5295	0.2805	-0.1795	-0.1595	-0.1095	-1.059	0.7805	0.3805	0.0105	-0.0795	-0.0795	-0.1795	0.5605	-0.1495	0.3705	-0.2695	-0.5295	0.1005	-0.1095	0.2905	-0.2595	-0.1695	0.1005	0.4505	-0.0695	-0.3595	-0.1495	-0.05909	-0.5891	0.2709	-0.3291	-0.2091	0.02091
IMAGE:489169	|| C10orf83 || Chromosome 10 open reading frame 83 || 118293	1	0.4045	-0.5855	-0.5655	0.6045	0.4745	-0.7555		-1.135	0.6945	-0.2955	0.3145	-0.5755	-0.08545		-0.2155			0.1045	-0.5855	-1.395	0.7745	0.08455	1.105	0.1745	-0.2855	0.4345		0.3345	1.335		-0.4155	-0.5055		0.6645	-0.09545	0.05455	0.04455	-0.5055	0.2945		0.1045	-0.1546	-0.1446	-0.3546	-0.3946	-0.3546	-0.4546
IMAGE:2489436	|| MYLK || Myosin, light polypeptide kinase || 330483	1																																										-0.3326	-0.06261	0.9874	-1.403	-0.6226	-0.6326
IMAGE:399336	|| PDE8B || Phosphodiesterase 8B || 222422	1	0.06121		-0.07879	-0.6688	1.711		-1.089	-0.06879		-1.059	0.2312	-0.1488		0.04121	-0.6888	-0.1088		0.07121	-0.3188	-0.1988	-0.4488	0.5212	-0.5888		1.761	0.03121	-0.7388	0.7112	-0.5488	-0.1388	0.2512	-0.1988		-0.008788	1.271	-0.06879	-0.5788	0.2312	0.5312		0.3212	-0.6362	-0.7262	-0.01619	0.03381	-1.606
IMAGE:511210	|| LOC374920 || Hypothetical protein LOC374920 || 104576	1	0.5478	-0.2922	0.4278	1.048	-0.7522	-0.0822	-0.1222	0.5878	-0.7422	-0.4522	0.2078	0.2178	-0.7122	0.1378	0.0678	0.0278	-0.9422	0.4278	-0.7622	-0.1622	0.4378	0.4178	-0.2222	-1.322	0.1378	-0.1322	-0.6122	0.2678	0.7578	-0.0222	-0.3522	0.0478	0.3678	0.9478	0.2878	-0.1722	-0.2722	0.1278	-0.0422	0.1178	0.5578	-1.253	-0.07278	0.5372	-1.033	-0.4328
IMAGE:79710	|| KIAA0174 || KIAA0174 || 105447	1	0.1905	0.0005	-0.0395	-0.1495	-0.5195	-0.0395	0.3105	0.0305	-0.0895	-0.5395	0.4805	-0.0695	0.1805	-0.3295	-0.0595	0.5005	0.0805	-0.1995	-0.1195	-0.0095	-0.1395	-0.0395	0.3605	-0.1995	0.3005	-0.0495		0.0105	-0.0595	0.3605	0.0005	0.0405	-0.0995	0.0105	-0.4095	-0.0595	0.0105	0.3705	-0.1295	0.2005	-0.0895	-0.3919	-0.5819	0.6481	-0.3919	-0.2319
IMAGE:753633	|| ZHX2 || Zinc fingers and homeoboxes 2 || 110436	1	-0.1741	-0.6341	0.9059		-0.01406		0.09594	-0.9841	-1.004	-1.644	-0.1541	-0.2241		0.2759		-0.1541		-0.2041		-0.2041	-0.06406	-0.8941	-0.3141		-0.5641	0.8859	-1.024			0.5259	0.2559	0.2859	1.486	0.9159	1.356	0.7759	0.4059	-0.2341	0.4959	-0.1741	-0.004063	-1.366	-1.046	0.3239	-1.076	-0.6861	-0.1061
IMAGE:75886	|| || ACA24 snoRNA gene || 225480	1	0.7959	-1.004	0.5959	0.5859	-1.424	-0.1441	0.6459	0.1159	-1.244	-1.444	0.1859	0.01585	0.2559	-0.07415	0.3859	0.03585	-0.06415	-0.05415	0.05585	0.4359	0.05585	0.2559	-0.1041	-0.1841	-0.2941	-0.4341	-1.194	-0.3541	-0.1141	1.176	0.7859	0.7259	0.4559	-0.1941	0.06585	0.2259	0.07585	0.6259	0.6359	-0.1941	-0.6741	-0.5512		0.4688	-0.2512	-0.2012
IMAGE:2556956	|| GOT2 || Glutamic-oxaloacetic transaminase 2, mitochondrial (aspartate aminotransferase 2) || 331109	1																																										0.2304	0.0004166	-0.4696	0.09042	-0.03958	0.03042
IMAGE:1855642	|| KIAA1815 || KIAA1432 || 317742	1	0.04378	-1.526	0.1238	-0.3562		-0.6262	-0.2462	-0.6862	0.6738	0.5738	1.024	-0.4762	-0.5962	-0.1762	-0.4862		-0.6162	0.1238	1.174	0.6538	0.9438	0.04378	0.9038	0.8638	1.074		-0.4862		1.004	-0.6862	-0.4262	-0.8762	0.09378	0.5738	0.04378	0.2038	0.2038	-0.1762	-0.2862	-1.146	-0.4662	-1.173	-0.9726	0.6574	-1.463	-0.6226	-0.4526
IMAGE:321330	|| || Transcribed locus || 117137	1	0.5818	0.7918	-0.6382	0.5918	-0.1882	-0.2482	0.4818	-0.1782	-0.07821	-0.4982	-0.1082	0.1518	-0.8582	0.6618	-0.6182	-0.1682	-1.148	-0.5982	0.5218	-0.1382	-0.3782	0.03179	-0.7682		-0.2782		-0.3682	0.2418	-0.6582	0.1618	0.001795	0.2618	0.4718	0.6018	0.1318	0.8018	0.4518	0.1418	0.3518	0.3118	0.1718	-0.538	-0.488	0.052	-1.648	0.152	-0.198
IMAGE:611169	|| || **Similar to DnaJ (Hsp40) homolog, subfamily B, member 6 isoform a; heat shock protein J2 || 115448	1	0.2217	0.2717		-0.07825	0.1517	-0.1483	0.2617	0.1217	-0.4883	-0.7883	0.1217	0.1517	-0.06825	-0.4783	-0.4783	0.2817	-0.08825	0.07175	0.7117	0.04175	-0.1583	0.3217	0.3217	-0.1783	-0.2783	-0.3683	0.03175	0.1117	-0.3783	0.5617	-0.1683	0.09175	-0.3983	-0.2783	0.1217	-0.08825	0.3717	0.2617	0.3017	0.1917	-0.1883	-0.03455	-0.08455	-0.09455	-0.07455	-0.4845	-0.1245
IMAGE:795498	|| ABHD2 || Abhydrolase domain containing 2 || 118455	1	0.8705	-1.26	0.5905	0.4105	-1.36	1.18	0.1105	0.8805	-0.4195	-0.5495	0.9005	0.8005	-0.5395	0.1305	1.41	1.31	0.09049	0.3805	-1.41	1.19	-3.5	-0.2795	0.1205	-0.2295	-0.3495	-0.5595	-0.7995	0.5405	-1.75	0.8705	0.1605	0.02049	-0.1795	0.1805	0.9305	-0.1495	-0.5095	0.09049	-0.1795	1.29	-0.4395	-0.5522	-0.1222	0.05778	-0.7622	-0.1022	-0.1422
IMAGE:1417935	|| ZNF516 || Zinc finger protein 516 || 221918	1	0.3207	0.03075	-2.499		0.2807	-0.2893	0.1207	0.5707	-0.1393	0.3907	0.9807	0.1507	-0.6793	0.8607	-1.659	0.5207	-0.2993	0.6207	-0.1093	0.4007	0.6807	-0.02925	-0.1793	-0.1893	-0.1193	-0.2293	0.1607	0.4507	0.2107	-0.5293	-0.3193	0.5607	0.3607	0.5507	0.3707	-0.03925	-0.2393	0.3207	-0.4393	-0.9193	-0.00925	0.3555	-0.2645	0.4255	-0.7745	-0.6445	0.1755
IMAGE:509641	|| IFITM1 || Interferon induced transmembrane protein 1 (9-27) || 110694	1	0.4237	0.7837		-0.06625	-1.186	0.03375	-0.5263	0.2837	0.7537	0.2537	0.7037	0.9737	-0.3263	-0.08625	-0.04625	0.6837	-0.5963	-0.1663	-0.3163	0.4637	-0.7763	-0.08625	-0.3463	-0.6163	0.6837	-0.1163	0.1437	0.1737	-0.4563	0.8737	0.5837	-0.1463	-0.8263	-0.2263	0.2437	-0.5163	-0.4763	0.3737	-0.02625	-0.3263	-0.1763	-0.5762	-0.2462	0.6638	-1.586	-0.7262	1.244
IMAGE:485165	|| PTDSS1 || Phosphatidylserine synthase 1 || 121494	1	0.04122	-0.04878	0.2612	-0.3288	0.4512	0.07122	0.1012	0.2912	-0.2188	-0.6888	0.1412	-0.1188	0.06122	-0.9088	-0.4188	0.1212	-0.1288	-0.4488	1.581	-0.06878	0.2212	-0.05878	0.4712	0.00122	0.1212	-0.5788	0.1312	0.02122	0.02122	0.5412	-0.1388	0.09122	-0.3188	-0.2088	0.05122	-0.2088	0.00122	0.2212	0.1912	0.05122	-0.3688	-0.6291	-0.07913	-0.2191	-0.5491	-0.2391	0.09087
IMAGE:190950	|| TERF1 || **Telomeric repeat binding factor (NIMA-interacting) 1 || 104918	1																																										-0.8657	-0.9457	0.2143	-0.4857	-0.8457	0.6543
IMAGE:1555536	|| LGP1 || Homolog of mouse LGP1 || 310108	1	0.8469		-0.9231	0.4369	0.2369	0.5369	-1.133	0.4469	-0.6231	-0.01308	0.4969	0.3069	-0.1431	0.8069	-0.4731	0.5769	-0.2531	-0.1131	0.1769		0.4669	0.8369	-0.7231	0.5669	0.3769	0.4169	0.3069	0.3769	0.5069	-0.6431	0.1069	-0.3231	-0.3731	-0.1631	0.6669	-0.9431	-0.4331	0.3669	-0.2731	-1.293	-1.023		-0.4647	-0.1547	-2.035		-0.01474
IMAGE:767181	|| MOXD1 || Monooxygenase, DBH-like 1 || 103586	1	1.124	0.2035		0.0535	-3.016	-0.1265	1.164	0.8235	-0.2065	-0.7565	0.4035	0.3135	0.0435	1.274	0.0035	0.8135	-0.1565	-0.6165	0.1935	0.1235	-0.8165	-0.4065	-0.7865	-1.276	-0.6865	-0.7365	-1.646	0.7535	-0.8065	-0.0165	-0.6265	0.9035	0.9335	0.8635	0.1235	0.7835	1.114	-0.2665	0.4635	0.9035	-0.4265	-0.06625	-0.3763	0.4437	-1.286	-0.7863	-0.4563
IMAGE:306924	|| || Transcribed locus || 247886	1	0.0439	-0.2161	-0.0861	-0.7661	0.2639	-0.0261	0.0639	0.0939	0.2439	-0.4261	0.3839	0.0739	-0.5861	0.6839	-1.706	0.0439	-0.3161	-0.1561	-0.1761	0.1939	0.5439	-0.0661	0.3839	-0.5561	-0.2861	-0.3661	0.1139	0.6439	0.7439	0.1839	-0.3861	0.1339	0.3939	0.4539	0.4539	0.0839	-0.0461	0.1939	0.0539	-0.1161	-0.1861	0.18	-0.17	0.49	-1.24	-0.16	0.33
IMAGE:856174	|| PIK3R4 || Phosphoinositide-3-kinase, regulatory subunit 4, p150 || 115692	1	-0.3244	-0.8444	-0.9644	-0.8644	1.046	-0.4344	-0.1644	-0.2844	0.1656	-0.1844	-0.4244	-0.7844	-0.02436	2.476	-0.9844	-0.4544	-0.1844	-0.5444	-0.1144	-0.3844	1.076	0.1356	1.596	1.076	-0.8844	0.5856	0.1156	0.01564	0.2456	-0.02436	-0.6444		0.1356	0.01564	-0.1944	-0.4144	0.1056	0.6256	0.09564		0.6156	-0.9752	-1.225	0.6548	-1.625	-0.2352	-0.2652
IMAGE:782147	|| MGRN1 || Mahogunin, ring finger 1 || 111901	1	0.07179	-0.4582	-0.6582	-0.06821	0.3918	-0.1082	-0.2382	-0.01821	0.2118	0.4718	0.3518	-0.3782	-0.09821	0.02179	-0.02821	-0.2582	-0.2282	-0.08821			0.1118	-0.01821	0.3318	0.2718	-0.02821	0.1518	0.2418	0.1318	0.09179	0.1918	-0.1682	-0.07821	-0.3182	-0.02821	-0.1782	-0.1582	0.1318	0.06179	0.1518	-0.05821	0.2718	-0.1104	0.2296	0.01958	-1.04	-0.2704	0.1896
IMAGE:40303	|| SHC1 || SHC (Src homology 2 domain containing) transforming protein 1 || 119774	1	-0.06585	0.004146	-0.7659	0.1341	-0.1359	0.4541	-0.3059	0.7141	0.1641	-0.6259	0.9341	-0.09585	0.4441	-0.5259	-1.616	0.5941	-0.005854	0.1341	0.9141	0.4841	-0.8559	-0.2059	0.7141	-0.3059	0.7241	-0.4659	0.1641	0.4141	-1.446	0.09415	-0.5459	-0.08585	-0.2159	-0.4059	0.3141	-0.05585	0.6041	0.2541	0.2141	0.4641	-0.2059	0.08158		0.2916	-1.088	-0.8784	0.05158
KR:4	|| || || 472862	1																																										-1.021		0.1986	-0.9814	-0.03136	0.6986
IMAGE:588033	|| EPS8L3 || EPS8-like 3 || 110327	1	0.1822	-0.7378	-1.438	-0.8478	0.7522	-0.1778	-0.0478	0.8422	0.9622	0.5522	-0.3478	-0.1078	-0.0778	-0.3078	-1.508	0.6322	-0.0278	-0.2078	-0.2878	0.1522	1.272	0.2022	0.9822	0.4922	-0.3878	-0.4278	0.5522	0.4222	0.7122	0.9322	0.1022	-0.4778	-0.4178	-0.3478	-0.2578	-0.5678	0.4722	-0.0678	-0.7478	-0.5178	0.1222	-1.409	-0.8989	-0.3689	-0.5589	-0.4389	2.031
IMAGE:1947642	|| MSI2 || Musashi homolog 2 (Drosophila) || 311281	1	-0.1145	1.166	-0.4045		0.2455	-0.3345		1.116	0.1655	-0.06448	0.6355	0.3655	-0.1745		-1.214	0.3455	-0.07448	-0.08448	0.1455	0.7355		1.126	-0.03448		0.7155			-0.4745		-0.1745	-0.6445	-0.9645			-0.1045	0.3455	-0.6445			-1.354	-0.2445	-0.6568	-0.5268	0.1232	-1.457	-0.4968	0.1632
IMAGE:787860	|| DCAMKL2 || Doublecortin and CaM kinase-like 2 || 103722	1	0.8565	2.546	-2.184	4.036	0.04649		-0.5835	0.6865	0.7365	0.2365	0.2965		-0.1635	-0.3135	-1.844	0.4465	-1.084	0.6365	-2.134	-0.6735	0.4565	0.8265	1.246	0.4265	-0.3735	-1.294	-0.2835	0.02649	-0.1335	0.2165	-0.9235	-0.9235		1.706	0.2365		-0.4235	0.04649	-0.2635	-1.964	-0.1535	-0.525	0.125	0.365	0.345	-0.685	0.425
IMAGE:1570414	|| SNARK || NUAK family, SNF1-like kinase, 2 || 309232	1	0.04512	-1.425	0.1651	-0.1449	0.6751	-0.6749	-0.5549	1.045	-0.5249	0.7551	0.8051	0.02512	-0.1549	0.4451	0.03512	-0.2349	-0.6049	0.1051	0.3151	1.435	0.7351	-0.3049	0.4251	0.5751	0.4551	-1.025	0.6051	0.4351	-0.8149	-0.2049	1.265	-0.5849	-0.5449	-0.3549	-0.02488	-0.3549	-0.2649	-0.2149	-0.3649	-1.165	0.1951	-1.808	-0.8081	0.0319	-0.9481	0.1519	0.9619
IMAGE:172783	|| ZNF358 || Zinc finger protein 358 || 101338	1	0.5124	-0.5176	0.04244	0.2524	-0.3876	0.1224	0.1324	0.3524	-0.1576	-0.5676	-0.007561	-0.1376	0.3924	0.6724	-0.1876	-0.1576	-0.03756	-0.1076	-0.2176	0.06244	-0.3576	-0.05756	-0.5976	-0.9376	-0.2276	0.2724	-0.4976	0.06244	0.2724	0.3124	-0.03756	0.3024	0.3224	0.07244	0.07244	-0.2576	0.2624	0.1624	0.5024	0.4024	-0.1076	-1.481	-0.4113	0.3987	-1.321	-0.2513	0.4987
IMAGE:291623	|| MITF || Microphthalmia-associated transcription factor || 119269	1	-0.3732	-0.03325	0.3568	-0.2832		-0.1332	-0.1132	0.5668	-0.2532	-0.4032	1.177	0.03675	-0.6032	0.08675	-0.2932	0.7768	-0.8032	0.01675	0.7968	0.3468	-0.5132	-0.2632	-0.4532	-1.013	0.5568	-0.1832	-1.033	0.7168	-0.3732	0.9068	0.4168	0.1468	-0.06325	-0.09325	0.2368	-0.1132	0.2368	0.7068	0.7168	-0.5132	-0.8932	-1.415	-0.6152	1.445	-0.8652	-0.5452	0.3748
IMAGE:897597	|| GEMIN4 || Gem (nuclear organelle) associated protein 4 || 112501	1	-0.1524	-0.4024	-0.09244	0.3876	0.1676	-0.2624	0.05756	-0.6424	0.2376	-0.6424	0.3676	-0.4224	0.1976	0.2076	-0.1924	0.1176	0.07756	0.08756	-0.3124	0.1476	0.1376	0.3576	0.09756	-0.7924	-0.5124	-0.1524	-0.3024	0.3476	0.1676	0.5876	-0.1424	-0.09244	0.4476	0.4576	-0.03244	-0.01244	0.1176	0.06756	-0.06244	-0.05244	0.4376	-0.2595	-0.3295	-0.0095	-1.15	-0.1695
KR:7	|| || || 472866	1																																										-1.062	-0.4017	0.4483	-0.6817	-0.1117	0.2483
IMAGE:300015	|| FNTA || **Farnesyltransferase, CAAX box, alpha || 102295	1	0.8267	0.4967	-1.433	1.937	1.577	-0.6533	-1.163	1.087	0.7167	-0.05325	2.487	-0.5533	-0.1733	-0.1033	0.1667	1.117	-0.01325	-0.1933	-0.2433	1.537	0.05675	-0.2833	0.6567	-0.2233	-0.5733	0.2367	0.2567	0.8267	-0.07325	-1.293	-1.633	-0.3833	-0.4233		-0.4133	-0.9333	-0.4233	-0.8133	-0.7233	-1.173	-0.03325	0.06	0.5	1.3	-1.01	-1.27	-0.08
IMAGE:810979	|| MRPS2 || Mitochondrial ribosomal protein S2 || 98348	1	-0.2028	-0.3828	-0.2028	-0.3828	0.3672	-0.04275	0.1472	-0.1328	-0.1428	-1.003	0.1272	-0.2128	0.4772	0.2772	-0.1028	-0.3328	0.04725	-0.03275	0.1472	-0.2028	0.01725	0.3972	0.3272	-0.1728	-0.1728	0.2672	-0.9528	0.2372	-0.3728	0.6872	-0.02275	0.3772	0.4772	-0.1828	0.2072	-0.01275	-0.03275		0.3572	0.2172	0.1372	-0.5435	-0.5335	0.2765	-1.273	-0.003478	0.4765
KR:6	|| || || 472875	1																																										-0.1679	0.1021	0.3621	-0.6079	0.04208	0.2321
IMAGE:2435123	|| RANBP3 || RAN binding protein 3 || 330658	1																																										-0.2035	0.08647		-0.1735	0.6665
IMAGE:470621	|| CDK7 || **Cyclin-dependent kinase 7 (MO15 homolog, Xenopus laevis, cdk-activating kinase) || 104251	1	1.189	2.309	-1.301	0.4193	-1.261	-0.06073	1.039	1.609	-2.551	-2.961	0.9093	0.1393	-0.5107	-0.2007	0.7793	2.209	-0.1907	0.5993	0.04927	0.3693	-0.2507	2.239	-1.241	-1.711	-2.101	-0.7307	-1.641	1.579	-1.611	0.8793	0.2693	0.1093	-0.1907	1.199	0.6493	0.2593	-0.3207	1.229	0.8693	-1.661	-0.4107	-1.191	-1.061	0.6292	0.4092	0.4492	0.5892
IMAGE:255639	|| MARCH-II || Membrane-associated ring finger (C3HC4) 2 || 105236	1	1.033	0.2334	-0.3566	0.07341	0.1734	-0.2566	0.2534	-0.8766	0.1034	0.01341	-0.1266	-0.8366	-0.09659	-0.1166	-0.09659	0.5634	-0.1466	0.2734	0.2734	-0.3566	0.06341	-0.2866	0.3334	0.2134	-0.2866	-0.3266	0.2734	-0.02659	0.2934	-0.4066	-0.2966	0.2234	0.4334	0.6734	0.5634	0.08341	0.1734	-0.1566	-0.2466	-0.5066	-0.5166	-1.71	-0.4805	0.3095	-0.5405	0.03955	0.5595
IMAGE:341246	|| CLPP || ClpP caseinolytic peptidase, ATP-dependent, proteolytic subunit homolog (E. coli) || 102154	1	-0.0122	-0.0122	-0.2522	-0.3622	0.2178	-0.1322	-0.0122	0.3678	-0.1522	-0.4322	-0.0522	-0.3922	0.4678	0.1578	-0.2522	-0.0122	0.1178	-0.1122	0.0778	-0.0822	0.0978	0.1578	0.4778	0.0978	0.4078	-0.002195	0.0778	-0.0122	-0.1322	0.1878	-0.3222	-0.1022	0.0978	-0.2922	-0.3122	-0.0522	0.007805	0.2778	0.1778	0.1778	-0.1522	0.1395	-0.5005	0.6995	-1	-0.3205	0.1895
IMAGE:811604	|| MLLT6 || Myeloid/lymphoid or mixed-lineage leukemia (trithorax homolog, Drosophila); translocated to, 6 || 119452	1	-0.1953	0.2247	0.3147	1.855	0.5047		-0.2853	-0.3853	-0.2653	-0.5953	-0.5253	0.5147	-0.5953		-0.4953	-0.4753	0.08471	0.2947	-0.8953	0.5847	0.4347	-0.1353	-0.5953		-0.5053		-1.085		3.135	-0.5753	-0.4953	-0.4453	2.405	-0.5153		-0.06529		-0.2153	-0.3953	-0.4053	-0.2053	-0.6687	-0.6387	-0.1387	-0.6587	-0.3087	-0.5587
IMAGE:251591	|| FOSL1 || FOS-like antigen 1 || 103043	1	-0.0965	-0.2965	-0.2965	-0.4665	0.4335	-0.0265	0.0035	0.1835	0.5635	0.1035	0.0835	-0.1965	0.3435	0.0535	-0.1965	0.1435	-0.2465	-0.1765	-0.2865	-0.0865	0.2335	-0.0665	0.3835	-0.4765	0.4035		0.1335	-0.2065	0.3435	0.2935	-0.4665	0.2035	-0.2465	-0.3265	-0.0165	-0.2865	0.0735	0.3035	-0.0165	0.2435	-0.0465	-0.1333	-0.3533	-0.3933	0.1267	-0.1933	0.1367
IMAGE:309264	|| AOAH || Acyloxyacyl hydrolase (neutrophil) || 118330	1	0.2283	-0.3817			0.2183	-0.7117	-0.7517	-0.03172	-2.242	-0.1217	-0.3617		-1.312	1.488	1.498	-0.2917		3.238			0.7783	0.09828	0.1083		0.4683	-0.2717	-2.212				-0.01172	-0.9017			0.6983	0.3483	-0.5517	-0.3517	-0.2017	0.8283	0.7083	-0.1959	-0.6859	0.8041	-1.226	-0.7259	0.1741
IMAGE:2113499	|| GIT2 || G protein-coupled receptor kinase interactor 2 || 312434	1		0.4426			0.4626			-0.08737	0.3726	0.6626	-0.3374		0.3626			-1.137		0.8526			2.563	-0.8574	-0.3574		-0.7574					-1.277	-0.1474	-0.9174						0.4626	0.2526		-0.5574	-0.263	-0.483	-0.403	-0.083	-0.093
IMAGE:108377	|| || **Transcribed locus || 119349	1	0.1816		-0.1284	-0.1084	-0.1784	0.4716	0.07162	0.5616	-0.3684	-0.6484	0.5516	-0.1084	0.2416	0.1216		0.4216	0.1916	-0.07838	0.06162	0.2516	-0.8584	-0.1184	-0.5384	-0.9784	-0.1284	0.02162	-0.1684	0.8216	-0.3784	0.2716	0.01162	0.1116	-0.2884	0.1516	-0.1284		0.3116	0.3116	0.1716		-0.1084	-0.2805	-0.9905	0.1495	-0.7405	-0.1705
IMAGE:345069	|| NFE2L3 || Nuclear factor (erythroid-derived 2)-like 3 || 106978	1	1.135	-2.855			2.505	-0.9754	-0.2654	1.245	-0.2254	-1.085	-0.2154		-1.575	-0.9754		0.4146	-1.965					0.6646	2.265	2.165	0.4646	-0.7654	2.305	0.4246		-1.055	-1.565	-0.09536					0.4146	1.205	0.2846	-1.375	-0.4954	0.6857	0.3957	0.1657	-2.884	-0.1043	1.866
IMAGE:1587698	|| || ELISC-1 || 308557	1	-0.09421	-0.5642		-0.1842	-0.3842	-1.274	-0.004211	-0.7042	0.5458	-0.05421	0.1058	-0.4442	-0.3642	-0.1542		-0.3242	-0.06421	0.2258	0.1458		1.706	0.03579	0.4858	0.1458	-0.7742	-0.07421	0.06579	-0.9242	1.676	-0.4042	-0.1942	-0.02421	0.4058	0.5858	0.6758	-0.1242	0.5458	-0.08421	0.1458	-0.2042	-0.07421	0.313		0.09304	-0.377	-0.867	-0.417
IMAGE:2298710	|| TRIM16 || Similar to tripartite motif-containing 16; estrogen-responsive B box protein || 318576	1	0.9942	0.1042	0.3442	0.5542	-0.1658	0.05417	-0.1658	0.7442	-1.426	-0.9258	0.5842	0.5942	0.03417		0.2142	0.3342	-1.326	1.064	0.7342	0.6142	-0.2458	-0.2258	-0.5258	-2.536	-0.08583			0.5742	0.07417	-0.04583	-0.7058	-0.1858	-0.1758	0.8942	0.1542			0.2442	-0.05583	-0.2658	0.1542	-0.06652	-0.1665	0.3435	-0.4565	0.2335	-0.6565
IMAGE:753104	|| DCT || **Dopachrome tautomerase (dopachrome delta-isomerase, tyrosine-related protein 2) || 102299	1	-0.5338	-0.4538	0.2662	-0.7338	0.3262	-0.2038	0.2162	0.07622		-0.09378	-0.1438	0.07622	-0.3038	-0.1738	-0.7838	0.3262	-0.2638	0.3962	0.2762	0.5762	-0.08378	-0.09378	-0.2438	-0.2538	0.4462	0.1462	0.2362	0.7062	-0.2538			-0.2738	0.2162	0.4462	-0.2438	0.1262	0.07622	0.2062	-0.1238		0.1162	-0.6		-0.71	-0.73	-0.04	-0.49
IMAGE:324935	|| TAPBP || TAP binding protein (tapasin) || 311019	1	0.5595	0.6195		-0.3305	1.109	-0.2205	-0.4705	-0.1905	0.5095	0.06949	0.4895	0.09949	-0.09051	-0.4805	-0.3405	0.3295	-0.3705	0.05949	-0.0005128		0.6595	-0.04051	0.7195	0.6595	0.2195	-0.3505	0.5295	0.03949	0.6695	-0.4005	-0.6805	-0.4705	-0.5405	-0.1905	-0.2905	-0.8305	-0.1405	0.02949	-0.1705	-0.5305	-0.2405	0.2073	-0.2127	0.1573	-0.4927	-0.3627	0.4173
IMAGE:71434	|| PSME1 || **Proteasome (prosome, macropain) activator subunit 1 (PA28 alpha) || 110423	1	0.0935	-0.1565	-0.2165	-0.2665	-0.1465	0.0035	-0.3765	0.0135	-0.2865	-0.6165	0.0235	0.3035	0.0735	0.1235	0.2435	-0.1865	0.0335	0.1135	0.4035	0.1535	0.1135	-0.5765	0.2535	-0.2665	0.6435	-0.4665		0.2535	0.3835	0.3835	0.0335	-0.2665	-0.2965	-0.2865	0.1235	-0.3665	0.3135	0.6135	0.3035	0.0935	-0.3165	-0.5908	-0.2908	0.1692	-0.8508	-0.1608	0.08917
*mitoch. cont. IMAGE:1011702	|| || *mitoch. cont. || 433303	1	0.3976	0.2776	-0.8924	-0.8224	0.1676	0.1076	-0.1124	-0.1124	0.5476	0.09756	0.1976	-0.1224	-0.3724	0.3076	-0.2424	0.1776	0.3276	-0.4324	-0.1624	-0.1624	0.1676	0.1676	0.8676	0.4976	-0.6224	-0.06244	0.5376	-0.5824	-0.002439	0.4976	0.1076	-0.3524	-0.1624	0.3176	-0.4324	-0.8624	0.2676	0.3576	0.04756	0.3176	-0.2424	-1.197	-0.2374	0.2726	-0.8374	0.3026	0.4426
IMAGE:754538	|| DRAP1 || DR1-associated protein 1 (negative cofactor 2 alpha) || 119560	1	0.312	0.342	-0.418	-0.218	-0.04805	0.07195	-0.02805	0.642	-0.728	-0.988	0.532	0.03195	0.03195	0.07195	0.192	0.372	0.232	0.001951	0.372	0.252	-0.348	0.03195	-0.238	-0.608	-0.228	-0.108	-0.278	0.742	-0.478	0.172	-0.248	-0.02805	-0.188	-0.228	0.06195	-0.358	0.212	0.242	0.212	0.402	0.232	-0.4775	-0.1475	0.5525	-0.6675	-0.3775	0.6125
IMAGE:2383847	|| PVR || Poliovirus receptor || 330553	1																																										-0.5786	-0.7486	-0.2886	-0.3286	0.2514	-0.2186
IMAGE:360254	|| CYR61 || Cysteine-rich, angiogenic inducer, 61 || 308090	1	-1.18	0.2005	-0.5195	-0.1795	1.13	0.2605	-0.1295	0.8505	0.2705	-0.1495	0.1905	-2.13	0.1405	0.6405	-0.2795	-0.01951	0.5805	0.2305	-0.2895	0.09049	1.11	0.4605	1.01	0.5805	-1.39	0.4605	0.9105	-0.05951	0.2805	-0.9995	-1.41	-0.5895	-0.3795	-0.2895	-0.4295	-0.4295	0.5105	0.03049	-0.5195	0.2205	1.21	0.02792	-0.1421	0.1779	-0.2421	0.2979	0.3179
*mitoch. cont. IMAGE:1253749	|| || *mitoch. cont. || 433312	1	0.1524	-0.06756	-0.6676	-0.5976	0.2024	-0.09756	-0.1076	-0.2576	1.052	-0.2476	0.2124	-0.1676	-0.4576	0.3124	0.07244	0.2124	0.1724	-0.2976	-0.4676	0.1124	0.2424	0.2024	1.042	0.4624	-0.7176	-0.03756	0.03244	-0.6876	0.3424	0.6024	-0.2176	-0.1976	-0.1876	0.3624	-0.2276	-0.6676	-0.09756	0.1024	0.02244	0.5124	0.04244	-0.875	-0.235	0.405	-0.575	0.075	0.455
IMAGE:753278	|| CXCL16 || Chemokine (C-X-C motif) ligand 16 || 116444	1	-0.0869		0.3431	-0.0369	-0.6469	-0.4869			0.6731	-0.0169	0.4631	0.6031	-0.8969	-0.1369	-0.5569		-1.277		-0.4469	0.1631	0.9531		-0.4769		0.0731	1.193		-1.367	1.353	0.0531	0.5431		0.2431	0.4531			0.1531		-0.8169	-0.5069	0.4931	-0.7748		0.6352	-1.995	0.1452	0.4752
IMAGE:244202	|| FLJ10099 || Hypothetical protein FLJ10099 || 118887	1	-0.129	0.06098	0.361	-0.02902	0.261	0.05098	-0.03902	0.321	0.371	-0.229	0.241	0.111	-0.06902	0.01098	-0.609	0.171	0.02098	-0.319	0.09098	-0.009024	0.0009756	-0.139	0.341	-0.409	0.231	-0.449	0.141	-0.04902	-0.459	0.09098	-0.239	0.151	-0.249	-0.179	0.281	-0.08902	0.221	-0.06902	-0.02902	0.181	0.08098	-0.3437	-0.2937	-0.02375	-0.3837	-0.1937	0.08625
IMAGE:511778	|| TM4SF1 || Transmembrane 4 L six family member 1 || 106197	1	-6.479	-0.7087		-1.789	6.061	-0.9587	-2.889	-0.6787	0.9213	0.2613	1.051	-0.7187	1.371	3.721	-4.849	-1.319	-2.149	1.081	0.9813	1.261	5.251	-2.319	3.251	3.041	2.241	-1.349	3.961	-1.349	1.941	-0.1587	-0.8287	-1.159	-0.2187	0.2513	-1.859	-0.8187	0.9713	0.4613	-0.3687	-2.999	-2.119	-1.065	-0.5346	0.6454	-2.185	-2.545	0.1554
IMAGE:178805	|| C20orf139 || Sulfiredoxin 1 homolog (S. cerevisiae) || 107063	1																																										-0.8148	-0.9248	0.1552	-0.6848	0.1452	-0.1048
IMAGE:145383	|| DNASE1L1 || Deoxyribonuclease I-like 1 || 118804	1	0.7368	0.8568	-1.103	0.2668	0.7568	0.3368	0.1068	0.7668	0.00675	-0.5532	0.4968	0.1068	0.3968	-1.033	0.4868	0.5768	-0.5032	0.2468	0.2768	0.2368	0.1668	0.4268		-0.3732	0.4468	-0.8832	0.2568	-0.3132	-0.5932	-0.08325	-0.9632	-0.6532	-0.5132	0.1168	0.4668	-0.1732	0.1468	0.3368	-0.3632	-0.1232	-0.7932	-0.8622	-0.05217	0.07783	-0.1422	0.4778	0.4078
IMAGE:786690	|| HSU79274 || Protein predicted by clone 23733 || 100408	1	0.1815		0.0815	0.3515	0.3415	-0.0685	-0.0685	-0.1185	0.2515	-0.2985	-0.0685	-0.3885	0.7115	-0.6885	0.2115	-0.1785	-0.0785	-0.1785	-0.2185	-0.1985	-0.1085	0.4515	0.0315	-0.9985	-0.0685	-0.2385	-0.2585	0.4415	0.7415	0.3815	-0.4685	-0.2085	0.1815	-0.0885	-0.0685	-0.2985	0.2515	0.1015	0.3115	0.2015	0.1315	-0.4374	-0.7474	0.3826	0.09261	0.06261	-0.3374
IMAGE:214236	|| CD68 || CD68 antigen || 161020	1	1.18	-0.3705	-1.03	0.1195	0.4195	-0.4405	-0.7405	0.4195	0.4095	-0.3105	0.4695	0.4595	-0.2705	0.3495	-0.8805	0.5795	0.4195	0.5495	-0.03049	0.9295	0.5095	0.7095	0.1695	-0.5105	-1.11	0.01951	0.1995	0.7695	0.1395	0.07951	-0.6405	-0.5905	-0.03049	-0.02049	-0.03049	-0.7505	-0.6705	0.04951	-0.5005	0.09951	-0.1205	-0.8105	-0.7505	1.37	-1.86	-0.1405	-0.8805
IMAGE:1623955	|| ITGA2 || Integrin, alpha 2 (CD49B, alpha 2 subunit of VLA-2 receptor) || 308597	1	-0.4738	-0.6038	-1.314	-0.5438	1.806	-0.9138	-0.4738	0.5262	0.3662	2.336	-0.2838	-0.2938			-1.794	-0.5938	-0.2538	-0.3838	1.026	-1.044	1.576	0.7762	1.976	2.016	0.9762		2.236	-1.014	0.1562	-1.044	0.9062	-0.5338	-0.5638	0.01622	-0.4738	-0.4238	0.01622	0.2362		-2.334	-1.594	-2.02	-2.09	-0.6204	0.1696	-0.3704	2.01
IMAGE:841308	|| MYLK || Myosin, light polypeptide kinase || 118075	1	-0.3946	1.505	-0.3446	0.4354	-0.6846	0.6454	0.3154	0.4954	-0.1846	-0.9546	0.3954	-0.6246	-0.2546	-0.3246	-0.2846	0.1554	-0.2246	-0.004634	0.4554	0.06537	-0.004634	-0.004634	1.065	0.5854	0.5454	-1.155	-0.4046	0.2554	-0.7046	-0.4246	-0.9746	-0.06463	-0.08463	-0.3046	0.1954	0.01537	1.065	0.3354	0.1754	-0.5146	0.2154	-0.5217	0.06833	0.4683	-1.232	-0.5917	0.1383
IMAGE:49319	|| ZNF297 || Zinc finger protein 297 || 307196	1	0.1078	-0.1022	-0.6322	0.4278	-0.2022	0.1578		0.08775	0.03775	-0.9922	0.3978	-0.7422	0.5078	0.07775	-0.5422	-0.2322	0.4278	-0.1022	0.4778	-0.2422	-0.02225	0.2378	-0.00225	-0.6522	0.4078	0.3778	-0.8022	0.1078	-0.1322	-0.1222	-0.2922	0.1678	0.1178	1.028	0.3278	0.1278	0.05775	-0.04225	0.1978	-0.00225	-0.00225	-0.005263	0.07474	-0.05526	-1.055	-0.3153	-0.6153
IMAGE:823659	|| FYCO1 || FYVE and coiled-coil domain containing 1 || 109641	1	-0.8471	-0.7271	-0.1571	-0.2771	-0.3971	-0.8071	-0.1371	0.04293	0.2729	-0.1671	-0.07707	0.7129	-0.9971	0.3929	-0.4371	-0.007073	-0.8271	0.7129	1.193	-0.3371	0.7229	-0.1571	0.4929	-0.1871	0.6229	-0.5171	-0.4471	0.06293	0.4629	0.3529	0.02293	-0.1771	0.5229	0.9929	-0.02707	-0.2271	0.1729	0.3429	-0.06707	-0.2371	0.1429	-0.9939	-0.7339		-0.4839	-0.2739	-0.1939
IMAGE:278687	|| COPB2 || **Coatomer protein complex, subunit beta 2 (beta prime) || 99099	1	-1.081	0.7787	-0.3613	-0.4613	1.289	-0.07128	-0.1513	0.7087		-1.661	0.01872	0.4087	-0.2213	-0.8613	-0.02128	0.1887	-0.2813		0.6787	0.1187	-0.2413	0.2987	0.9187	0.7587	-0.1113	-0.3613	0.9187	0.1687	-0.8913	0.07872	-0.4313	0.09872	-0.3913	-0.2813	0.2487	-0.4413	0.2787	0.5287	-0.1413	-0.07128	0.04872	-0.2842	-1.064	0.1158	-1.254	-0.1442	0.7958
IMAGE:262932	|| ACO2 || Aconitase 2, mitochondrial || 116669	1	-0.502	0.338	-0.462	-0.242	-0.022	0.158	-0.322	0.358		-0.572	0.198	-0.392	0.238	-0.312	0.058	0.038	0.308	0.008	0.068	-0.102	-0.282	0.308	0.518	-0.082	0.098	0.238	0.008	0.248	-0.382	0.198	-0.172	-0.052	-0.362	-0.192	0.038	-0.062	0.298	0.048	0.108	0.388	0.248	-0.4195	-0.6895	0.03045	-0.2395	-0.1295	-0.1495
IMAGE:471725	|| ITPR1 || Inositol 1,4,5-triphosphate receptor, type 1 || 112813	1	-1.729				1.111		1.001	-4.799	2.181	1.731	-0.3788		-0.7488	1.851		-1.339						-0.2688	2.621	1.891	2.961	-1.299	1.141			-1.329	-1.599	1.021					0.8012	-0.8988	-0.3088	-2.409	-1.209	-0.615	-0.285	0.085	-0.715	-0.755
IMAGE:809567	|| FLOT1 || Flotillin 1 || 117604	1	-0.321	0.139	0.389	-0.331	-1.311	-0.0009756	0.299	0.689	-0.181	-0.521	0.04902	0.07902	-0.591	0.05902	0.07902	0.359	0.04902	0.419	0.629	0.219	-0.541	-0.07098	-0.651	-1.041	-0.02098	0.379	-1.451	0.639	0.09902	0.979	0.169	0.299	0.149	-0.141	-0.01098	-0.311	0.249	0.609	0.119	0.559	-0.211	-0.8508	-0.6208	0.5392	-0.5908	-0.5008	-0.3608
IMAGE:788185	|| TNFRSF10B || Tumor necrosis factor receptor superfamily, member 10b || 114707	1	0.081		-1.079	0.501	1.591	0.181	-0.309	0.241	0.331	-0.829	0.161	-0.149	0.391	-0.769	-2.079	-0.029	0.441	-0.419	0.641	-0.299	0.201	0.341	1.621	0.751	0.261	-0.969	0.571	-0.209	-1.299	0.151	-0.739	-0.299	-0.439	-0.049	-0.099	0.041	0.281	0.011	0.341	0.761	0.171	-0.2979		-0.3879	-0.4679	0.1321	0.07211
IMAGE:428733	|| PRKCD || Protein kinase C, delta || 161377	1	0.252	0.172	-0.318	0.202	0.672	-0.128	-0.168	0.712	-0.428	-0.758	0.522	-1.068	0.372	-0.288	-0.098	0.142	-0.278	0.172	-0.338	-0.108	2.212	0.242	-0.178	-0.748	-0.138	-0.158	0.202	0.422	0.242	-0.658	-1.128	-0.048	-0.318	0.172		0.322	-0.088	0.192	-0.098	-0.108	0.422	-0.2313	0.00875	0.3187	-0.6413	0.00875	-0.4013
IMAGE:309776	|| CFLAR || CASP8 and FADD-like apoptosis regulator || 108198	1	-0.07459	-0.06459	-0.9046	0.1554	1.155	-0.1346	-0.1746	-0.03459		-0.6546	0.4654	-0.6846	0.04541	0.7254	-0.6046	0.5354	-0.01459	0.3354	-0.5446	0.09541	0.9554	-0.5346		0.3454	0.1254	-0.1146	0.6454	-0.2346	-0.1346	-0.09459	-0.7146	-0.1646	-0.1446	0.03541	-0.02459	-0.2046	0.2254	0.5654	-0.1546			-0.5161	-0.1961	0.07391	-0.1261	0.4039	0.3939
IMAGE:214982	|| CDC42EP1 || CDC42 effector protein (Rho GTPase binding) 1 || 107752	1	-0.08122	0.2588	-0.3312	-0.2012	-0.03122	0.7688	0.3088	-0.06122	0.5488	-0.4012	0.3588	-1.141	0.7088	-0.9312	-0.6412	0.08878	-0.01122	-0.3212	-0.4512	-0.6112	-0.4412	0.4488	0.5088	0.02878	0.07878	-0.3112	0.2588	0.2488	-0.4912	0.1888	-0.7212	0.2588	0.06878	-0.1312	0.2188	0.2888	0.2788	0.4288	0.6488	0.4188	-0.1012	-0.4105	-0.3705	0.2195	0.01955	0.4295	-0.4205
IMAGE:742047	|| NDUFA11 || NADH dehydrogenase (ubiquinone) 1 alpha subcomplex, 11, 14.7kDa || 226523	1	0.2051	0.1651	0.1051	-0.2149	-0.1549	0.07512	0.2751	0.5851	-0.3149	-0.7549	0.2351	-0.09488	0.1351	-0.5649	0.08512	0.3451	-0.1649	-0.3549	0.4751	0.1151	-0.4249	0.1151	-0.004878	-0.4049	0.1751	-0.3149	-0.02488	0.1751	-0.1449	0.3551	-0.1049	0.3151	-0.06488	-0.4849	0.1251	0.2251	0.1651	0.01512	0.1651	0.1351	-0.1749	-0.2074	-0.04739	0.4426	-0.6274	0.09261	0.4326
IMAGE:416945	|| MGC2610 || Kelch-like 23 (Drosophila) || 111216	1	-1.92	-2.13	0.4	-1.88	0.47	-0.96	1.59	-0.98	0.22	0.39	-0.38	0.14	0.27	0.69	-3.65	-0.41	-1.32	0.47	-2.3	0.04	0.97	-1.71	0.55	0.53	1.17	0.77	1.03	-1.87	1.07	1.56	-0.19	0.94	1.91	0.62	0.79	0.53	1.21	2.08	0.66	-0.93	-0.44	-1.826	-1.846	0.3839	-0.5761	-0.7261	0.7339
IMAGE:1591222	|| VPS33B || Vacuolar protein sorting 33B (yeast) || 222440	1																																										0.03	0.09	-0.2	-0.89	-0.26	0.05
IMAGE:2578421	|| IGFBP4 || Insulin-like growth factor binding protein 4 || 331184	1																																										-0.3039	-0.2939	0.3961	-0.7139		0.1261
IMAGE:2546005	|| USP11 || Ubiquitin specific peptidase 11 || 331351	1																																										-0.7475	0.0525	-0.0775		-0.6075	-0.0775
IMAGE:34849	|| EEF2 || Eukaryotic translation elongation factor 2 || 111144	1	0.3023	-1.138	-0.3977	-0.2077	-0.2977	-0.2577	-0.1077	0.3323	0.4123	-0.4177	0.1623	0.3523	0.3723	-0.1377	-0.7977	-0.07775	-0.04775		0.7823	0.3623	-0.2577	-0.2377	0.5623	0.01225	0.1823	-0.9577	-0.4077	-0.3077	-0.5177	0.8223	0.1723	0.1023	0.1623	-0.06775	0.00225	0.04225	0.3423	0.4923	0.7623	0.6523	-0.7477	-0.3217	-0.4317	-0.02174	-0.8217	-0.5617	0.3183
IMAGE:809722	|| || Transcribed locus, weakly similar to XP_496299.1 PREDICTED: hypothetical protein LOC148206 [Homo sapiens] || 115290	1	-0.01878	0.3012	-0.2988	0.9212	0.6112	0.5312	-0.5688	-0.4588	-0.2088	-0.5488	0.2212	-3.599	0.9012	0.4612	0.1512	-0.04878	0.8912	0.1212	-1.029	-0.4288	0.2812	-0.1088	0.2912	-1.239	0.4512	0.5112	-1.219	0.4212	0.00122	0.1412	-0.4688	-0.09878	0.2712	0.5212	1.201	0.6512	0.6612	0.2212	0.8912	-0.8388	-0.4488	-0.5245	-0.1745	-0.2545	-0.6645	0.04545
IMAGE:841349	|| LOC286191 || Hypothetical protein LOC286191 || 310998	1			0.13		-0.6	-1.19		-0.04					0.23		-1.11				-0.78			-0.39			0.13			0.37	-0.19		0.67		1.98	-0.68	0.44	0.12	0.45		0.46			-2.52	-2.06	0.16	-0.96	-1.76	-0.27
IMAGE:325532	|| MGC29649 || Tetratricopeptide repeat domain 9C || 309011	1																																										-0.1852	0.004783	0.2048	-0.5952	0.2248	0.5648
IMAGE:813249	|| SEC22L1 || SEC22 vesicle trafficking protein-like 1 (S. cerevisiae) || 115469	1	-0.2476	-0.4976	-0.1076	-0.1976	0.3324	-0.3576	0.1224	0.1624	0.1424	-0.7576	0.1224	-0.4476	0.1524	0.06244	-0.4676	0.08244	0.04244	0.2824	0.4924	0.3224	0.4924	-0.1176	0.5724	-0.1476	-0.1176	-0.7476	0.4524	-0.4376	-0.1076	0.1824	-0.3576	0.2724	0.2124	-0.2676	0.2324	-0.07756	0.4024	0.5024	0.2024	-0.1876	-0.1976	-0.6317	0.1983	-0.1717	-0.3117	-0.1317	0.3183
IMAGE:1384862	|| DYRK1A || Dual-specificity tyrosine-(Y)-phosphorylation regulated kinase 1A || 118578	1	-0.5151		0.3549	-0.4251	0.01487	-0.5351	-0.2151	0.4449	0.004872	-0.2951	-0.2451	-0.06513	-0.4551	0.9949	-0.6751	-0.3151	-0.7151	0.4649	-0.6151	0.7749	0.2649	0.04487	-0.06513	0.1849	-0.6851	0.3949	-0.07513	-0.3151	0.6749	0.5149	-0.1051	0.2349	0.3949	0.3249	-0.2351	-0.05513	-0.05513	0.5249		0.1049	-0.05513	-0.8967	-0.3567	0.2233	-1.527	-0.5367	0.8633
IMAGE:755145	|| VIL2 || Villin 2 (ezrin) || 109379	1	-0.7078		-0.8578	-0.6378	1.302	0.06225	-0.05775	0.3622	1.202	0.4522	0.1822	-1.578	0.1622	-1.458	0.3322	0.2022	-0.7078	-0.2178	-0.6478	-0.4378	0.1922	0.1122	1.312	0.7122	0.3922	0.00225	1.602	0.4922	0.7622	0.06225	-0.2378	-0.1278	-0.5678	-0.3878	0.03225	-0.1078	0.4122	0.02225	-0.1278	-1.048	-0.4578	-0.1992	0.4608	-0.4792	-0.07917	0.05083	0.5208
IMAGE:796156	|| LOC150383 || Peroxisome proliferative activated receptor, alpha || 310620	1		0.3631		0.6731	-0.1069	-0.6269		0.5831		-0.0669	0.4431	0.7031	-0.1669	-0.3769	-0.4069	0.2931	-0.1669		0.0731		0.5831	0.2631	-0.0869	0.0231	-0.3269	-0.1569				-0.1769	0.3631	-0.8569			0.0131	-0.3069	-0.6769		-0.0169	0.1131	0.0331	-0.2614	-0.4214	0.2086	-1.011	-0.4114
IMAGE:1704155	|| IER5 || Immediate early response 5 || 311516	1	0.5976	0.5076	-0.5524	0.4876	-0.2924	0.4676	0.2576	0.9876	-1.442	-1.702	0.1576	0.2176	-0.3524	0.3976	1.058	0.3676	0.3576	-0.2324	-0.03244	0.007561	-0.2124	0.6176	0.2376	-0.3024	-0.7124	0.1276	-0.6124	0.5276	-1.402	0.3976	-0.1624	-0.1124	-0.3924	-0.3124	0.1276	-0.4024	-0.2324	0.3276	0.05756	0.8376	0.3376	-1.092	-0.6218	0.02818	-0.2118	0.4282	0.5782
IMAGE:593215	|| KIF1C || Kinesin family member 1C || 113646	1	-0.1268	1.313	-0.4468	0.3932	0.6832	-0.1068	0.3932	0.6232	0.03317	-0.4268	0.1732	-0.7368	-0.3868	0.03317	-0.6268	0.4132	-0.5468	-0.2468	0.4132	-0.4568	0.3432	0.2232	0.07317	-0.3568	0.2432	-0.4668	0.5832	0.3032	0.02317	-0.4668	-0.5368	0.2832	-0.3668	-0.4868	0.01317	-0.1768	0.3432	0.1732	0.1932	-0.4768	0.1732	-1.317	-0.147	0.223	-0.447	-0.03696	-0.03696
IMAGE:194297	|| HPS5 || Hermansky-Pudlak syndrome 5 || 110747	1	-0.1765	-0.0265	-0.4665	0.1235	0.1935	0.6035	-0.0865	0.4235	0.9335	0.0635	0.3635	-0.6365	0.4735	-0.6765		0.5035	0.9735	-0.3865	-0.3065	-0.1065	-0.7065	0.3435	1.114	0.0535	-0.2065	-0.0865	0.3335	0.1935	-1.616	-0.9865	-0.4865	0.0135	-0.8365	-0.1765	0.3435	0.2535	0.3135	-0.1065	0.0035	0.1135	0.3435	-0.9286		-0.01864	-0.1186	-0.06864	-0.2486
IMAGE:2149720	|| KIF1C || Kinesin family member 1C || 331002	1																																										-0.6543	-0.2343	0.2957	-0.1643	-0.1143	-0.07435
IMAGE:744374	|| DKFZP564D166 || Putative ankyrin-repeat containing protein || 120652	1	0.5554	0.9054		-0.06462	0.3654	0.005385	-0.1246	1.075	-0.05462	-0.6446	0.2354	-0.7246	-0.4946	0.1954	0.2254	0.1754	-0.004615		-0.5146	0.07538	-0.2246	0.4154	0.2954	-0.2746	-0.7246	-0.1746	0.1554	0.1154	-0.3746	0.1054	-0.2446	-0.08462	0.07538	-0.2546	-0.1146	-0.05462	-0.2446	-0.02462	-0.1546	-0.1946	0.7954	-0.2227		0.2173	-1.073	0.1073	0.8873
IMAGE:1584597	|| FLJ10597 || Chromosome 1 open reading frame 164 || 307503	1	0.4302	-0.9398	-0.05976	-0.1298	-0.6598	0.1002	0.1402	0.4002	-0.2198	-0.01976	0.1402	-0.01976	-0.1498	-0.04976	0.09024	-0.1298	-0.4098	-0.04976	-0.05976	-0.2898	-0.1398	0.06024	-0.03976	0.5302	0.5102	0.1002	-0.5098	0.07024	-0.3398	0.7402	0.2502	0.01024	-0.2598	-0.3298	-0.3098	-0.02976	0.02024	0.5702	0.4602	0.3902	0.1302	0.01542	-0.1746	-0.04458	-0.8846	-0.1246	0.2054
IMAGE:213502	|| CD53 || CD53 antigen || 116889	1	-0.603		-0.243	-0.843	1.247	-1.393	-0.363	-1.073	-0.813	-0.673	-0.03297	-1.663			-1.723	-0.833	-0.763	1.197	0.657	-0.673	2.807	-0.493	0.867	1.897	1.127	-0.783	1.727	-0.703	0.667	0.137	-0.123	0.507	0.977	1.077	0.197	0.127	1.077	0.727	0.167	-3.393		-1.343	-1.173	0.06667	-0.6833	-0.6733	0.3467
IMAGE:884789	|| LRRFIP2 || Leucine rich repeat (in FLII) interacting protein 2 || 221359	1	0.7515	0.9315	-0.5885	0.3515	-0.1185	0.5715	-0.02854	0.7215	-0.2085	-0.6885	0.5915	-0.4885	-0.3485	0.1915	0.08146	0.03146	0.1215	-0.2285	-0.1685	-0.01854	0.2615	0.6015	-0.3985	-0.4185	-0.7485	0.2715	-0.4185	0.6315	-0.3185	0.1515	-0.4185	-0.2385	-0.6885	-0.5185	0.2315	-0.5085	-0.008537	-0.01854	0.01146	0.7215	0.3615	-0.3182	-0.4982	0.5418	-0.2782	-0.5682	-0.6582
IMAGE:810987	|| UNQ501 || MBC3205 || 110235	1		-0.1169	-0.1569	-0.2369	0.3131	0.4331	-0.2269	0.5431	-0.3769	-0.7569	0.06308	0.2031	0.01308	0.7231	-0.3369		-0.06692	-0.1769	0.1931	0.2531	0.1231	0.06308	0.08308	-0.07692	-0.02692	0.07308	-0.09692	0.1331	0.03308	-0.04692	-0.2369	-0.04692	0.04308	-0.1269	0.03308	-0.3969	-0.04692	0.2531	0.09308	-0.1269	0.01308	-0.6148	-0.4348	0.5852	-1.225	-0.4248	0.4452
IMAGE:328868	|| CD44 || CD44 antigen (homing function and Indian blood group system) || 106958	1	0.3195	0.02951	-0.1505	0.7995	0.2595	-0.1005	-0.0004878	0.009512	-1.1	-1.62	0.2795	0.7495	-0.5305	0.3995	-0.7005	0.08951	0.1595	0.1495	1.36	0.6595	-0.01049	0.3995	0.4395	-0.2505	-0.08049	-0.1205	0.1595	0.3095	-1.74	0.3295	-0.4405	0.3195	-0.2905	-0.2905	-0.06049	-0.4005	-0.2305	0.2095	0.04951	0.8895	-0.2505	-0.9237	-0.6137	0.1563	-0.7437	-0.1837	0.4863
IMAGE:586990	|| SLC11A2 || Solute carrier family 11 (proton-coupled divalent metal ion transporters), member 2 || 103961	1	-0.04	-1	-0.38	0.48	0.94	-0.76	-0.07	0.33	-0.25	-0.68	0.26	0.06	-0.3	0.83	-0.59	0.16	-0.87	0.13	0.37	-0.77	1.06	-0.5	0.44	-0.4	-0.37	-0.23	0.36	-0.32	0.35	0.31	-0.1		0.45	0.09	0.92	-0.06	0.2		0.23	-0.41	0.13	-0.8883	-0.04826	-0.1183	-0.6883	-0.5483	-0.2483
IMAGE:198453	|| HLA-E || Major histocompatibility complex, class I, E || 161430	1																																										-0.2065	0.003478		-0.8765	0.02348	-0.6865
IMAGE:72395	|| MSTP9 || Macrophage stimulating, pseudogene 9 || 104269	1	0.111	0.401	-1.839	-0.639	0.971	-0.499		0.931	0.811	0.111	-0.259	-0.169	-0.259	0.521	-0.369	0.681	-0.029	-0.239	-0.379	0.151	0.881	0.501	0.591	-0.039	-0.329	-0.329	0.211	-0.329	1.691	0.651	0.211	-0.679	-0.269	-0.289	-0.029	-0.409	-0.159	0.401	-1.029	-0.919	-0.339	-0.6343	-0.3643	0.3057	-0.6343	-0.5643	0.1057
IMAGE:752808	|| TMED4 || Transmembrane emp24 protein transport domain containing 4 || 307341	1	0.07718	-0.1328	-0.4028	0.3472	0.2072		-0.1728	0.8672	-0.2428	-0.4428	0.1572	-0.4428	-0.3328	0.4272	-0.08282	-0.4128		0.1372	0.3972	0.1972	0.5672	0.2972	0.5272	0.4272	-0.03282	-0.02282	0.2972	0.3072	0.1372	-0.01282	-0.4028	-0.1428	-0.1928	-0.2428	-0.4528	-0.6828	-0.08282	0.1572	-0.3028	-0.3228	0.02718	-0.2679	-0.1979	-0.04792	-0.4779	-0.5679	0.1821
IMAGE:590150	|| MT2A || **Metallothionein 2A || 320632	1																																										-0.8708	-0.2108	-0.1008	-0.5408	-0.7608	-0.01083
IMAGE:1371793	|| OGDH || Oxoglutarate (alpha-ketoglutarate) dehydrogenase (lipoamide) || 308792	1	-0.00025	0.3298	-0.5702	0.03975	0.1498	0.03975	-0.1002	0.3998	0.3898	0.1098	0.4998	-0.02025	0.3098	0.1098	-0.3402	0.3798	-0.2202	-0.01025	-0.2402	-0.1802	0.07975	0.01975	0.3898	0.1398	0.3298	-0.4302	0.3998	0.4598	-0.8102	0.00975	-0.2902	0.03975	-0.5602	-0.2202	-0.04025	-0.2102	0.1798	-0.09025	-0.1602	-0.3102		0.3591	-0.1509	0.05913	-0.5009	0.09913	0.08913
*mitoch. cont. IMAGE:1009909	|| || *mitoch. cont. ESTs || 433299	1	0.1932	-0.006829	-0.7368	-0.8668	0.1132	0.05317	0.02317	0.5832	0.3832	0.06317	-0.01683	-0.2068	-0.4568	0.3432	-0.2968	0.3232	0.2132	-0.4968	-0.3168	-0.1068	0.2732	0.1532	1.103	0.6332	-0.6768	0.1732	0.2732	-0.2468	0.1432	0.7132	-0.03683	-0.2668	-0.4268	0.1732	-0.4868	-0.7068	0.1832	0.3732	-0.1768	0.2432	-0.1968	-1.503	-0.3435	0.2665	-0.3035	-0.01348	0.02652
*mitoch. cont. IMAGE:1573953	|| || *mitoch. cont. ESTs, Weakly similar to I38022 hypothetical protein [H.sapiens] || 433317	1	0.6243			-1.966	0.1843	0.1843	0.08432	0.5043	0.8843	0.5643	0.3343	-0.4357	-0.4457	0.08432	-0.1457	0.4343	0.06432	-0.6057	-0.7457		0.7243	0.3843	0.7243	0.04432	-0.3757	-0.2857	0.3643	-0.6357	0.1743	0.2743	0.1243		-0.8257	0.2743	-0.08568	-0.7857	-0.08568	0.5843	-0.005676	0.1743	-0.3657	-1.394	-0.02417	0.4658	-1.254	0.3358	0.2658
IMAGE:307069	|| ALDH3B1 || Aldehyde dehydrogenase 3 family, member B1 || 111760	1	0.8522	0.6522	-0.5878	0.7822	0.00225	0.09225	0.7622	0.7122	-1.148	-2.298	-0.1178	0.7022	-0.8578	-0.3378	0.1422	0.3722	-0.3278		0.5722	0.2522	-0.7178	-0.2178	-1.208	-2.618	0.2422	-0.06775	-0.9778	0.1422	-0.1278	0.4522	0.5922	0.1722	0.2122	0.5422	2.092	0.2822	-0.1778	0.1422	0.8022	0.03225	0.1822	0.062	-0.268	0.432	-0.418	0.072	-0.908
IMAGE:154749	|| DPAGT1 || Dolichyl-phosphate (UDP-N-acetylglucosamine) N-acetylglucosaminephosphotransferase 1 (GlcNAc-1-P transferase) || 105777	1		-0.01853	-0.7585	-0.4785	0.3215	0.09147			0.05147	-0.1885		-0.2585	0.03147	0.1115	-0.1585	0.2515	0.1315	-0.2385	-0.2085	-0.2485	-0.02853	0.4815	0.6815		-0.1785	0.3415	0.5515	-0.1285	-0.1385	0.1315	-0.01853		-0.2185	0.3315	-0.1985	-0.2985	0.1515		0.05147	0.001471	0.05147	-0.5463	0.1137	-0.2263	-0.2763	0.3837	0.1937
IMAGE:433474	|| SURF1 || Surfeit 1 || 104768	1	0.2168	0.03683	-0.2432	-0.1732	0.03683	-0.2832	0.3468	-0.04317	0.006829	-0.5932	0.1868	-0.1032	0.2868	-0.5132	-0.1332	0.1768	0.01683	-0.3332	-0.09317	-0.2632	-0.2032	-0.1932	0.3168	-0.2532	-0.1032	-0.3232	-0.1132	-0.1632	0.05683	0.5268	0.07683	0.2468	0.1068	0.2068	-0.1432	0.9068	-0.08317	0.3168	0.3768	-0.08317	-0.01317	-0.3983	-0.07833	0.1617	-0.3283	-0.3483	0.1717
IMAGE:292270	|| CNOT10 || CCR4-NOT transcription complex, subunit 10 || 107624	1	-0.1378	-0.3578	-0.0578	-0.3778	0.0822	0.0722	0.0622	0.1922	0.0222	-0.4978	-0.1278	0.2122	0.3022	0.0222	-0.0178	0.0322	-0.1178	-0.0378	-0.1278	-0.1978	0.6422	0.1022	0.2622	-0.5078	-0.0678	-0.0778	-0.2378	-0.2078	-0.1478	0.3822	-0.2478	0.0822	-0.2278	0.0422	-0.0978	-0.1178	0.9222	0.2522	0.1222	-0.0578	0.2422	-0.7759	-0.04591	0.06409	-0.7359	0.04409	-0.03591
IMAGE:897594	|| RNPS1 || **RNA binding protein S1, serine-rich domain || 111415	1	-0.09659	-0.1166	-0.1766	0.1334	0.3734	0.3134	0.07341	0.5334	-0.07659	-0.7066	0.1834	-0.1966	0.3634	-0.2766	-0.5866	0.2134	0.2534	-0.3766	-0.05659	0.04341	-0.4966	0.1634	0.3734	-0.4266	-0.01659	-0.2966	0.2534	0.4234	-0.7166	0.3234	-0.1566	0.2534	-0.08659	-0.3066	-0.1266	-0.02659	0.2634	0.1934	0.2134	0.2334	0.1434	-0.2513	0.2387	-0.3113	-0.4813	-0.2113	0.2987
IMAGE:81394	|| MGLL || Monoglyceride lipase || 111083	1	0.8237	0.6437	0.003684	-0.04632	0.1237	0.09368	0.04368	1.484	-1.076	0.2437	0.9337	-0.7463	0.2237	0.04368	-0.1763	0.2037	-0.3763	-0.1163	0.2437	0.4037	-0.09632	0.1737	-0.5963				-0.3863	0.9537	-0.7463	-0.8663	-0.2463	-0.3763	-0.7663	-0.6063	0.1637	-0.7263	-0.1363	0.4937	-0.2563	0.5437	0.5037	0.3164	-0.1636	0.7264		-0.4336	0.8664
IMAGE:768271	|| VAMP4 || **Vesicle-associated membrane protein 4 || 104360	1	-1.303	0.6174			1.717	-1.113	0.08741	-0.1926	-0.7826	-1.313			-1.283	0.5474		0.3574	-0.02259					0.4874	1.597	0.9474	-0.2226	-0.3426	0.7374	-0.4726		0.1974	-0.3326	-0.06259					0.6174	0.2774	0.3974	-1.223	0.07741	-0.4021	-0.1421	-0.002083	-0.7821	-0.7721	1.128
IMAGE:151371	|| Bles03 || Basophilic leukemia expressed protein BLES03 || 115967	1	0.4763	-0.2137	0.3263	0.09634	-0.4937	0.04634	0.2763	0.6263	0.05634	-0.5137	-0.1937	0.2863	-0.3637	-0.1137	0.8863	0.03634	-0.01366	-0.1937	0.3763	0.1163	-0.4237	-0.003658	-0.4837	-0.9537	-0.2537	-0.03366	-0.4637	-0.09366	-0.06366	0.4663	-0.3337	0.1663	0.07634	0.01634	-0.3237	-0.3337	-0.05366	0.2963	0.01634	0.7163	0.5563	0.1045	0.1745	-0.06545	-0.9055	-0.1655
IMAGE:1759254	|| STS-1 || Cbl-interacting protein Sts-1 || 318818	1	0.6846		-0.7454	1.005	-1.485	1.405	-0.1154	0.7346	-3.005		0.6546	0.06457	0.8246	-1.935	0.3946	0.05457		0.6946	0.4746	0.2346	-1.095	0.9146	0.9546		1.005	-1.525		2.205		-0.3954	-4.135	-1.005	1.045	-1.005	0.6746	0.3746	0.4946	0.7046	-0.01543	0.6446	0.2246	0.2838	-0.05619	0.1538	0.1738	0.1738	0.4838
IMAGE:530485	|| BAZ2A || Bromodomain adjacent to zinc finger domain, 2A || 309777	1	0.3444	0.3144		-0.1656	0.4444	0.04436	0.04436	-0.1856	0.07436	-0.4056	0.3644	-0.1756	-0.1956	0.4044	-0.5656	-0.1456	-0.05564	-0.2256	-0.04564		-0.1656	0.2044	0.2144	-0.4256	0.6744	0.1744	-0.1056	-0.07564	-0.2856	0.2744	-0.1056	-0.07564	-0.4656	0.02436	0.07436	-0.2856	-0.1656	0.3744	-0.01564	-0.005641	0.2944	-0.3661	0.05391	-0.02609	-0.9061	-0.08609	0.4539
IMAGE:768561	|| CCL2 || Chemokine (C-C motif) ligand 2 || 114904	1	-0.419	-0.989	-0.109	-1.229	2.281	-1.989	-0.409	-0.539	-0.589	-0.929	-0.06902	-2.029	0.411	-0.719	-1.659	-0.999	-1.499	0.851	0.611	-0.809	2.161	-0.439	2.191	1.971	1.691	-0.989	1.941	-0.649	0.221	0.411	0.05098	0.651	0.141	0.411	-0.279	-0.349	1.171	1.071	0.131	-1.709	1.031	-2.009	-1.419	-0.1392	-0.6992	-0.6492	0.8308
IMAGE:510608	|| || || 311016	1	0.1385	0.5685	-0.4915	-0.2915	-0.1015	-0.4515	0.5485	0.8385	-0.8915	-0.02146	0.1285	0.1585	-0.1915	-0.6915	0.2685	0.08854	-0.2215	0.1485	0.3085	0.08854	-0.6815	0.8985	0.1585	-0.04146	0.1985	-0.3215	1.239	0.08854	-2.131	-0.1115	-1.231	0.3185	0.1485	0.6085	0.02854	0.01854	-0.1215	0.4985	-0.3715	0.2185	0.6585	-0.6348	0.1052	0.6752	0.3352	-1.015	-0.2948
IMAGE:724895	|| DC12 || DC12 protein || 117024	1	0.2211	1.241	0.07105	0.06105	0.4411		-0.1889	0.2811	-0.2689	0.1411	0.4411	-0.008947	-0.09895	-0.3489	-0.2289	-0.09895	-0.1289	-0.1189	0.3511	0.1611	-0.1789	0.2511	0.5811	-0.2689	-0.04895	-0.2989	-0.4389	-0.09895	0.5311	-0.7489	0.4211	-0.6589		0.2111		-0.07895	0.1911	-0.008947	0.4211	-0.8089	-0.8889		-0.5688	0.1912	-1.399	-0.2088
IMAGE:487284	|| PLIP || Protein tyrosine phosphatase, mitochondrial 1 || 221732	1	0.1373	0.1773	-0.3027	-0.4827	0.5173	-0.1427	0.1773	0.4973	0.05732	0.3473	0.2873	-0.7327	-0.2827	-0.1427	0.05732	-0.04268	-0.03268	-0.002683	-0.2727	-0.5427	0.2773	0.01732	0.4273	0.3573	-0.2127	-0.1827	0.3773	0.1673	0.3273	0.05732	-0.1527	0.1773	-0.4127	-0.2427	0.09732	-0.3927	0.06732	0.3373	0.1073	-0.4927	0.01732	0.1126	0.4126	0.06261	-0.6374	-0.6174	0.2026
IMAGE:814945	|| C6orf109 || Yip1 domain family, member 3 || 220503	1	0.07488	0.4149	-0.3651	-0.1051	0.1149	0.1149	0.1749	0.4549	0.1749	-0.2851	0.07488	0.1849	0.004878	-0.1551	-0.2051	0.07488	0.1449	-0.1851	-0.2051	-0.3251	-0.1651	0.1549	0.2149	-0.1951	-0.1451	-0.1551	0.1949	-0.2151	-0.2551	0.3349	-0.05512	0.1249	-0.1151	-0.04512	-0.4251	-0.1551	0.004878	0.3549	0.2949	0.02488	0.04488	-0.05136	-0.1814	0.2586	-0.5714	0.2086	0.3786
IMAGE:156386	|| FLOT2 || Flotillin 2 || 108986	1	0.3283	0.3983	-0.4717	-0.1717	-0.3817	-0.2517	-0.1317	0.3583	0.02825	-0.3717	0.2483	-0.2917	-0.03175	-0.5917	-0.6117	0.6583	-0.4417	-0.1517		-0.2517	-0.2917	0.09825	0.7783	0.1283	0.1383	-0.04175	0.7583	-0.06175	0.2783	0.2383	-0.2317	0.1383	-0.2417	-0.03175	0.09825	-0.1417	0.09825	0.3583	0.1783	0.3083	-0.4217	-0.6106	-0.8906	0.4794	-0.6206	-0.8306
IMAGE:509484	|| RDBP || RD RNA binding protein || 101168	1	-0.7876	-0.1276	0.5224	0.7424			-1.818	0.6324		-1.608		1.472	-0.0776		0.4724	-0.9476		-0.6676	0.8024	0.2624	0.3924				-1.548	-0.3476	-1.268		2.032			-0.5676	0.3124	1.072	1.072	0.1624		-0.1876				0.3791	-0.01087	0.08913	-1.211	-0.3409	-0.02087
IMAGE:282688	|| PDE8B || Phosphodiesterase 8B || 103810	1	-0.001154				1.489	-1.281	-0.8412	1.309	-0.06115	-0.9612			-0.6312	-0.05115		-0.08115	-0.8012					0.2388	-0.5112		0.03885	-0.2812	0.2288	0.2688		0.4188	0.6788	-0.2912			1.239	0.1088	-0.5912	0.4188	-0.3112		0.2588	-0.135		-0.195	-0.865	-0.185	0.665
IMAGE:739183	|| CD68 || CD68 antigen || 111860	1	0.9424	-0.1476	-0.7976	0.1224	0.4124	-0.4176	-0.5476	0.8324	0.4224	-0.1476	0.2924	0.2924	-0.7976	0.4324	-0.3276	0.4624	0.3524	0.4324	0.1524	0.7024	-0.06756	0.3824	0.1424	-0.3476	-1.028	-0.1376	0.08244	0.4924	-0.05756	0.09244	-0.3076	-0.4276	-0.3576	-0.06756	-0.1876	-0.8076	-0.3376	0.04244	-0.2976	0.2624	0.2624	-0.04783	-0.1078	0.8122	-0.7778	-0.6478	-0.007826
IMAGE:50604	|| AIG1 || Androgen-induced 1 || 308750	1	0.4066	0.2666	-0.5834	0.3866	-0.3234	1.197	0.1466	0.1366	0.08659	-0.6234	0.2366	-0.2934	-0.02341	-0.1434	0.3666	0.2266	-0.2634	-0.2834	0.09659	-0.02341	-0.8834	0.5166	0.4466	-0.2434	-0.07341	-0.3634	-0.09341	0.2666	-0.1634	0.4066	-0.2234	0.05659	-0.2434	-0.2134	-0.1834	-0.2134	0.06659	0.2366	0.1066	-0.1634	-0.03341	-0.313	0.277	0.117	-0.513	0.217	0.337
IMAGE:195051	|| MID1IP1 || MID1 interacting protein 1 (gastrulation specific G12-like (zebrafish)) || 100174	1	-0.2939	-0.3939	-0.1439	-0.8539	0.2861	-0.0539	0.2261	0.4561	-0.3639	-0.7239	-0.0739	-0.0439	0.1661	0.5261	0.0361	0.2761	-0.0139	-0.3639	-0.0739	0.0161	0.4961	0.0661	0.9261	0.6861	0.1261	-0.2339	-0.1539	0.3561	-0.7639	0.2961	0.1061	0.1061	-0.3139	-0.5639	-0.1939	0.1261	0.0761	0.1761	0.0961	-0.1239	0.1161	-1.634	-0.3141	0.1059	-1.204	0.2259	-0.01409
IMAGE:273048	|| MBNL2 || Muscleblind-like 2 (Drosophila) || 103627	1	-0.2337	0.7063	-0.8037	-0.1637	1.146	-0.04366	0.2563	0.3363	1.176	0.4463	0.2463	-0.6537	0.1263	-1.084	-0.7637	0.2463	-0.3637	-0.6237	-0.3137	-0.2637	0.5563	0.7563	1.636	0.8463	0.07634	-0.1837	1.046	-0.6337	-0.2737	0.2163	-0.6537	0.1263	-0.9937	-0.5837	-0.7337	-0.1737	0.02634	-0.1337	-0.07366	-0.1437	-0.08366	-0.5425	-0.0425	0.6875	-0.6025	0.0275	0.1675
IMAGE:877782	|| || Full-length cDNA clone CS0DL005YI17 of B cells (Ramos cell line) Cot 25-normalized of Homo sapiens (human) || 113573	1	0.6749	-0.05512	0.2449	0.7049	-0.3551	0.2449	0.1449	0.06488	-0.3551	-1.595	0.3849	0.6849	-0.08512	0.1149	0.6549	0.4149	0.1349	0.4649	0.2149	0.6549	-0.9851	0.06488	-0.7551	-2.495	-0.2751	0.2049	-1.435	0.9049	-1.045	0.2549	-0.3351	0.03488	0.4749	0.6049	0.6149	0.05488	-0.4351	0.1649	0.3549	0.8549	-0.1851	-0.4018	-0.5118	-0.02176	-0.3618	0.8982
IMAGE:308041	|| SEPT5 || Septin 5 || 117520	1	0.4144	-0.4356	-0.8856	1.014	0.3544	0.4644	0.02444	0.3544	-0.6956		0.5444	-0.4856		0.7444	-0.5456	0.9344	-0.04556	0.2944	-0.4756	0.2444	0.1244	-0.2056	-0.05556				-0.3956	0.7644	-0.2556	-0.6256	-0.7356	-0.4256	0.1144	-0.1356	0.03444	-0.2956	-0.1256	0.2044	0.01444	0.05444	0.1244	0.37	-0.71	0.76	0.81	0.08
IMAGE:771233	|| MGC9712 || Hypothetical protein MGC9712 || 106931	1	0.1588	0.5788	-0.6412	0.1788	0.5388	0.06878	0.3388	0.1188	0.2088	-0.3112	-0.03122	-0.4212	-0.06122	0.5588	-0.7212	-0.2312	0.2688	-0.05122	-0.4712	-0.5212	0.4588	0.3388	0.1188	-0.5312	-0.09122	0.2488	0.01878	-0.1812	0.05878	-0.09122	-0.4212	-0.2912	-0.2112	0.06878	0.2288	0.1188	0.2888	0.1788	0.1788	-0.1312	0.08878	-0.5317	-0.4817	0.4983	-0.4917	-0.06174	-0.2217
IMAGE:856800	|| ARF1 || ADP-ribosylation factor 1 || 102180	1	0.0939	0.0839	-0.0361	-0.3461	0.2039	0.0239	0.0739	-0.0361	0.1639	-0.3861	0.1739	-0.2761	0.1639	0.2839	0.0839	0.1839	0.1439	0.0439	-0.1661	0.1339	-0.1161	0.0539	0.3039	0.0839	-0.0561	-0.3361	0.0739	0.1439	-0.1261	0.3839	-0.0761	-0.0661	-0.5661	-0.3461	-0.2561	-0.1561	-0.0261	0.0539	0.0439	0.2139	0.1639	-0.06875	0.1213	-0.09875	0.01125	0.05125	0.3413
IMAGE:1509935	|| SERPINB7 || Serpin peptidase inhibitor, clade B (ovalbumin), member 7 || 310357	1		2.099		1.329	-1.651	1.279	-1.511	0.7692	-1.951	-2.051	1.819	1.959	-2.121		0.1592	1.389	0.9092	2.499	-2.541	1.559	-2.511	2.369	1.309	1.089	-4.141	0.1792	-0.08079	2.259	-2.831	-0.9508	-1.191	0.08921	-1.581	0.1992	1.499	0.5992	0.1192	-0.2208	-0.9908	-0.4508	1.289	-0.3755		0.5645	-1.576	-1.516	-0.5055
IMAGE:270626	|| PPARD || **Peroxisome proliferative activated receptor, delta || 112229	1	-0.1734	0.1466	-0.3734	-0.5034	0.5066	0.1466	0.1766	0.5166	-0.3234	-1.133	0.1966	-0.5834	0.2866	-0.003415	-0.7434	0.4466	0.03659	-0.4034	-0.1734	-0.2134	0.2266	0.2166	0.3266	-0.2034	0.06659	-0.04341	0.04659	0.2666	-0.5634	0.8366	-0.4534	-0.01341	-0.08341	-0.2134	0.3466	0.08659	0.07659	0.5766	0.2366	0.3466	0.08659	-1.139	-0.6891	0.4909	0.2109	-0.6891	-0.2591
KR:1	|| || || 472868	1																																										-1.045	-0.595	0.055	-0.555	-0.055	0.025
IMAGE:842973	|| PA2G4 || Proliferation-associated 2G4, 38kDa || 106684	1	0.0295	0.1395	-0.2205	-0.4205	-0.0505	0.2895	0.0495	0.4895	-0.0105	-0.7105	0.4295	-0.4305	0.4495	-0.3905	0.4095	0.2795	0.1295	-0.3005	-0.1105	0.0495	-0.3505	0.1095		-0.4105	-0.1805	-0.2305	-0.0405	0.3395	-0.1605	0.3395	-0.0105	0.1795	-0.5405	-0.3805	0.1495	-0.1105	0.1895	0.4095	0.1995	0.2695	0.1295	-0.095	0.055	-0.075	-0.145	0.115	-0.025
IMAGE:1552065	|| LOC114926 || Chromosome 8 open reading frame 40 || 312185	1	0.737	-0.483	0.177		-1.113		0.287	-0.343	-0.723	0.817	0.737						-0.243	1.017				0.307	-0.313			0.197				0.087	-0.253							0.407	0.217	-1.113	-0.403	-0.5619	-0.3719	-0.1219	0.2081	-0.2219
IMAGE:359610	|| BMP2 || Bone morphogenetic protein 2 || 116630	1	-1.443				2.627			-2.873			-3.033		-2.083	-0.4731				-1.173	4.667		2.827		-1.743		2.477	-0.7031									0.9269							-1.46	-0.2595	1.38	-1.73	-0.6195
IMAGE:39777	|| LOC90355 || Hypothetical gene supported by AF038182; BC009203 || 330247	1																																										-0.4468	-1.017	0.9132	0.1132	0.1632	-0.3968
IMAGE:1636069	|| MRPL12 || Mitochondrial ribosomal protein L12 || 309933	1	-0.1493	0.2807	-0.6293	-0.4793	-0.06927	0.04073	-0.4993	0.4307	0.0007317	-0.2993	0.4507	-0.2993	0.3007	-0.2593	0.2207	0.1607	0.1507	-0.07927	-0.04927	-0.1793	-0.4093	-0.09927	0.1807	-0.4893	0.2707	-0.6593	-0.09927	0.7407	-0.09927	0.6307	-0.05927	-0.1293	-0.05927	-0.4593	0.04073	-0.05927	0.3407	0.5307	0.2207	0.5807	0.04073	-0.1382	-1.588	0.4418	-0.1082	-0.3182	-0.3282
IMAGE:1861180	|| || || 112838	1	0.2333	-1.197	0.1633	-0.5267	-0.1067		0.1333	0.7533	-0.03667	0.2933	0.6033	-0.5267		-0.1467	0.1733	0.5933	-0.2867	0.09333	-0.4467	0.2033	-0.3267	0.7233	0.3233	-0.6467	0.3833	-0.6267	0.2733	0.3433	-0.2967	0.1133	0.1233	0.2533	-0.5067	-0.4167	0.2733	-0.3667	0.06333	0.5633	0.1933	-0.9167	0.5033	-1.172	0.0281	0.1781	-0.9119	0.2881	0.9081
IMAGE:1486554	|| ATIC || 5-aminoimidazole-4-carboxamide ribonucleotide formyltransferase/IMP cyclohydrolase || 309062	1	0.02474	0.2747		0.1947	0.3247	0.004737	0.3747	0.4047	0.07474	-0.4053	0.4847	-0.2053	0.7547	-0.3853	0.1347	0.1147	0.2947		-7.555		0.1247	0.2247	0.5647	0.004737	0.02474	0.1047	0.1947	0.7947	0.5847	0.6347	0.2047	0.2747	-0.2453	-0.3353	0.3347	-0.4853	0.6547	0.5647	0.5447	0.1047	0.2147	-0.4963	0.1737	-0.2563	-0.3963	0.05375	0.2337
IMAGE:669375	|| DKK1 || Dickkopf homolog 1 (Xenopus laevis) || 101469	1	1.635	2.735			-1.945	0.045	1.465	2.005	-3.885	-4.375	1.225		-0.455	0.085		2.655	0.135					2.655	-1.445	-2.015	-2.765	-0.385	-2.275	1.825		1.335	0.795	0.475					-0.335	1.705	1.285	-1.815	-0.365	-2.068	-1.828	1.002	0.8717	0.4417	0.2217
IMAGE:1631014	|| PPP1R3D || Protein phosphatase 1, regulatory subunit 3D || 224433	1																																										-0.4868	-0.1268	0.1532	-0.4968	-0.07684
IMAGE:235008	|| GNA12 || Guanine nucleotide binding protein (G protein) alpha 12 || 118042	1	-0.2173	-0.1673	-0.1873	-0.4273	0.5027	-0.1173	-0.04732	-0.3073	0.1127	-0.3173	0.1327	-0.4973	0.1527	-0.2573	-0.4273	-0.02732	-0.4373	-0.08732	0.1827	-0.3673	0.1827	-0.1573	0.5027	0.2927	0.3127	0.4327	0.1127	0.2327	0.03268	0.5327	0.3227	-0.07732	-0.2773	-0.01732	-0.3273	-0.3773	0.06268	0.6027	0.1427	0.1327	0.1427	-0.5582	-0.3682	0.1418	-0.6882	0.08182	0.6818
IMAGE:811145	|| AES || Amino-terminal enhancer of split || 108173	1	0.2105	0.1405	-0.1695	-0.1495	0.1005	0.2305	0.1105	0.1005	-0.1195	-0.6995	0.09049	-0.6695	0.2805	0.1105	-0.2495	0.3305	0.09049	-0.1195	-0.2695	0.1005	-0.2695	0.05049	0.3105	-0.3395	0.1605	0.1305	0.1905	0.0004877	-0.1595	0.3805	-0.1095	-0.1095	-0.2395	-0.1395	-0.1395	-0.09951	0.03049	0.3605	0.1205	0.4205	0.0004877	-0.3217	0.08826	0.2983	-1.062	-0.4117	0.2283
IMAGE:815861	|| PSMD3 || Proteasome (prosome, macropain) 26S subunit, non-ATPase, 3 || 119216	1	0.097	0.357	-0.283	-0.283	0.397	-0.133	-0.413	0.337		-0.643	0.217	-0.153	0.177	-0.073	-0.313	0.077	-0.173	-0.093	0.337	0.037	0.177	0.237	0.967	0.347	-0.063	-0.293	0.487	-0.363	0.107	0.267	-0.353	-0.163	-0.513	-0.203	-0.253	-0.503	0.167	0.207	0.047	0.077	0.147	-0.7477	-0.4977	0.1323	-0.4177	-0.3577	-0.03773
IMAGE:897680	|| || || 307016	1	-0.02439	-0.1044	-0.2244	-0.3944	0.1956	0.02561	0.06561	0.1056	0.09561	-0.5044	0.03561	0.06561	0.4156	-0.3544	-0.1344	0.2356	-0.2144	0.1356	0.3456	0.04561	-0.1444	-0.03439	0.3756	-0.1744	0.00561	0.05561	0.02561	0.3256	-0.2944	0.5056	-0.1944	0.1556	-0.3044	-0.3544	-0.2944	-0.2744	0.5356	0.1756	0.2256	-0.00439	-0.1244	-0.9057	-0.2057	0.1843	-0.5257	0.2043	0.04429
IMAGE:796170	|| PDE5A || Phosphodiesterase 5A, cGMP-specific || 114590	1	-0.5466	-0.7966	0.1634	0.04341	-0.9166	-1.207	0.7134	-0.3266	1.273	0.7534	-0.2166	1.163	-1.147	-0.6366	-1.577	0.7634	-2.507	-0.3266	2.003	-0.07659	0.9834	-0.05659	0.7734	0.1934	0.5534	-1.617	1.213	-0.5266	1.263	1.363	1.073	0.3534	0.6834	0.08341	0.1934	-0.1666	0.5934	0.9334	0.9634	-2.997	-2.457	-0.9241	-1.274	-0.4741	0.6659	-0.03409	0.1359
IMAGE:1892897	|| MASP1 || Mannan-binding lectin serine peptidase 1 (C4/C2 activating component of Ra-reactive factor) || 314518	1	1.518	-1.452	-0.362	-2.012	-3.252	-0.582	1.618	1.808	-1.762	-2.122	1.448	0.978	-3.552	2.358	-4.052	1.648	-1.512	1.808	3.268	2.408	1.398	-2.592	-1.342	-1.892	1.748	-0.412	-2.592	2.058	-1.882	1.198	0.578	0.928	0.628	0.448	1.248	-0.02195	0.338	0.878	0.608	0.338	0.138	-1.321	-1.701	0.4287	-3.321	-3.471	1.019
IMAGE:67318	|| LOC92305 || Hypothetical protein BC009331 || 117489	1	0.1615	0.3615	-0.4285	0.2315	-0.04846	-0.04846	0.1015	0.08154	0.1615	-0.3085	0.1715	-0.4785	0.1015		-0.7585	-0.1885	0.1015	-0.03846	0.1415	-0.4285	0.3415	0.1115	0.08154	-0.06846	0.05154	0.1115	-0.02846	-0.1285	0.1015	-0.04846	-0.4085	0.1515	0.06154	0.3915	0.3415	-0.1985	0.3615	-0.008462		-0.2185	0.1115	-1.506		0.1237	-1.166	0.2037	1.664
IMAGE:2312170	|| TBCD || Tubulin-specific chaperone d || 312063	1	0.06171	-0.07829	-0.5683	-0.1383	0.1717	0.2917	-0.4383	0.3717	0.3017	-0.3083	0.1117	-0.1083	-0.04829	-0.2383	-0.4283	0.2517	0.3817	-0.1983	0.2617	-0.03829	-0.1783	0.2817	0.4617	-0.1083	-0.1383	0.05171	0.001707	0.3017	0.2917	0.2317	-0.5183	-0.3683	-0.09829	0.02171	-0.1883	-0.1183	0.09171	0.05171	-0.1883	0.3317	0.1717	-0.6045	-0.8445	-0.07455	-0.2145	-0.4345	-0.01455
IMAGE:1917693	|| || Transcribed locus || 311438	1	0.2471	1.127	-0.5229	0.4771	0.5271	0.3171	-0.3129	-0.2029	-0.1829	-0.6029	0.3371	-0.8429	0.06707	-0.4329	-0.2829	0.1971	0.05707	0.02707	-0.2429	0.2071	-0.4329	0.8671	-0.3229	-0.7729	-0.1329	0.1171	0.4771	0.7271	0.6971	0.1071	-0.5629	-0.2329	0.5271	0.3671	0.2971	-0.4929	-0.2229	-0.02293	-0.5529	-0.8229	0.4271	0.1823	0.4823	0.5423	-0.5577	-0.6677	1.042
IMAGE:1468431	|| GPR175 || G protein-coupled receptor 175 || 220960	1	0.5138	-0.06622	-0.4362	0.09378	0.5138	0.003784		0.6938	-0.3462	-0.8962	0.3238		-0.3262	0.8338	-0.5462	0.2338	-0.2562	0.02378	0.2838	-0.05622	0.9738	-0.4162	-0.2262	-0.3162	-0.07622	-0.006216	0.08378	-0.1062	0.4938	-1.046	-0.2662		0.1938	0.4838		-0.1762	0.1338	0.2638	0.3138	-1.016	0.1238		-0.03211	-0.2221		-0.5421	0.08789
IMAGE:2288077	|| HADHSC || L-3-hydroxyacyl-Coenzyme A dehydrogenase, short chain || 331208	1																																										-0.2633	-0.1333	0.006667	0.04667	-0.02333	-0.3133
IMAGE:811999	|| ETF1 || **Eukaryotic translation termination factor 1 || 103307	1	0.1371	-0.1129	0.1771	0.2471	0.1271	0.1871	-0.2429	0.4471	-0.3329	-0.1529	0.5071	-0.1229	0.4371	-0.5129	0.3371	0.4471	0.1971	-0.2929	0.3771	0.1471	-0.2829	0.2471	-0.4429	-0.7729	-0.01293	-0.1529	-0.2529	0.4771	0.05707	-0.04293	-0.1829	-0.2329	0.05707	-0.3329	-0.2129	-0.1429	0.1671	0.09707	0.3971	-0.3129	-0.1229	0.183	-0.437	-0.197	-0.627	0.123
IMAGE:755236	|| CECR1 || Cat eye syndrome chromosome region, candidate 1 || 101700	1	0.1763	-0.1437	-0.1837	-0.1537	0.1263	0.1463	0.2863	0.4463	-1.254	-0.1837	0.1963	-0.02368	-0.5137	0.1063	-0.4137	0.3263	0.4763	0.2663	0.08632		-0.3337	0.2763	0.4963		-0.5237	0.006316	-0.02368		-0.4637	-0.07368	-0.3437	0.6263	0.1563	0.8063	0.04632	-0.5037	-0.4137	0.6263	-0.09368	0.3563	-0.3937	-0.1536	-0.003636	0.6764	-0.5136	-0.2236	0.4164
IMAGE:1892599	|| || || 316776	1	0.02727	-0.1227	0.01727	0.9573	-0.7527	-0.1127	-0.002727	0.2373	0.1973	-0.8427	0.1673				-0.002727	-0.7827		-0.04273	-0.2527	-0.2727	-0.2427	-0.06273	0.4073	-0.2727	-0.4127				1.187	-0.1527	-0.3527	-0.09273	0.4873	0.7273	-0.1027	-0.2427	0.5673	0.02727		-0.01273	0.1273	-1.07	0.3196	0.8296	-1.38	0.1096	0.4596
*mitoch. cont. IMAGE:1590115	|| || *mitoch. cont. || 433321	1	-0.1012	0.05878	-0.4012	0.2788	-0.4512	-0.2812	-0.1112	0.03878	0.2688	0.3388	0.08878	0.1788	-0.4612	1.099	-0.7512	-0.1412	-0.1712	0.01878	-0.4012	-0.1412	0.6088	-0.00122	0.05878	-0.5212	-0.4412	0.09878	-0.03122	-0.4812	-0.08122	-0.06122	0.05878	0.06878	0.1688	0.6988	-0.06122	-0.4012	0.3288	0.6488	0.1788	0.04878	0.1588	-0.9958	-0.05583	0.1442	-1.206	0.1242	0.1342
IMAGE:812238	|| MGC4692 || Hypothetical protein LOC283871 || 117521	1	-0.08	0.44	-0.04	-0.33	0.32	-0.04	-0.26	0.2	-0.52	-0.34	0.32	-1.25	0.03	-0.67	0.69	0.12	0.47	-0.07	0.11	-1.04	-0.52	0.32	0.14	-0.27	0.4	0.25	0.04	0.66	-0.05	0.3	-0.61	-0.33	-0.02	0.31	0.4	0.17	0.37		-0.25	0.11	0.52	-1.844	-0.7235	0.1865	-0.3835	-0.0935	0.3365
IMAGE:251250	|| TMED4 || Transmembrane emp24 protein transport domain containing 4 || 115705	1			-0.2986	0.01136					0.3014			0.001364			-0.5186		0.5914	0.1814	0.08136	0.2414	0.4414		0.6614					-0.1286	0.2314	-1.339	-0.1386		0.04136	-0.1686	-0.2486	-0.3386	0.2014			0.1914	0.001364	-0.7271	0.01292	0.2329	-0.7971	0.1029	0.4229
IMAGE:2017597	|| NPDC1 || Neural proliferation, differentiation and control, 1 || 313223	1	0.2495	0.3195	-0.8905	0.2195	0.6995	-0.0805	0.1395	-0.6505	0.6595	-0.1005	-0.1205	0.2995	-0.0805	-0.7205	-0.8405	-0.3805	-0.1605	-0.4205	-0.0405	-1.09	0.7595	0.5695	0.4795	0.3995	-0.8205		0.8695	0.0595	0.7595	0.1695	-0.4305	-0.0405	0.4095	0.0595	0.2695	0.0895	-0.0004999	0.0395	-0.0505	-0.3505	-0.2505	-0.3415	-0.7815		0.0785	0.0585	-0.9115
IMAGE:296140	|| MGC15887 || Family with sequence similarity 89, member A || 104884	1	-0.5264	-0.03641	0.1336	-0.02641	-0.2864	-1.346	0.6536	-0.1864	-0.1264	-0.1364	-0.2864	0.8536	-0.6264	-1.396		0.02359	-0.8964	0.7036	0.6736	-0.2264	0.6036	-0.1064	-0.08641	-0.2864	0.9736		-1.036	-0.1064	0.08359	0.4336	0.3236	0.2836	1.834	-0.2764	0.2036	0.6236	0.1336	0.5936	0.7236	-0.8864	-0.9664	-2.861	-0.9906	-0.1006	-0.8306
IMAGE:811048	|| PLXND1 || Plexin D1 || 116807	1	0.4425	-0.4175		2.043	-0.2975			-1.538													2.332				-1.208		-1.357															-0.5071	0.01286	0.4929	-0.2571	-0.09714
IMAGE:898305	|| NBL1 || Neuroblastoma, suppression of tumorigenicity 1 || 103873	1	0.8836		-1.036	-0.3464	0.1736	-0.6764	0.2336	0.5836			0.3536	0.3036	-0.9164	0.5636	-0.4964	0.3136	0.1236		0.2836	-0.2364	-0.2464	0.6636	-0.04639	-0.04639	0.4536		0.4036	0.4136	0.4836	-0.4364	-0.2864	-0.01639	-0.2164	-0.4264	-0.5764	-0.6664	0.02361	0.3036	-0.6064	0.9036	-0.1864	-1.186	-0.5257	1.154	-0.4457	-0.4757	-0.07565
*mitoch. cont. IMAGE:511952	|| || *mitoch. cont. ESTs || 433349	1	-0.2517	0.1983	-0.8617	-0.4617	0.2483	-0.1317	-0.5817	0.6183	0.3083	-0.1117	0.1583	-0.06171	-0.4017	0.5583	-0.06171	0.1783	-0.1817	-0.1817	-0.4217	-0.2917	0.4283	0.2583	0.8183	0.5683	-0.7517	0.1883	0.2683	-0.4617	0.8383	0.3983	-0.2617	-0.3917	0.5383	0.6683	-0.4317	-0.6217	-0.04171	0.1583	-0.2017	0.03829	-0.2717	-0.8187	-0.8787	0.2313	-0.6087	0.2613	0.2013
IMAGE:51460	|| SSX2IP || Synovial sarcoma, X breakpoint 2 interacting protein || 110842	1	-0.2195	0.8705	-0.3695	-1.049	0.7505	-2.199	-0.5895	0.6405	0.03051	-0.3895	1.061	0.8905	-1.179	-2.259	-2.209	0.9305	-0.4895	0.9005	1.881	0.7305	0.1105	-0.8095	1.251	0.3605	1.751	-0.7695	0.6405	1.541	-2.449	0.4605	0.4505	0.1205		0.1405	0.3905	0.6905	2.031		0.2505	-2.349	-1.539	-0.4529	-0.5329	0.4371	-1.453	-0.5929	0.9071
IMAGE:296448	|| IGF2 || Insulin-like growth factor 2 (somatomedin A) || 107467	1	-4.103		3.687	0.6768	-5.743	2.807	1.437	1.637	-4.873	-5.703	0.1368	1.007	-1.423	1.237	1.567	1.117	-2.333		0.1068	2.117	-4.053	-0.7732	-4.413	-4.113	2.447	-0.01324		1.857		2.747	2.347	2.107	2.037	0.4368	2.437	1.677	1.497	2.397	2.987	-2.693	-2.263	-1.525	-1.205	-0.185	-0.425	0.985	-2.755
IMAGE:488431	|| PPM1H || Protein phosphatase 1H (PP2C domain containing) || 105664	1	0.121	0.201	-0.008974	-0.889	-0.329	0.271	0.231	0.471	-0.419	-0.409	0.481	0.201	-0.189	0.281	-0.559	0.451	-0.239	0.621	-0.459	-0.639		0.561	-1.069	-0.04897	0.291	0.771	-1.549	0.001026	0.171	0.751	0.06103	-0.09897	0.751	0.04103		-0.01897	-0.369	0.811	-0.299	0.191	-0.139	-0.4396	-0.4796	0.6304	-0.3796	-0.3296	-1.07
IMAGE:83156	|| HEBP2 || Heme binding protein 2 || 100433	1	-0.02024	0.4798	-0.1702	0.05976	0.3598	-0.07024	0.5498	1.22	-0.2502	-1.31	0.7598	-0.8402	-0.3602	0.2398	-1.86	0.009756	-0.4702	0.5498	-1.11	-0.4002	0.2398	0.02976	0.009756	-1.11	-0.1402	-0.0002438	-0.06024	0.1198	-0.08024	0.3698	-0.1002	0.2498	0.4998	0.2798	0.6398	0.05976	0.2398	0.6498	0.2898	-0.2202	0.6698	-0.8645	-0.4245	0.6255	-0.8745		-0.6945
IMAGE:502397	|| STK24 || Serine/threonine kinase 24 (STE20 homolog, yeast) || 100861	1	0.3352	-0.7248	-0.02475	-0.1548	0.1952	0.1452	-0.05475	0.3052	-1.285	-0.7748		-0.00475	0.4852	-0.4948	-0.3148	0.3452	0.05525	0.01525	0.3152	0.02525	0.08525	0.07525	1.095	0.1952	0.3952	-0.4548	0.00525	0.4952	-0.9648	0.3952	-0.2748	0.2852	-0.3248	-0.3748	0.1152	0.01525	-0.08475	0.1052	0.4252	0.3452	0.05525	-0.2143	-0.3943	0.5757	-0.2343	0.01565	-0.1343
IMAGE:2580311	|| ECH1 || Enoyl Coenzyme A hydratase 1, peroxisomal || 330559	1																																										-0.07263	-0.1426	0.3774	-0.2226		0.08737
IMAGE:811162	|| FMOD || Fibromodulin || 112254	1	-2.475	-2.995	0.05512	0.3451	1.315	-0.2649	-1.235	0.5251	0.7651	0.6251	1.005	1.245	-1.645	0.8251	-3.265	-0.004878	-0.9249	-0.4549	0.5551	1.025	-0.3949	-2.585	1.305	0.7651	2.605	0.5551	-0.5049	0.3551	0.4351	0.9351	1.385	0.4551	-1.065	0.1351	-0.01488	0.3351	0.9951	-0.06488	1.115	-0.9649	-0.8049		-1.648	1.252	-3.848	-2.658	0.001818
IMAGE:52086	|| CBX6 || Chromobox homolog 6 || 116357	1	0.01925	-0.09075	-0.02075	-0.3107	-0.8407	0.07925	0.5593	0.1893	-0.1607	-0.9407	0.3693	-0.3807	-0.1607	0.5993	-0.6807	0.2393	-0.1807	-0.03075	0.4293	-0.03075	-0.5807	0.01925	-0.1807	-0.9707	0.7693	-0.04075	-0.6507	0.6193	-0.6907	0.5593	-0.2807	0.5393	0.6393	0.4693	0.01925	0.3093	0.5693		0.5993	-0.05075	-0.3207	-1.49	-0.6005	0.5295	-0.8805	0.2195	0.4295
IMAGE:346031	|| CSNK1G2 || Casein kinase 1, gamma 2 || 178069	1																																										0.05609	-0.003913	0.2061	-1.084	-0.05391
IMAGE:950678	|| SREBF2 || Sterol regulatory element binding transcription factor 2 || 101963	1	0.05317	-0.03683	-0.3068	-0.2468	-0.2468	0.01317	0.2732	0.2332	0.4232	-0.4868	0.3132	-0.5468	0.2132	0.01317	-0.5768	0.1232	-0.2268	-0.3668	0.04317	-0.08683	0.4532	-0.02683	0.6432	0.03317	-0.3268	0.2632	0.1532	-0.1068	0.4332	0.4332	-0.4368	-0.08683	-0.2968	-0.1668	0.02317	-0.2368	0.1932	0.1932	0.003171	0.2532	0.03317	-0.8548	-0.6548	0.4752	-0.5748	-0.5348	-0.7248
IMAGE:486523	|| FEZ2 || Fasciculation and elongation protein zeta 2 (zygin II) || 120078	1	0.04083	1.071			-0.1792	0.3308	0.07083	0.3708		-0.9792	0.1408		0.1208	-0.4392		0.1708	0.2608					0.1408	-0.2192	-0.5992	-0.1992	-0.2292	-0.02917	0.6308			-0.6992	-0.01917					0.03083	0.3608	-0.1492			-0.3879	-0.2279	-0.02792	-0.4379	-0.1279	0.2021
IMAGE:294926	|| MGC11257 || Hypothetical protein MGC11257 || 106417	1	0.1917	0.4817	-0.8483	0.01171	0.5617	0.2117	0.08171	0.2317	0.4417	0.02171	0.3117	-0.7583	0.6417	-0.7883	0.1017	-0.008293	0.4717	-0.2983	0.2217	-0.9583	-0.4083	0.4317	0.4717	0.1217	-0.3783	-0.01829	0.6317	-0.1883	0.3717	0.06171	-0.3583	-0.1283	-0.1583	-0.1883	-0.3283	-0.2683	0.3017	-0.3583	0.03171	-0.1883	0.2217	-0.5338	0.04619	0.1662	-1.424	0.2962	1.246
*mitoch. cont. IMAGE:1574720	|| || *mitoch. cont. || 433319	1	0.4287	0.5487	-0.8113	-1.001	0.3587	0.7687	0.008718	-0.3113	0.6387	-0.001282	-0.3013	-0.1413	-0.6913	-0.3313	-0.2113	0.1787	-0.04128	-0.1813	0.06872	-0.4313	0.5987	0.2487	1.059	0.6387	-0.2013		0.5487	-0.2413	0.3487	0.3987		-0.3813	-0.5213	-0.03128	-0.8313	-0.8213	-0.1813	0.5387	-0.06128	0.4987	-0.1513	0.02043	-0.1496	0.4604	-0.9596	0.2804	0.02043
IMAGE:1521972	|| || Full-length cDNA clone CS0DM002YA18 of Fetal liver of Homo sapiens (human) || 310780	1																																										-0.1843	-0.3343	0.06571	-0.6343	0.1557	0.2257
IMAGE:813488	|| TMEM9 || Transmembrane protein 9 || 117418	1		-0.2253	0.1747	-0.1553	0.4547	-0.1053			0.2547	0.1047		-0.1653	-0.4053	0.05469	-0.2453		-0.04531	-0.05531	-0.1153	-0.1253	-0.2153		0.02469	0.1447	0.02469	0.06469		0.1147	0.02469	0.4047	-0.09531		-0.03531	0.04469	-0.5353	-0.06531	-0.01531		0.04469	0.4147	0.2547	-0.4514	-0.5914	0.3586	-0.2214	-0.1814	0.5786
IMAGE:810939	|| APG9L1 || ATG9 autophagy related 9 homolog A (S. cerevisiae) || 116110	1	-0.2015	0.5085	-0.3815	-0.4115	0.7185	0.09854	0.04854	-0.3215	0.4285	-0.1415	0.3685	-0.8515	0.01854	0.02854	-0.6615	0.1385	-0.1415	-0.2915	-0.6215	-0.3815	-0.07146	0.07854	0.6785	-0.09146	0.2385	0.3685	0.4485	-0.03146	0.03854	0.1785	-0.3215	0.03854	-0.1715	0.1185	0.008536	-0.3115	0.03854	0.2385	0.02854	0.07854	0.4685	-0.2005	-0.03048	0.1095	-1.7	0.02952	-0.04048
IMAGE:121798	|| FLJ11127 || Hypothetical protein FLJ11127 || 109349	1	1.492	0.982			0.162	-1.258	0.352	-0.148			-0.668			0.092	-1.808	0.242			2.632				-2.148	0.522	4.302			0.442		-1.658					-0.108		-0.278		-0.848		-2.298	-0.3006	-0.4206	0.3594	0.1694	0.1194
IMAGE:754625	|| ATP9A || ATPase, Class II, type 9A || 222889	1	0.06525	0.1552	0.02525	0.4452	-0.6148	-0.2248	-0.1748	0.5252	-0.1048	0.07525	0.3652	0.3852	-0.08475	-0.03475	-0.4548	0.08525	-0.09475	-0.1048	0.2052	-0.4648	0.3152	-0.1648	0.6452	0.2052	0.1452	-0.2848	-0.1548	-0.1948	-0.4348	0.1052	-0.08475	0.06525	0.05525	0.1452	0.3952	-0.1248	0.00525	0.1452	-0.1648	-0.5948		-0.8395	-1.15	0.05048	-0.5395	-0.1395	-0.1195
IMAGE:2229965	|| ADAMTS2 || ADAM metallopeptidase with thrombospondin type 1 motif, 2 || 331171	1																																										-0.5535	-0.3335	0.9365	-1.094	0.7565
*mitoch. cont. IMAGE:770935	|| || *mitoch. cont. hypothetical protein FLJ13511 || 433359	1	0.3315	0.5715	-0.6185	-0.7785	0.2515	0.2215	-0.1085	-0.2285	0.6115	0.2315	-0.07854	0.06146	-0.6085	-0.3585	-0.1685	0.1115	0.03146	0.001463	0.001463	-0.2585	0.5715	0.2815	0.9015	0.4915	-0.09854	0.3015	0.1815	-0.1985	0.1515	0.3015	-0.06854	-0.5485	-0.4885	0.01146	-0.7785	-0.8285	-0.03854	0.5015	-0.1285	0.3415	-0.07854	-0.5404	-0.1804	0.2596	-0.05043	-0.0004348	0.3196
IMAGE:754455	|| C3orf6 || Chromosome 3 open reading frame 6 || 118066	1	-0.3485	-0.03854	-0.2985	0.5515	-0.5685	-0.3385	0.3015	-1.069	0.06146	-0.5585	-0.3385	-0.2885	0.4515	-0.6585	-0.2385	-0.6885	-0.2385	0.3115	-0.1885	-0.1185	0.7215	0.3515	0.1015	-1.549	0.4615	-0.2085	-0.7185	0.7015	0.4015	0.3015	-0.7585	-0.2185	1.221	0.3815	3.051	0.1615	-0.2685	-0.09854	-0.2385	0.1515	0.3515	-0.9371	-0.4971	0.04292	-0.2571	-0.4371	-0.3371
IMAGE:1865374	|| EFCBP2 || EF-hand calcium binding protein 2 || 306843	1	-0.4722	-0.3222	0.8378	0.6878	0.07778	-0.7622			0.2278	2.148	0.3378	0.3878	-0.9622	-0.3722	0.1478	-0.1722	-0.3922	0.3678	-0.8422	0.5578	0.7378	0.7978	-0.002222	-0.07222	-0.5322	-0.4922		0.4578	0.2078	1.178	0.3278			0.4578	-1.222	0.1878	-0.4822	-0.4122	-0.7122	-1.662	-0.2422	-0.6244	-0.9944	0.5756	-1.304
IMAGE:768619	|| PLEKHA2 || Pleckstrin homology domain containing, family A (phosphoinositide binding specific) member 2 || 103165	1	0.2176	0.8476	-0.5924	0.08763	0.6276		-0.4024	0.6376	-0.04237	-0.6224	0.3676	-0.5924	0.3476	-0.5624	-0.4924	0.3176		0.06763	-0.3124	0.4676	-0.1524	0.8376	0.04763	-1.282	0.2376	0.5576	0.2076		0.1176	0.4076	-0.4724	0.007632	0.2176	0.1076	0.04763	-0.4424	0.1176	0.1576	-1.122	-0.2224	0.2576	0.1842	0.2242	0.6542	-1.356	-0.4758	0.6242
IMAGE:126455	|| RAB5B || RAB5B, member RAS oncogene family || 109894	1	0.1024	0.1224	-0.08756	-0.2076	-0.1176	0.09244	0.04244	-0.2276	0.1824	-0.2776	0.2724	-0.05756	-0.01756	-0.1476	-0.8276	0.1024	-0.1176	-0.1476	-0.1876	-0.1276	-0.3976	-0.06756	0.3524	-0.3076	0.3324	0.3024	-0.007561	0.03244	-0.07756	0.6124	-0.2176	0.08244	-0.1476	-0.05756	-0.2076	-0.03756	0.01244	0.3324	0.3124	0.4924	0.2924	-0.3922	-0.2922	0.06783	-0.7422	-0.2422	0.09783
IMAGE:207618	|| ARAF || V-raf murine sarcoma 3611 viral oncogene homolog || 110258	1	0.03829	0.09829	-0.2217	-0.1517	0.2583	-0.001707	0.4683	0.1583	0.2583	-0.2617	0.06829	-0.2617	0.05829	-0.2517	-0.5517	0.06829	0.06829	-0.1717	-0.1217	-0.3517	-0.09171	0.1283	0.3083	0.06829	0.1283	-0.1317	0.1483	-0.1717	-0.1017	0.2483	-0.2317	0.09829	-0.08171	0.2983	-0.3517	-0.1617	0.09829	0.2783	0.2383	0.04829	0.03829	-0.3752	-0.4252	0.1148	-0.4052	-0.2952	0.05478
IMAGE:2307039	|| MGC3262 || Yip1 domain family, member 2 || 318322	1	0.2413	0.5413	-0.5587	0.5313	0.3013	0.04132	-0.3787	-0.6787	0.1313	-0.4087	-0.05868	0.001316			-0.08868	-0.1887	-0.2487	0.2913	0.2513	-0.1887	-0.06868	0.1513	0.4213	-0.3487	-0.2987		-0.3387	0.2813	0.4413	0.1213	-0.2987	-0.4887	0.8013	0.06132	0.2313	-0.1987	-0.07868	0.04132	-0.1087	0.1613	-0.01868	-0.3524	-1.002	0.3076	-0.5524	0.09762	-0.2224
IMAGE:245330	|| LOC492304 || Putative insulin-like growth factor II associated protein || 116829	1	-2.647	-1.527	2.973	0.4129	-3.927	2.733	1.093	1.113	-2.927	-3.627	0.1229	0.7929	-1.417	1.163	1.033	1.013	-2.277	1.353	0.1529	1.703	-2.577	-0.3571	-2.887	-2.717	2.003	-0.1671	-3.667	1.963	-2.797	2.383	1.843	1.883	1.963	0.3429	2.223	1.353	1.523	2.173	2.513	-2.417	-1.887	-1.226	-1.216	-0.3763	0.06375	0.8037	-2.386
*mitoch. cont. IMAGE:745699	|| || *mitoch. cont. || 433357	1	0.3582	0.6282	-0.6918	-0.8418	0.1482	0.1782	-0.03175	0.4682	0.4282	-0.1518	0.08825	-0.1218	-0.1718	0.02825	0.04825	0.2582	-0.05175	-0.5118	-0.2118		0.00825	0.01825	0.7082	0.3982	-0.2518	-0.4118	0.4382	-0.1918	0.2182	0.6082	-0.04175	-0.1418	-0.7118	-0.02175	-0.5118	-0.5818	0.09825	0.3782	-0.00175	0.2682	-0.1218	-0.6754	-0.03542	-0.03542	-0.3254	0.2246	0.4146
IMAGE:1417966	|| LRRFIP1 || Leucine rich repeat (in FLII) interacting protein 1 || 224062	1	-0.5355	-0.2955	-0.6055	-0.3455	1.005	0.0345	0.0245	0.5745	0.3945	0.0445	0.3045	-0.9055	-0.1955	0.2245	-0.2255	0.0645	-0.2255	0.3245	-0.0955	-0.2955	0.4445	0.3245	0.9845	0.7545	-0.5955	-0.4655	1.075	0.7245	0.4545	-0.3455	-0.9655	-0.1355	-0.2655	-0.4355	0.0145	-0.5855	0.1745	0.0545	-0.3955	-0.0855		-0.6775	0.1025	0.6525	-0.4875	-0.4475	0.8025
IMAGE:126341	|| MYLK || Myosin, light polypeptide kinase || 102457	1	0.1293	1.789	-0.7507	0.3093	-0.7107	0.6393	0.4793	0.8393	-0.7307	-0.8807	0.4093	-1.101	-0.2607	-0.2407	-0.1407	0.4493	-0.7107	0.1093	0.6793		0.2293	0.1093	1.209	0.9793	0.6393	-1.021	-0.2107	0.5093	-0.7607	-0.7007	-1.121	0.2093	-0.3607	-0.5207	0.05925	0.00925	1.209	0.05925	-0.2107	-0.7207	0.09925	-0.3304	0.1196	0.5496	-1.26	-1.02	0.5996
IMAGE:950680	|| DDB1 || Damage-specific DNA binding protein 1, 127kDa || 110910	1	0.06308	-0.02692	-0.3069	-0.08692	-0.1269	0.06308	0.1631	0.2331	0.2131	-0.2269		-0.1769	-0.1469	-0.1469	-0.4969	0.02308	0.2131	-0.3269	0.05308	-0.1169	0.7031	0.07308	0.3531	-0.1769	-0.07692	-0.07692	-0.02692	0.1031	0.4831	0.3231	-0.2169	0.1531	-0.1369	-0.1369	-0.03692	-0.5569	0.2531		0.05308	0.05308	0.05308	-0.6725	-0.3525	0.4275	-0.7325	-0.1225	0.1275
IMAGE:782450	|| C2orf29 || Chromosome 2 open reading frame 29 || 104833	1	0.05275	0.1028	-0.2472	-0.4172	-0.03725	-0.05725	0.2428		0.07275	-0.7272	0.2628	-0.1272	0.2028	-0.09725	0.05275	0.1828	-0.1672	-0.1772	0.1428	-0.1072	-0.1372	-0.3372	0.6928	-0.2572	0.1328	-0.1172	0.1528	-0.08725	-0.2272	0.3128	0.2228	0.05275	-0.3272	-0.2172	0.04275	0.1128	0.2128	0.5628	0.3328	-0.1472	-0.1272	-0.3471	-0.2571	0.09292	-0.1571	-0.2171	0.4229
IMAGE:898276	|| C20orf35 || Chromosome 20 open reading frame 35 || 117147	1		0.6596			-1.65	-0.2404	0.7496	0.5996	0.6496	0.01958	0.4396		0.4396	0.05958		0.1096	-0.9204						0.03958	-1.3	0.02958	-0.2404	0.1696	-0.1004		0.3896	-0.1004						0.5696		-0.03042	-0.8204	0.4796	0.1375	-0.2225	-0.1425	-2.123	0.1075
IMAGE:223483	|| DUSP1 || Dual specificity phosphatase 1 || 113326	1	-0.9749	-1.335	-0.5049	-0.3049	-0.3649	0.01512	-0.3549	0.6151	0.2651	-0.6749	0.9251	-0.2649	0.4751	-0.2749	-1.415	0.7451	-0.2349	0.1351	-0.3449	-0.2749	-0.02488	-0.03488	1.115	-0.4649	0.8851	-0.2049	-0.2749	0.03512	-1.395	1.055	-0.2449	0.4451	0.3651	0.3351	0.5951	0.2851	0.7151	0.4351	0.2051	0.7751	-0.4549	-0.7483	-0.4383	0.1417	-0.7083	0.01174	0.001739
IMAGE:530219	|| FLJ25692 || **Chromosome 8 open reading frame 45 || 221174	1	0.3012	-0.4688	0.7012	-0.00878	-0.3188	0.2012	0.2812	0.4412	-0.2188	-0.5588	-0.05878	-0.2588	0.00122	0.5112	0.09122	0.07122	0.1412	-0.04878	-0.4588	0.1912	-0.6588	0.1212	-0.03878	-0.2788	-0.5188	0.04122	-0.2588	-0.2488	-0.1188	0.1312	0.03122	0.3912	0.1112	-0.1388	-0.1688	-0.1688	0.04122	0.6212	0.3312	0.1912	0.05122	-0.305	0.095	-0.205	-0.725	-0.105	0.145
IMAGE:376217	|| NT5C2L1 || 5'-nucleotidase, cytosolic II-like 1 || 109726	1	-0.4071	0.8129	-3.347	-0.6571	0.7929	0.3029	-0.1571	-0.8771	1.173	1.013	-0.1571	-0.9771	0.7329	-0.8471	-0.6371	-0.2271	-0.5871	-0.3071	0.8529	-1.957	1.093	-0.09707	1.303	0.6429	1.333	-0.4871	1.113	-1.057	1.673	-0.1771	-0.6771	-0.1371	0.3929	-0.2471	0.01293	0.002927	0.4729	0.5129	0.4029	-0.3971	-0.2171	-0.0181	-0.4081	0.0619	-0.008095		-0.008095
IMAGE:595200	|| PAK1 || P21/Cdc42/Rac1-activated kinase 1 (STE20 homolog, yeast) || 110314	1	-0.1695	0.5605	-0.4395	0.09053	0.3805	0.7005	-0.2795	-0.05947	0.3905	-0.09947	0.3105		0.4605	-0.009474	0.1605	0.05053		0.2405	-0.1195	-0.8095	0.2705		0.2705	-0.4895	-0.1095	0.06053	-0.1795	0.2605	0.7305	-0.4095	-0.5395	-0.3395	-0.4295	-0.5295	-0.1495	0.03053	-0.2695	0.2005	0.1305	0.1005	0.03053	-0.3009	0.02909	-0.3309		-0.4609	0.2591
IMAGE:786156	|| PEG3 || Paternally expressed 3 || 307263	1	0.05318	0.01318			-0.5368			2.413	-2.107		0.8332	0.4632		1.553		0.6832						0.7232	-2.037			0.7732			0.01318	0.07318	-0.2968				2.603	-3.997	0.03318	2.293	0.1332	-3.297	-0.3868	-1.056		1.394	1.014	-1.276	0.7336
IMAGE:244154	|| AADAT || **Aminoadipate aminotransferase || 104798	1	-0.3398	-0.3798	-0.2398	-0.2798	0.6402	-0.1598	-0.02975	0.2402	0.1002	-0.07975	-0.03975	-0.6398	-0.2498	-0.2898	-0.06975	0.1402	-0.1998	-0.01975	-0.8598	0.2002	0.3902	0.4502	0.3702	-0.1498	0.5502	0.09025	0.5202	-0.2598	0.7802	0.1902	-0.4298	-0.2798	0.2502	0.1502	-0.03975	0.00025	-0.2298	0.03025	-0.04975		0.2202	-0.9622	-0.4722	0.4978	-0.6022	0.01783	0.3278
IMAGE:824332	|| CBX5 || Chromobox homolog 5 (HP1 alpha homolog, Drosophila) || 220282	1	-0.02634	0.3637	-0.5063	0.2037	-0.3563	0.8037	0.3337	0.2037	0.4437	-0.1763	0.9537	-2.046	0.4637	0.1837	-1.576	0.5737	0.8037	0.5637	-3.746	-0.5763	0.1037	-0.06634	1.044	-0.3663	0.3037	0.8037	-0.1163	0.8337	-0.4863	-0.4463	-0.7763	0.2037	0.6837	0.08366	0.08366	0.1637	-0.1763	0.3437	0.6237	0.4937	-0.2163	-0.5114	-0.07136	0.008636	-1.091	-0.5114	0.3786
IMAGE:1941742	|| APG7L || ATG7 autophagy related 7 homolog (S. cerevisiae) || 310891	1	-0.3379	-0.3579	0.02205	0.09205	-0.1479	-0.08795	0.4421	0.6221		0.4821	0.1521	0.06205	0.1821		-0.4579	-0.1079	-0.6179	-0.04795	0.08205	0.1321	-0.1179	0.1421	0.5221	-0.1079	0.1521	-0.09795	-0.5079	0.4421	-0.1179	0.2321	-0.2979	-0.04795	-0.09795	-0.04795	0.1721	-0.5279	-0.2379	-0.3779	-0.02795	0.6121	0.2321	-0.363	-0.543	0.05696	0.167	0.327	-0.523
IMAGE:1899230	|| MT1L || Metallothionein 1L || 307038	1	0.111	-0.349	-0.159	-0.969	0.921	-1.189	-0.129	-0.08902	-0.01902	-0.439	-0.389	-0.329	-0.01902	0.351	-0.419	-0.389	-0.249	0.311	0.441	0.171	0.831	0.151	0.531	0.341	-0.839	-0.02902	0.791	0.131	0.361	0.471	-0.119	0.04098	0.121	0.421	0.06098	-0.519	-0.149	0.711	-0.01902	-0.669	0.211	0.1626	-0.2574	-0.4174	-0.9974	-1.017	-0.03739
IMAGE:489384	|| IGFBP5 || Insulin-like growth factor binding protein 5 || 110120	1	-2.354	0.6764	1.436	-2.504	0.9464	-0.7436		-0.3836	-2.184		-0.2336	-0.8236	-1.254	1.276	-2.984	0.7964	-2.964	1.046	0.5664	-0.2836	0.5264	0.3864	0.6764	-0.00359	2.016	-1.404	0.4664	-1.224	1.046	1.006	0.2464	1.376	2.406	1.076	0.6964	0.8264	2.416	1.726	1.326	-5.384	-0.2436	-0.065	0.345	0.715	-2.765	-2.575
IMAGE:202535	|| H19 || **H19, imprinted maternally expressed untranslated mRNA || 117946	1	-0.1492	-0.2992		-1.509	1.081	-0.5192	0.1908	-0.1692	-0.1692	-0.4692	0.4108	-1.049	0.3808	0.6108	-0.6092	-0.4192	-0.1892	0.3408	0.06075	0.1608	0.8108	0.07075	0.6308	0.3208	-1.169	-0.3292	0.9508	-0.1092	0.2208	0.1708	-0.1892	0.3608	0.1908	0.5208	0.2408	-0.4392	0.1608	0.5308	0.4408	-1.289	0.2208	-0.8592	0.2608	-0.4392	-0.8792	-1.089	0.2508
*mitoch. cont. IMAGE:725914	|| || *mitoch. cont. ESTs || 433356	1	0.2497	0.9097		-0.7603	0.2297	0.2697	-0.1603	0.06975	0.6397	0.1397	0.06975	0.08975	-0.4503	-0.5703	-0.2503	0.07975	0.04975	-0.2803	-0.2003	-1.05	0.5097	0.1697	0.9997	0.5097	-0.3203	-0.1903	0.1597	-0.3803	0.1597	0.3697	-0.2003	-0.2503	-0.4903	0.2297	-0.2303	-0.7503	-0.04025	0.3397	-0.09025	0.4697	-0.05025	-0.6158	-0.1758	0.05417	-1.276	0.1442	0.3342
IMAGE:346545	|| MGC16037 || Hypothetical protein MGC16037 || 119742	1	0.9779		0.3779	0.3279		0.007931			0.08793	-0.3421	-0.002069	0.4479		0.1379	-0.01207		-0.2721	-0.3421	0.07793	-1.962	0.03793	0.3679	-0.6221	-1.412			-0.2421		0.7179	0.3279	-0.1721		0.4379	-0.6421	0.2279	-0.1521	0.5679			0.8279	0.2179	-0.66	0.02	0.48	-0.63	-0.57	0.1
IMAGE:1704747	|| || CDNA FLJ45255 fis, clone BRHIP2015153 || 313369	1	0.2315	-0.01846	-0.2285	0.07154	0.1615	-0.2585	0.1315	0.8815	-1.408	-0.9785	0.3915	0.001538	-0.7485	0.5515		0.3915	0.02154	0.3315	-0.1985	0.03154	-0.1985	0.6515	-0.04846	-0.08846	-0.2985	0.07154	-0.4185		-0.4585	0.2115	-0.1985	-0.1385	0.4015	0.4415	-0.1085	0.2015	-0.2685	0.5715	-0.1185	0.2515	0.1815	-0.4232	-0.07318	0.07682	0.03682	-0.3232	-0.1132
IMAGE:261194	|| CaMKIINalpha || Calcium/calmodulin-dependent protein kinase II inhibitor 1 || 106874	1	0.6268	0.006829	1.137	0.4668	-1.773	-0.3132	1.287	1.357	-1.793	-2.013	0.6668	0.3768	-1.163	1.127	-0.9032	1.087	-0.6832	0.1368	0.5568	0.5168	-0.6932	-0.4432	-1.413	-2.713	0.8268	-0.4932	-1.743	1.007	-1.603	1.097	0.5268	1.117	0.7768	0.07683	0.7868	-0.1232	0.5468	1.017	0.5768	0.4268	-0.2632	-0.4633	-0.5233	0.1067	-2.463	-1.293	0.7567
IMAGE:809466	|| TOMM40 || Translocase of outer mitochondrial membrane 40 homolog (yeast) || 119361	1	-0.0965	0.3135	-0.6065	-1.517	0.2135	0.0035	-0.0365	0.4735	-0.3265	0.1835	0.2935	-0.1365	0.8435	0.0235	0.0435	0.8535	0.1235	-0.3265	-0.3165	-0.4665	0.1335	0.3835	-0.0165	-0.7765	0.2635	0.0535	-0.3165	0.1835	0.0235	0.4035	-0.0265	-0.2465	-0.3065	-0.3065	-0.0465	0.2835	0.4335		-0.0865	0.1535	0.2735	-1.362	-0.0615	0.0085	-1.712	-0.1815
IMAGE:469275	|| PTGIS || Prostaglandin I2 (prostacyclin) synthase || 245983	1	-2.331	-5.861	0.929	-2.511	1.529	-2.861	2.089	-1.731	1.949	1.449	-0.861	0.329	0.479	0.589	-6.421	-0.951	-0.951	0.739	-0.811	-0.651	0.879	-1.911	1.539	0.669	-1.351	1.079	1.499	-2.671	0.929	1.939	1.479	2.049	1.659	2.019	0.689	1.579	1.959	1.649	1.889	-0.531	-1.181	-1.686	-1.626	0.2937	-0.9263	-0.3763	-2.236
IMAGE:80226	|| NXN || **Nucleoredoxin || 99548	1	-0.08585	0.5841	-0.2059	-0.09585	-0.4959	0.3941	0.3541	1.234	-0.8559	-2.146	1.014	0.3341	-0.7259	0.8841	0.3341	0.8741	0.2641	0.09415	0.1541	0.4441	-1.246	0.3741	-0.3059	-0.5859	-0.4059	-0.5459	-0.7459	0.3241	-0.8259	0.5341	-0.1559	0.4641	-0.2059	-0.05585	0.8941	-0.3559	0.1641	0.1041	0.1241	0.5041	-0.4059	-0.1527	-0.7727	0.3773	-0.7827	0.5273	1.447
IMAGE:1862569	|| || || 114921	1	0.3078	-1.082	0.4178	-0.2022	-0.1422	-0.0322	-0.1522	-0.3522	-0.0922	1.828	0.4278	0.4278	-0.3122	-0.002195	0.7178	-0.0222	-0.1122	0.0478	0.3078	0.5978	-0.4722	0.2978	0.2878	0.5478	0.1978	-0.4322	-0.2622	0.5178	-0.5822	-0.4322	0.4978	-0.3322	-0.6422	-0.4122	-0.2322	-0.3722	-0.002195	-0.2922	0.2078	-1.182	0.5178	-0.649	-0.519	-0.07905	-0.419	0.481
IMAGE:234329	|| FLJ10099 || Hypothetical protein FLJ10099 || 105692	1	-0.1212	-0.03122	-0.2012	-0.1312	0.03878	0.2688	0.03878	0.2188	0.4888	-0.2812	0.2488	-0.02122	0.01878	-0.01122	-0.8412	0.2788	0.04878	-0.1512	0.2088	-0.05122	-0.2212	-0.05122	0.4888	-0.3412	0.1388	-0.3012	0.1788	0.03878	-0.4912	0.1388	-0.2812	0.2188	-0.03122	-0.06122	0.1388	0.00878	0.2688	0.09878	-0.03122	0.04878	0.02878	-0.4478	-0.1278	0.1522	-0.7578	-0.1578	0.1022
IMAGE:346977	|| TBC1D5 || TBC1 domain family, member 5 || 220951	1	0.4949		0.1649	0.3449	-0.9551	0.5349	-0.1251	-0.4851		-0.5551	0.2849	-0.03514	0.1449	0.2449	0.2049	0.1649	0.2449	-0.2051	0.2949	0.3649	-0.3151	-0.1051		-0.6951	-0.1951	0.5749	-0.6651	0.2249	-0.1351		0.01486	-0.1451	0.1249	0.06486	0.3149	-0.2151	-0.04514	-0.1551	0.2249			-0.5564	-0.5064	0.5536	-0.7864	-0.1164	-0.2364
IMAGE:78353	|| MT1F || Metallothionein 1F (functional) || 107373	1	0.06976	0.2798	-0.4102	-1.63	1.02	-0.9102	-0.06024	-0.06024	-0.4302	-0.5202	-0.2502	-0.8902	0.1898	0.5898	-0.2502	-0.3902	-0.05024	0.3798	0.1398	0.05976	0.8998	0.3798	0.5198	0.6398	-0.9602	-0.03024	1.18	0.4598	0.09976	0.3698	-0.1302	0.07976	0.04976	0.4698	0.2298	-0.3902	0.1398	0.6298	0.1598	-1.06	-0.6102	-0.5973	0.02273	-0.5873	-0.5073	-0.9373	-0.2573
IMAGE:897788	|| PTPRF || Protein tyrosine phosphatase, receptor type, F || 105181	1	-0.3412	0.2688	-0.7912	-0.4912		-0.1712		0.2288	0.1788	0.5188	0.03882		0.9588		-0.6212	-0.2712	-0.01118	0.1688	-1.031	-0.2112	0.1988	1.069	1.439			0.1488	1.629	-0.2112	0.9288	-0.6712	-0.3812	-0.4212	0.2388	-0.1612	-0.5412	-0.6512		0.1188	-0.5112	-1.071	0.4288	-0.9055	0.3345	0.5445	-0.3855	-0.2955	0.6845
IMAGE:241197	|| EGFR || Epidermal growth factor receptor (erythroblastic leukemia viral (v-erb-b) oncogene homolog, avian) || 309699	1																																										-1.007	-0.9473	0.3827	-1.417	-0.2873	0.2427
IMAGE:809587	|| ARHGEF18 || Rho/rac guanine nucleotide exchange factor (GEF) 18 || 103715	1	0.097	0.367	-0.673	0.287	0.077	-0.093	-0.253	0.517	-0.333	0.287		-0.173	0.107	-0.543	0.477	0.587	0.027	0.037	-0.033	-0.313	0.437	0.527	0.317	0.027	-0.193	-0.133	-0.253	-0.053	1.247	0.027	-0.513	-0.453	0.787	-0.153	-0.523	-0.163	-0.613	-0.173	-0.383	0.027	-0.243	-0.9667	-0.4267	0.2333	0.06333	0.4433	0.3333
IMAGE:1836694	|| FLJ22457 || DENN/MADD domain containing 2D || 315847	1	-0.8828		0.2372	0.0072	0.3572			-0.0128		0.3472	-0.1028	0.4172	-0.9028	0.9572				-0.2228	-0.8628	-1.413	0.9072	-0.5128	-0.3428		-0.2228				1.097		-0.7528			0.5672		1.157		1.387	0.3572	-0.9128	-0.6528		-1.384	-0.1038	-0.7638	-0.6538	0.1962
IMAGE:2149501	|| ATP2A2 || ATPase, Ca++ transporting, cardiac muscle, slow twitch 2 || 330919	1																																										-0.0525	-0.4025	0.2475	-1.233	-0.0625	0.4375
IMAGE:52339	|| TM4SF9 || Tetraspanin 5 || 117428	1	0.1173	-0.3927	0.3273	-0.2727	-0.3127	-0.1227	0.007317	0.4273	0.1073	-0.4327	0.2673	0.5873	-0.6027	-0.6327	-0.01268	0.5873	-0.2127	-0.002683	0.6673	0.5973	0.2673	0.2073	0.3273	0.02732	-0.9327	-0.9427	-0.5827	0.5573	0.1173	0.2273	-0.2227	0.04732	-0.08268	-0.3127	0.1673	0.01732	0.02732	0.6073	0.2473	0.5173	-0.9827	-0.8927	-0.4827	0.5273	-1.343	-0.2127	0.9973
IMAGE:825343	|| || **Transcribed locus, moderately similar to NP_066288.2 suppressin [Homo sapiens] || 307703	1	-0.279		0.251	0.09103	-0.369	-0.769	0.961	-0.699	-0.119	0.321	0.251	0.271	-0.849	-0.209	-0.659	0.151	-0.479	-0.109	0.541	-0.409	0.481	0.541	-0.02897	-0.139	0.881	-0.199	-0.319	-0.339	-0.008974	0.621	0.371	0.601		-0.169	0.481	0.391	0.261	0.881	0.371	-1.169	-1.399	-2.362	-0.9122	0.1778	-0.4622	-0.4422	0.2778
IMAGE:2054945	|| SLC23A1 || Solute carrier family 23 (nucleobase transporters), member 1 || 315709	1			-1.8	0.55	1		0.08	-1.12	0.52	-0.51	0.17					0.25					1.17		0.11			-0.3	1.38		1.33	-0.1		-0.79				0.27	-0.88	-0.29	0.21	-1	-0.25	-0.559	0.131	0.02095	-0.199	-0.339	0.651
1292115	|| C10orf89 || Chromosome 10 open reading frame 89 || 225876	1	-0.2322					-0.1822	-0.5622	0.5178	0.08778	-0.3622	-0.07222											0.5578	0.007778		-0.04222		-0.08222			0.7078	0.2578	-0.3022						0.4478	0.3378	-1.522	0.4378		-0.6174	0.08263	-1.007	0.1426	1.133
IMAGE:1948377	|| OPRS1 || Opioid receptor, sigma 1 || 319946	1	-1.08	-0.1297	-0.6997	-0.1697	0.8703	0.3003	-0.2697	0.6503	0.5403	-0.1297	0.2103	-1.54	0.1503	0.5003	-0.7797	0.04025	0.5803	0.1403	-0.3097	-0.1297	0.7803	0.3103	1.21	0.4803	-1.21	0.4703	0.7803	0.1103	-0.4097	-0.6297	-1.26		-0.2997	-0.1097	-0.1097	-0.3097	0.4403	-0.1597	-0.5197	0.4203	1.27	0.1461	-0.9639	0.2861	-0.4339	0.1761	0.2361
IMAGE:135791	|| CECR2 || Cat eye syndrome chromosome region, candidate 2 || 106504	1	-0.3012	1.159	-1.191	0.1288	1.549	0.5888	-0.1812	0.8488	-0.1512	-0.7112	0.1388	-0.8312	0.4088	-1.351	-0.3712	0.3088	0.5088	-0.05122	-0.2912	-0.5812	0.4188	0.9088	1.449	0.4688	-0.5712	-0.4912	0.6888	0.4688	-0.8212	-0.00122	-0.7712	-0.6612	-0.8012	-0.06122	-0.2612	-0.3012	0.1588	-0.1912	-0.2312	0.3788	0.5988	-0.05609	0.8039	0.2639	-0.07609	-0.1161	0.1939
IMAGE:324861	|| EGFR || Epidermal growth factor receptor (erythroblastic leukemia viral (v-erb-b) oncogene homolog, avian) || 99435	1	0.2234	-0.006585	0.06341	-0.8666	0.8534	-1.057	0.06341	0.5234	0.1434	-0.3566	0.02341	-0.02659	-0.6066	0.6034	-2.107	0.3634	-0.6866	0.06341	0.04341	0.2334	0.4734	-0.06659	0.4034	-0.7666	0.2834	-0.6166	0.2534	0.1834	0.3234	0.3234	-0.2366	0.2634	-0.1366	0.3234	0.3134	-0.06659	0.1234	0.2734	0.08341	0.3334	0.4434	-1.029	-1.029	0.1813	-2.829	-0.7087	1.131
IMAGE:510383	|| IFITM1 || Interferon induced transmembrane protein 1 (9-27) || 161106	1																																										-0.7463	-0.02625	0.4937	-1.656	-0.7263	1.114
IMAGE:812033	|| GPC1 || Glypican 1 || 106839	1	0.3475	0.5375			-0.1625	-0.0925	0.3875	0.0175	-0.0725	-0.7825	-0.1425		-0.7425	-0.2825		-0.3525	0.0075					-0.1525	0.5175	0.0375	-0.6625	0.0075	-0.2225	-0.5425		0.8575	0.0575	-0.0825					0.2575	0.6375	0.6775	0.5775	-0.6325	-0.2955	-0.5055	0.4445	-1.435	-0.3055	-0.005455
IMAGE:768523	|| ZNF258 || Zinc finger, MYM-type 6 || 113129	1	0.3593	-0.2707			0.1893	0.08929	0.2593	-0.7307	-0.4307	-0.9107	-0.0007143		-0.4407	0.2193		0.2693	-0.02071					0.1793	0.2293	-0.07071	-0.01071	-0.04071	0.2193	0.05929		0.3193	-0.2107	0.07929					0.009286	0.4693	0.06929	-0.1007	0.2193	-0.8121	-0.07208	0.2879	-0.3421	-0.1821	0.3679
IMAGE:809857	|| TBL2 || Transducin (beta)-like 2 || 100782	1			-0.512								-0.452																			0.248										0.478	0.238	-0.07913	0.03087	0.3209	-0.6691	0.08087	0.3509
IMAGE:501859	|| TRIM35 || Tripartite motif-containing 35 || 101056	1	0.3465		-0.1535	1.077	-0.4435			-0.4035	-0.6235		-0.3235	-0.4135	0.1965			-0.02346		0.1065	0.3965		0.4865	0.1365	0.1065		0.4765				0.7665	-0.5435		-0.3835	-0.2735	0.7565	0.3965	0.9265		0.1765		-1.693	-1.073	-0.4533	-0.6733	-0.1633	-0.5033	0.006667	-0.1533
IMAGE:280000	|| HIPK2 || Homeodomain interacting protein kinase 2 || 108002	1																																										-0.7278	-0.2478	0.09217	-0.5378	0.2222	0.2222
IMAGE:682043	|| USP36 || Ubiquitin specific peptidase 36 || 307986	1	-0.1442	0.4458	-0.2942	0.00575	0.4658	0.1758	-0.05425	0.02575		-0.4942	0.1158	-0.2442	0.1158	0.2258	-0.6842	-0.6142	-0.1442	-0.1842	-0.1842	-0.6442	0.3658	0.2258	0.3458	-0.1042	-0.2542	-0.05425	-0.3442	0.04575	0.4858	0.2758	0.09575	-0.3542	0.5458	0.6258	-0.02425	-0.2642	-0.4242	0.1358	0.2458	0.4758	0.06575	0.3486	-0.4914	0.3586	-0.5814	-0.1814	0.1386
IMAGE:815564	|| DLST || Dihydrolipoamide S-succinyltransferase (E2 component of 2-oxo-glutarate complex) || 113506	1	0.3824	-0.1276	0.03237	0.01237	0.02237	0.1624	-0.6676	-0.01763	-0.5276		-0.2376	-0.007632	-0.08763	0.1824	0.1124	0.2024	-0.05763	0.3124	0.2824	0.4724	-0.06763	0.1924	0.4024			-0.1876	-0.2276	-0.1076	-0.5176	0.2424	0.5524	-0.3876	0.1724	-0.09763	-0.4276	-0.2076	-0.3876	0.2824	-0.1076	0.3024	0.1324	-0.5481	-0.3481	0.2719	-0.7881	-0.1881	0.1619
IMAGE:812974	|| JUB || Jub, ajuba homolog (Xenopus laevis) || 116116	1	0.5195	0.6195	0.3295	0.2595	-1.27	0.8095	0.4195		-0.8405	-1.89	0.4495	-0.1905	-0.3205	0.1595	0.2495	0.3595	0.3895	-0.1005	0.0695	-0.2805	0.5095	0.8395	0.1695	-0.9905	-0.4005	0.2195	-0.6705	0.1195	-0.9505	0.1795	-0.2605	0.1795	0.0195	-0.1005	0.5595	-0.2105	-0.2805	0.1095	0.5895	0.6695	-0.0405	-0.3935	-0.07348	0.2565	-0.7835	-0.03348	0.6065
IMAGE:1900149	|| RNF41 || Ring finger protein 41 || 308338	1	0.059	-0.331	-0.241	-0.871	0.159	-0.991	-0.031	-0.361	0.069	-0.301	-0.281	-0.681		0.219	-0.411	-0.191	-0.411	0.159	0.249	0.189	0.869	0.129	0.819	0.469	-0.631	-0.191	0.889	-0.111	0.399	0.799	-0.031	-0.061	0.159	0.459	0.029	-0.311	-0.041	0.399	-0.031	-0.221	0.209	-0.3696	-0.7496	-0.4196	0.3604	-0.4196	-0.1396
IMAGE:469952	|| COMMD6 || COMM domain containing 6 || 115597	1	0.15	-0.28	-0.16	-0.26	-0.25	-0.21	0.03		0.07	-0.36	0.2	-0.24	0.06	0.19	-0.14	0.33	0.11	-0.14	0.01	0.13	0.18	-0.02	0.11	-0.29	-0.54	-0.06	0.41	0.03	0.61	0.18	-0.2	0.22	-0.08	-0.3	0.1	-0.27	0.08	0.39	0.3	0.18	-0.27	-0.3878	0.1622	0.3522	-0.4378	-0.2478	1.042
IMAGE:144916	|| GBP3 || Guanylate binding protein 3 || 108148	1	1.066		0.1356	0.3856	0.7756		-0.1644		0.2056	-0.3344		-1.814			-0.4644			-0.2244	0.8656	-1.344	-0.07444		1.156	0.2156	0.7156	0.7756			1.326	-0.3844		0.3356	0.3356	-0.01444	-2.044	0.1556		-0.8944		0.05556	-0.7444	-0.1505	0.1495	0.4295	-0.2505	-0.5205	1.12
IMAGE:825284	|| MGC5508 || Hypothetical protein MGC5508 || 223600	1	0.475	-0.215	-0.005	-0.095	-0.195	0.465		0.435	0.055	-0.665	0.185	-0.365	0.315	0.085	-0.005	0.245	-0.045	-0.365	-0.365	-0.255	-0.345	0.165	0.065	-0.155	0.035	0.315	-0.455	0.695	-0.305	0.605	0.195	0.105	-0.375	-0.195	0.135	-0.475	-0.235	0.245	0.095	-0.025	0.225	-0.5515	-0.3515	0.2185	-0.3315	-0.3215	0.4785
IMAGE:795256	|| RHBDL7 || Rhomboid, veinlet-like 7 (Drosophila) || 114788	1	0.071	0.651	-0.469	-0.289	0.351		0.501	-0.619	-0.149	-0.649	-0.289	0.161	-0.179	0.001	-0.289	-0.069	0.001	-0.379	0.451	-0.819	0.981	-0.199	0.561	-0.059	0.391	0.121	0.121	-0.549	0.341	0.691	-0.209	-0.149	-0.169	0.181	-0.309	-0.129	-0.169	0.321	0.061	-0.109	0.291	-0.5844	-0.3844	-0.06444		0.3156	-0.5744
IMAGE:300099	|| TM4SF9 || Tetraspanin 5 || 312147	1	0.1655	-1.334	0.3555	0.0355	-0.3245	-0.0045	-0.1745	0.6955	0.0055	-0.4445	0.1755	0.8355	-0.5645	-0.6545	-0.2345	0.6055	-0.3245		1.026	0.8055	0.0755	0.1055	0.0955	-0.0745	-0.4245	-0.9845	-0.4545	0.6255	-0.4345	0.3855	-0.3445	0.0655	0.1455	-0.4145	0.3755	-0.0845	0.0055	0.4955	0.2055	0.7555	-0.7645	-0.4		0.04	-1.37	-0.54	0.97
IMAGE:1574509	|| RAPGEF1 || Rap guanine nucleotide exchange factor (GEF) 1 || 222146	1	0.5795	-0.3405	1.84	0.1995	-0.3205	0.0195	-0.5205	-0.1505	-0.9505	0.0395	0.2695		-0.2205	-0.3705	1.42	-0.1405	-0.5605	0.1695	0.0195	-0.6005	-0.1305	0.1395	-0.3205	-0.1605	1.43	-0.9105	0.1095	0.0095	-0.8505	-0.0605	0.1395	-0.0705	-0.0305	0.3495	0.4195	-0.0105	-0.0405	0.4195	0.0595	-0.3505	-0.5205	-0.2077	-0.2277	0.6923	-1.398	-0.2177	-0.1777
IMAGE:897547	|| CBX5 || Chromobox homolog 5 (HP1 alpha homolog, Drosophila) || 221179	1	-0.112	-0.372	0.138	-0.372	-0.492	0.148	-0.242	0.02805	-0.05195	0.108	0.338	0.07805	0.128	-0.562	0.128	0.198	-0.01195	-0.08195	-0.432	0.338	-0.492	0.118	0.138	-0.302	0.168	0.198	-0.162	0.798	0.118	0.448	-0.112	-0.122	0.008049	-0.322	0.158	-0.362	0.208	0.188	0.258	0.188	-0.02195	-0.5604	-0.3904	0.01957	-0.1704	-0.2804	0.02957
IMAGE:592458	|| TBC1D14 || TBC1 domain family, member 14 || 111754	1	0.3047	-0.1053	-0.1253	-0.09525	-0.1653	0.09475	0.06475	0.7347	-0.08525	-0.4153	0.2347	-0.1753		-0.05525	-0.3253	0.1047	-0.1153	-0.3253	0.3747	-0.3053	-0.01525	0.1747	0.5347	-1.055	0.01475	-0.1353	-0.09525	0.02475	-0.1353	0.4247	-0.1553	0.1647	-0.3153	-0.1753	0.1847	-0.1753	-0.00525	0.2547	0.3547	0.6247	-0.1153	-0.4324	-0.1124	-0.4424	-0.9824	0.2476
IMAGE:128875	|| ATXN2 || Ataxin 2 || 117747	1	-0.2817		-0.5817	-0.5717	0.7183		-0.1417	-0.3117					-0.02167				-0.2217		-0.01167		0.2883	0.04833			-0.1817		-0.01167				-0.03167			0.4683	0.2683	0.9983	-0.4217					-0.3329	-0.5829	0.1171	-0.4829	0.5771	0.01708
IMAGE:1879677	|| RNF38 || Ring finger protein 38 || 313883	1	-0.01359	0.3764	-0.1636	0.1964	-0.1936	-0.02359	-0.08359	0.4064	0.2164	-0.4436	0.2264	-0.4436	0.2664	-0.2836		0.1864	-0.1836		-0.2136	0.2064	-0.3436	0.06641	0.5064	-0.9436	-0.09359	-0.1436	-0.07359	-0.3336	-0.5236	0.2664	-0.3336	0.1164	0.2264	0.1164	0.00641	0.2064	0.1164	0.2764	0.1164	0.5764	0.1564	0.1005			-1.04	0.03048	0.2605
IMAGE:430894	|| TLN1 || Talin 1 || 226127	1	-0.5163		-0.7663	-0.1363	0.2437	0.09375	-0.1163	-0.02625	0.3937	-0.08625	0.2137	-0.5763	0.5337	0.1837	-0.5763	0.1837	0.1837	0.09375	0.1137	-0.1463	0.1837	0.06375	0.5437	-0.2863	0.1637	0.1437	-0.00625	-0.08625	-0.1663	-0.1063	-0.5863	-0.2563	-0.1563	0.2737	0.1837	-0.00625	0.3137	-0.1463	0.1837	-0.06625	0.5237	0.09826	0.4183	0.1683	-0.3617	-0.2017	0.2883
IMAGE:897577	|| FZR1 || Fizzy/cell division cycle 20 related 1 (Drosophila) || 117393	1	0.1259	0.7259	-0.6041	-0.5541	1.036	-0.2641	0.06585	-0.1441	-0.05415	-0.4441	0.1659	-0.1641	0.2259	0.07585	-0.02415	-0.7641	-0.3141	-0.4941	0.3359	-0.1141	0.4859	0.1159	1.076	0.4059	0.1059	-0.8041	0.3859	-0.4741	0.7359	-0.1941	-0.5041	-0.6041	0.5659	0.7159	0.4259	-0.2441	-0.2441	-0.4541	-0.2241	-0.2841	0.1959	-1.08	0.0004999	0.7105	-0.8095	0.6105
IMAGE:825060	|| DUT || DUTP pyrophosphatase || 103399	1	-0.06317	0.5568	-0.3732	0.1568	-0.3232	0.06683	0.04683	0.4568	-0.2432	-0.7432	0.4068	-0.5332	0.2268	0.3168	-0.1532	0.1968	0.3868	-0.1532	-0.07317	-0.02317	0.07683	0.1368	-0.1132	-0.3832	-0.1932	0.06683	-0.1032	0.4068	-0.2132	0.1568	-0.4632	0.006829	-0.1232	-0.1032	0.05683	-0.2132	0.4768	0.1468	0.01683	0.1268	0.09683	-0.5943	-0.6343	0.4957	-0.6843	-0.04435	0.1957
IMAGE:740117	|| IRF7 || Interferon regulatory factor 7 || 178270	1																																										-0.1354	-0.1554	0.2046	-1.235	-0.4154	0.6046
IMAGE:2125838	|| HLA-G || HLA-G histocompatibility antigen, class I, G || 314421	1	-0.0745	-0.1845	-1.114	-0.5945		-0.1445	-0.0245	0.5555	0.8855	0.5655	-0.1745	-0.4145	0.0155	-0.3845	-0.6545	0.2955	0.1655	0.2355	-0.3545	0.3555	1.316	0.2955	0.5455	0.1155	-0.0945	-0.3945	0.2655	0.2055	2.126	0.5555	-0.2045	-0.3445	-0.7745	-0.1745	-0.5745	-0.0645	0.2655	0.1755	-1.064	-0.7645	-0.3645	-0.3124	-0.3824	0.5076	-1.262	-0.7324
IMAGE:825271	|| R3HDM || R3H domain containing 1 || 101624	1	-0.095	0.095	-0.295	-0.245	0.045	0.475	-0.205	0.685	-0.185	-0.875	0.395	-0.215	0.435	-0.195	0.165		0.245	-0.165	0.215	0.005	0.135	0.065	0.175	-0.855		-0.115	-0.175	0.105	-0.395	0.285	-0.115		-0.575	-0.255	0.385	-0.025	0.325	0.335	0.215	0.275	-0.075	0.08087	0.07087	0.2009	-0.3691	0.04087	-0.05913
IMAGE:136073	|| PHLDB2 || **Pleckstrin homology-like domain, family B, member 2 || 99583	1	0.21	0.08	-0.28	-0.19	0.12	6.44E-08	0.03	0.25	0.17	-0.46	0.1	-0.22	-0.06	0.13	-0.25	0.29	-0.05	-0.07	-0.17	0.1	0.03	-0.05	0.47	-0.22	-0.34	-0.15	0.17	-0.29	-0.14	0.54	-0.4	0.06	6.44E-08	-0.33	-0.04	-0.11	-0.2	0.37	0.17	0.28	0.45	-0.3	0.04	-0.13	-0.63	0.22	0.59
IMAGE:469383	|| C8orf1 || Chromosome 8 open reading frame 1 || 108341	1	-0.2889	0.1411			1.271	-0.9889		-0.1389	0.02111	-0.2489	0.4811		-0.3589	0.5411		-0.5689		0.1211				0.2111	0.9311	0.001111	0.5511	0.3611	-1.779	-0.1589		0.1911	-0.6689	-0.5989					-0.02889	0.3911	-0.3189	0.1711	0.7611	-0.6477	-0.6077	-0.03773	-0.02773	-0.6477
IMAGE:669485	|| EGFR || Epidermal growth factor receptor (erythroblastic leukemia viral (v-erb-b) oncogene homolog, avian) || 114642	1	0.4278	-0.3922	0.0578	-1.152	0.4778	-0.9122	-0.1122	0.6878	0.1478	-0.6022	0.2978	0.0978	-0.5422	0.2278	-2.212	0.3478	-0.5022	-0.1322	0.0278	0.1878	0.3878	0.1978	0.7378	-0.4322	0.4378	0.0778	0.3778	0.0678	-0.0922	0.8078	-0.1222	0.1378	-0.4522	0.1778	-0.0922	-0.5022	0.0478	0.1778	0.2878	0.7178	0.6278	-0.9085		-0.1085	-3.658	-1.638	0.8415
IMAGE:486348	|| PYCR2 || Pyrroline-5-carboxylate reductase family, member 2 || 225996	1	0.016	0.326	-0.484	-0.034	0.066	0.246	0.006	0.406	0.106	-0.544	0.076	-0.194	-0.054	-0.354	-0.054	0.316	0.256	-0.094	-0.164	-0.144	0.096	0.186	0.466	0.156	-0.354	-0.104	0.116	0.096	-0.384	0.226		-0.224	-0.284	-0.354	-0.294	0.006	0.176	0.336	-0.024	0.076	0.386	-1.326	-0.3558	0.2942	-0.4958	-0.005789	0.05421
IMAGE:785610	|| PTPN3 || Protein tyrosine phosphatase, non-receptor type 3 || 107171	1			0.6512							-0.9088	0.1312												0.5212		0.00125					-0.2388	-0.2988					0.1412						0.3675	-0.4025	0.2375	-0.2525	-0.9325
IMAGE:60316	|| || || 114737	1	0.08439	-0.1656	0.06439	-0.2956	0.1844	-0.1056	0.02439	0.6044	-0.07561	-0.6356	0.2544	-0.2056	0.2244	0.01439	-0.01561	0.2544	0.01439	-0.03561	-0.1956	0.04439	-0.01561	0.1944	0.01439	-0.1856	-0.04561	0.1244	0.04439	0.09439	-0.5056	0.4544	0.00439	-0.1156	-0.05561	-0.2756	0.05439	0.03439	-0.07561	0.3044	0.1044	-0.1156	-0.07561	-0.8858	-0.4258	0.1242	-0.6658	0.3242	0.6342
IMAGE:469954	|| PRKCA || Protein kinase C, alpha || 106729	1	-0.03146	-0.2515	-0.5215	-0.4115	-0.5815	-0.1715	0.2885	0.5585	-0.001463	-0.7015	0.1585	-0.4815	0.3485	-0.3415	-0.9615	0.1085	-0.1115	0.2285	-0.07146	-0.2015	0.07854	0.1585	0.2285	-1.141	0.4385	-0.4615	-0.7515	-0.06146	0.008537	1.109	-0.3715	0.1985	0.5585	0.1385	0.5285	0.3585	0.4485	0.3785	0.2985	0.9585	0.04854	0.1586	-1.081	-0.4514	-0.8714	-0.01143
IMAGE:85403	|| WBP2 || WW domain binding protein 2 || 98751	1	-0.01805	0.03195	-0.228	-0.07805	0.462	-0.478	0.03195	0.372	0.162	-0.298	-0.298	-0.09805	-0.258	0.952	-0.708	0.02195	0.102	-0.09805	0.192	0.172	0.772	-0.208	0.382	0.01195	-0.09805	-0.458	0.232	-0.338	0.122	-0.008049	-0.248	0.202	-0.198	-0.198	-0.208	-0.408	0.02195	0.08195	0.172	0.272	0.162	-0.7845		0.1155	-0.0745	-0.2545	-0.0945
IMAGE:307244	|| LIPL3 || Lipase-like, ab-hydrolase domain containing 3 || 118664	1	0.04341	-0.1566	-0.3566	0.5634	0.02341	-0.006586	0.2034	0.7834	-0.1266	-0.9366	0.4934	-0.3666	-0.4266	0.2634	-0.5766	0.1834	-0.4066	0.1834	-0.1266	0.02341	0.1534	0.4134	0.5034	-0.05659	-1.017	-0.3766	0.3134	-0.02659	-0.6066	0.2634	-0.006586	-0.09659	-0.1766	0.003414	0.6734	-0.2366	0.2634	0.4434	0.04341	-0.02659	0.2734	0.35	-0.72	0.06	-0.69	1.08	0.45
IMAGE:815555	|| DGKA || Diacylglycerol kinase, alpha 80kDa || 98491	1	0.2421	0.8321	-0.2379	-0.06789	0.2421	0.01211	0.04211	0.4221		-0.2279	0.2721	-0.1979	-0.3479	0.1021	0.1121	0.3221	0.4321	0.07211	-0.1379	-0.2879	-0.3079	0.5721	0.2721	-0.1979	-0.4679	-0.04789	-0.4379	0.1921	-0.1179		-0.4879	-0.4779	-0.1879	0.02211	-0.4979	0.06211	-0.1679	0.2221	0.05211		0.4021	-1.055	-0.7855	0.02455	0.3845	0.2945	-0.3155
IMAGE:233688	|| ADAM12 || ADAM metallopeptidase domain 12 (meltrin alpha) || 103637	1	-0.529	-1.389	-0.959	-1.149	1.001	1.421	0.241	-0.04902	-0.339	-0.479	0.931	-1.709	1.041	-0.939	-0.04902	0.09098	0.831	-0.209	-1.929	0.06098	-0.789	0.03098	1.451	0.731	-1.879	0.291	0.711	0.221	-1.139	1.061	0.561	-0.119	-0.209	0.101	-0.429	0.901	0.431	0.451	0.511	0.751	0.471	2.41	2.15		1.44	0.9205	0.5905
IMAGE:448046	|| ADAM12 || ADAM metallopeptidase domain 12 (meltrin alpha) || 226520	1	-0.596	-2.406	-0.906	-1.256	0.934	1.674	0.284	-0.236		-1.316	0.864	-1.626	1.144	-1.546	-0.066	-0.056	1.124	0.044	-1.676	-0.096	-0.556	-0.026	1.674	1.054	-2.466	0.214	1.114	0.484	-1.366	1.264	0.834	0.004	-0.166	0.094	-0.096	0.904	0.284	0.374	0.664	1.064	0.364	1.613	1.663	-0.447	1.543	1.183	0.433
IMAGE:784360	|| EML1 || Echinoderm microtubule associated protein like 1 || 116207	1	0.3159	-0.01415	0.3759	-1.794	-4.674	0.04585	0.4359	0.8859	1.326	0.9359	-0.1341	0.6859	1.456	0.09585	0.8259	1.736	0.2759	0.03585	0.8459	1.086	-3.404	0.2959	-2.214	-2.714	-0.9741	1.286	-3.054	0.3359	-2.804	1.236	0.9759	0.7659	0.7559	0.4659	-0.05415	0.3059	-0.02415	1.396	1.216	-0.01415	1.476	1.355	1.755	-0.7948	0.7052	0.9052	1.655
IMAGE:23185	|| TNC || Tenascin C (hexabrachion) || 108846	1	-0.699	0.601	0.321	-0.169	1.701	0.571	-0.589	1.091	-3.429	-3.779	1.451	-0.499	1.141	1.011	0.711	1.131	1.721	0.511	-0.129	0.861	-2.079	-0.139	1.111	0.361	2.291		0.891		-2.789	-2.849	-3.139	-0.209	-0.09897	0.01103	0.151	0.05103	0.121	0.03103	-1.049	2.051	1.751	1.24	1.04	1.01	0.1904	0.1204	1.19
IMAGE:489631	|| CSPG2 || Chondroitin sulfate proteoglycan 2 (versican) || 102967	1	-0.7739	0.5361	-1.214	-1.464	1.566	0.1261	-0.6139	-0.8039	2.586	1.826	0.7861	-0.9639	1.026	-0.4239	-0.1439	0.1261	0.3561	-0.7539	-1.644	-1.484	-0.1539	1.246	2.206	1.646	0.7461	0.2061	1.456	-1.224	0.6661	-0.7939	-0.9139	-0.2739	-0.9539	-0.4139	-1.014	-0.0239	-0.3039	-0.5439	-0.6139	-0.9439	1.346	1.196	1.096	0.06565	1.086	-0.3443	-0.01435
IMAGE:470049	|| MAN2A1 || Mannosidase, alpha, class 2A, member 1 || 221948	1	0.3439	-1.776	-1.866	0.8039	0.4239	0.4639	-1.036	0.1839	0.2439	0.0139	0.3439	-0.3761	0.6139	-0.2161	0.9539	0.3239	0.6739	-0.6461	0.5339	-0.006098	-0.2561	0.1539	0.8839	0.3839	0.5839	0.7239	0.4239	0.4239	-0.1761	-0.2961	-0.6861	-0.1461	-0.8061	-0.9661	-0.4061	-0.2561	-0.2861	0.1439	-0.5961	0.8039	0.3539	0.355	0.265	0.365	0.675	0.715	-0.015
IMAGE:809719	|| URB || Steroid sensitive gene 1 || 101336	1	-1.729	-2.269	-0.1288	-0.6388	0.7912	-0.1788	-0.1488	0.2112	1.991	1.311	0.1912	-1.039	0.4012	-1.759	-0.09878	-0.3488	0.2612	-0.6188	-0.8188	-0.5888	-0.3088	0.08122	1.521	1.021	-0.3288	-0.1888	1.611	-0.7688	1.001	0.1112	-0.5388	0.2612	0.5112	-0.7988	-0.2488	0.6112	1.341	0.4312	0.2412	0.1112	-0.4688	-0.04292	0.6571	0.2871	0.6771	0.3771	0.5971
IMAGE:345925	|| KRT5 || Keratin 5 (epidermolysis bullosa simplex, Dowling-Meara/Kobner/Weber-Cockayne types) || 114280	1	-0.5723	0.8877	-1.472	-1.172	1.268	0.3777	-0.4523	-0.2623	2.268	1.728	0.4877	-1.182	1.068	-0.2223	-0.3923	0.2977	0.5377	-0.6523	-1.582	-1.392	0.07775	1.298	2.098	1.718	0.7977	0.02775	1.478	-1.372	0.8177	-0.7023	-1.302	-0.3223	-0.7023	-0.4223	-1.012	-0.07225	-0.1723	-0.5823	-0.5423	-0.6723		0.3217	0.6217	0.3517	1.062	0.2917	-0.2083
IMAGE:1435624	|| CSPG2 || Chondroitin sulfate proteoglycan 2 (versican) || 222670	1	-0.8507	0.2893	-1.371	-1.531	1.659	0.5293	-0.2807	-0.5107	2.429	1.829	0.3793	-1.951	1.089	-0.3007	0.03927	0.2993	0.4693	-0.8007	-1.691	-1.551	0.06927	1.389	2.219	1.929	0.9493	0.3393	1.689	-1.261	0.9793	-0.7107	-1.181	-0.3707	-0.8307	-0.5007	-1.341	-0.03073	-0.3807	-0.6207	-0.6707	-1.051	1.209	0.8041	0.9441	0.3041	1.334	0.04409	-0.2759
IMAGE:772425	|| FAP || Fibroblast activation protein, alpha || 107998	1	0.7846	-0.6754	-0.7854	-0.6954	0.06463	0.1746	-0.7654	-0.3854	1.625	1.045	-0.2054	-0.3754	0.4946	-1.065	-0.1854	0.3746	0.4646	-0.09537	-0.3354	-0.2954	0.8646	0.3646	0.7646	0.7146	-0.7854	-0.2854	0.8246	0.4246	1.205	-0.2454	-0.5454	-0.6654	-0.7654	-0.5654	-0.3754	-0.3454	-0.4454	-0.1054	-0.08537	0.8046	0.08463	0.08292	0.9029	1.103	0.9629	0.2929	-2.387
IMAGE:122321	|| CSPG2 || Chondroitin sulfate proteoglycan 2 (versican) || 226840	1	-0.8015	0.6485		-1.272	1.638	0.4785	-0.5415	-0.2515	2.448	1.988	0.5385	-1.452	1.078	-0.3515	-0.5515	0.2485	0.6085	-0.9615	-1.592	-1.562	-0.09154		2.258	1.678	1.178	0.1485	1.608	-1.402	0.6485	-0.8915	-1.262	-0.2315	-0.8315	-0.4515	-0.8615	-0.2015	-0.1815	-0.8815	-0.5515	-1.072	1.048	0.8273	0.9473	0.2573	0.8773	0.2073	-0.4427
IMAGE:399898	|| CSPG2 || Chondroitin sulfate proteoglycan 2 (versican) || 107000	1					-0.3956		-0.5356	0.02444		-0.6056	0.6844											0.1344			-0.9356							0.8544						0.7744				0.5842	0.7342	0.4142	1.284	0.05417	0.01417
IMAGE:772880	|| FLJ21127 || Hypothetical protein FLJ21127 || 110219	1	0.7135	-0.6865	-1.036	-0.7165	0.1235	0.1735	-0.6165	-0.1665	1.374	1.074	0.0835	-0.2965	0.3235		0.0135	0.2035	0.5235	-0.2865	-0.5065	-0.2465	0.8735	0.2935	0.9435	0.6335	-1.026	-0.1965	0.8035	0.0435	1.254	-0.2465	-0.5165	-0.8365	-0.7265	-0.3165	-0.4665	-0.4365	-0.5365	0.0535	-0.2865	0.4935	0.1535	0.2861	0.5761	0.3261	-0.003913	0.5061	-1.134
IMAGE:486591	|| SEMA3C || Sema domain, immunoglobulin domain (Ig), short basic domain, secreted, (semaphorin) 3C || 118286	1	-1.181	-0.7812	0.1188	0.5988	0.3388	0.3288	0.3488	-1.931	1.589	0.6888	0.4888	0.3088	0.7088	-2.001	-0.1712	-1.111	1.219	-1.131	-2.401	-1.711	-0.4112	0.09878	1.499	0.5888	-1.781	-0.02122	0.6488	-2.181	0.2688	1.509	0.9288	0.6188	0.1788	0.8988	0.1188	0.2788	0.1888	0.6288	0.3888	0.9788	0.2588	-0.353	0.127	-0.123	1.317	0.687	-1.023
IMAGE:753982	|| || CDNA FLJ44429 fis, clone UTERU2015653 || 102526	1	-2.393	-2.663	0.507	-1.133	-0.523	-0.483	0.777	-0.953	1.977	1.377	-0.043	-1.003	1.137	-2.693	0.567	-1.183	0.107	-0.953	-1.013	-1.983	-0.753	0.297	1.257	0.927	-0.313	0.527	1.137	-2.213	1.627	0.747	0.287	1.397	1.167	-0.013	0.467	1.577	1.977		1.087	0.377	-0.993	-0.2804	0.02958	0.2696	0.7496	2.36	0.6596
IMAGE:377701	|| CSPG2 || Chondroitin sulfate proteoglycan 2 (versican) || 107937	1	-0.7032	0.7868	-1.673	-1.313	1.557	0.4968	-0.6032	-0.3232	2.517	1.717	0.4868	-1.533	0.9768	-0.3432	-0.1832	0.4068	0.6468	-0.8632	-1.723	-1.493	0.1468	1.417	2.337	1.887	1.037	0.3768	1.747	-1.363	0.9268	-0.8432	-1.263	-0.4732	-0.9032	-0.4932	-1.443	0.2068	-0.2632	-0.5632	-0.3932	-0.9132		0.1587	0.8087	0.2787	1.019	0.1287	-0.1013
IMAGE:2028984	|| CXCL12 || Chemokine (C-X-C motif) ligand 12 (stromal cell-derived factor 1) || 313869	1	0.1241	0.04415	0.2241	-1.646	-2.576	0.04415	0.3241	1.194	1.194	0.5341	0.08415	0.7041	1.234	-0.1159	-0.03585	1.534	0.1041	-0.03585	0.7241	1.084	-3.106	0.2941	-1.516	-2.166	-0.9959	0.8441	-2.006	0.5441	-2.576	1.104	0.4841	0.8041	0.3741	0.2541	-0.005854	0.2941	-0.1359	0.9441	0.8641	-0.1959	1.154	0.7486	0.7286	-0.7214	0.1286	0.5686	1.119
IMAGE:1699540	|| SNX19 || Sorting nexin 19 || 313119	1	0.5103	0.5203	-0.04974	0.3803	-1.42	2.15	-0.9797	0.5803	-0.1897	-0.7797	-0.2097	-2.09	1.1		0.3603	0.9003	1.31	-0.4997	-2.09	-1.12	0.3403	0.7503	-0.1097		-0.5597	2.87	-1.18	0.4003	-0.7797	-0.8797	-0.3997	-0.1897	-1.38	0.7603	-0.009737	0.6003		-1.41	0.5603	-0.1097	2.34	1.715	2.355	-0.5552	0.6748	0.09478	0.6548
IMAGE:489755	|| ADAM12 || ADAM metallopeptidase domain 12 (meltrin alpha) || 117509	1	-0.4269	-2.237	-0.7769	-0.8969	1.083	1.413	0.3431		-0.4369	-0.7069	0.8631	-1.597	1.033	-1.027	0.3031	-0.2069	0.8431	-0.006944	-2.007	0.2831	-0.6869		1.743	1.113	-2.267	0.4731		0.5331	-1.077	1.423	0.6931	-0.2969	0.003056	0.1431	-0.6869	1.173	0.5531		0.5531		0.7731	2.132	1.622	-0.5083	1.162	0.2217	0.8417
IMAGE:2239277	|| TRPC3 || Transient receptor potential cation channel, subfamily C, member 3 || 314259	1	-0.001951	0.868	0.588	-1.442	-2.952	-0.322	0.868	0.878	0.988	0.288	0.308	0.848	1.028	0.02805	0.508	1.788	-0.162	0.09805	0.928	0.608	-2.952	0.478	-2.412	-3.452	-0.502	0.718	-2.522	0.128	-3.102	1.358	0.458	0.918	0.618	0.328	0.06805	0.678	0.08805	1.488	1.048	-0.02195	0.848	0.3959	1.046	-0.02409	0.06591	-0.2041	0.7659
IMAGE:784337	|| CXCL12 || Chemokine (C-X-C motif) ligand 12 (stromal cell-derived factor 1) || 108163	1	-0.332	0.04805	0.188	-1.422	-2.712	-0.122	0.288	0.808	0.878	0.458	-0.242	0.528	1.178	-0.282	0.528	1.368	-0.232	-0.262	0.658	1.088	-2.352	0.368	-1.502	-1.702	-1.182	1.348	-1.662	0.108	-1.582	0.988	0.498	0.638	0.388	0.218	-0.06195	0.228	0.02805	1.238	0.738	-0.312	1.158	0.815	1.055	-0.355	0.575	0.805	1.285
IMAGE:796613	|| COL5A2 || Collagen, type V, alpha 2 || 119133	1	0.01179	-0.3982			0.3018	0.6618	-0.3382	-0.09821	1.022	0.2518	0.4318		-0.1782	-0.8382		-0.4182	0.3418					0.2118	1.652	1.112	-0.1782	-0.06821	1.012	-0.3382		-1.378	-1.468	-0.3782					0.02179	-0.4582	-0.3882	-0.4782	0.3718	0.6258	1.146	0.1358	0.7958	0.5158	0.8358
IMAGE:2577230	|| TNC || Tenascin C (hexabrachion) || 331075	1																																										1.2	0.61	0.81		-0.36	1.49
IMAGE:430264	|| SPTLC2L || Serine palmitoyltransferase, long chain base subunit 2-like (aminotransferase 2) || 102915	1	-0.9338						-1.504			1.246	-0.04385		0.2962	0.3162			-1.544						1.036		0.5762	0.9862						0.4562					0.1662			-1.054		-0.0365		-0.9065	-0.3565	0.7735
IMAGE:470121	|| TCTA || T-cell leukemia translocation altered gene || 223504	1	0.742	1.392	-0.348	0.302	-0.858	0.532	0.652	0.402	0.332	-0.138	0.542	-0.06805	0.722	-1.028	0.562	0.07195	0.322	-0.398	-0.07805	-3.208	-2.468	0.862	-0.488	-1.588	0.312	0.632	-0.298	-0.178	-0.06805	1.022	0.452	-0.378	-0.218	-0.09805	-0.488	0.04195	0.392	0.622	0.572	0.462	0.452	0.1623	0.3123	-0.03773	0.8123	0.1823	-0.4577
IMAGE:1931979	|| MGC13057 || Hypothetical protein MGC13057 || 312529	1	-0.17						0.07	0.37			-1.19											0.87										-0.35						-8.58E-08	0.79		-0.39		0.2389	0.3389	0.2389
IMAGE:1697776	|| || Transcribed locus || 311971	1	0.5703	1.51	0.2903	1.09	-2.32	2.03	-1.18	0.3203		-0.8597	0.8903	-1.85	0.9703	-1.57	1.28	0.03028	1.58	1.16	-1.73		-0.1597	1.44	0.4603	-0.009722	-1.39	2.38	-3.32	0.5003		-0.3597		-0.2197	-1.18	2.03	-0.8497		-0.7397	-1.69	-1.14	0.3203	1.71	1.257	1.797	0.02727	1.387	0.3373	0.2673
IMAGE:2239290	|| CXCL12 || Chemokine (C-X-C motif) ligand 12 (stromal cell-derived factor 1) || 312914	1	0.05415	1.004	0.8141	-1.566	-5.206	-0.4159	1.104	1.304	1.064	0.5541	0.4041	1.204	1.254	0.1641	0.5541	1.994	-0.2659	-0.08585	1.084	0.8841	-3.586	0.5341	-2.886	-3.206	-0.7059	0.5741	-3.006	0.1741	-3.206	1.394	0.9441	1.174	0.7341	0.3441	0.2541	0.5841	0.4241	1.644	1.404	-0.5359	1.044	1.309	1.009	0.5787	0.5687	0.7987	0.7387
IMAGE:418185	|| ARHGAP24 || Rho GTPase activating protein 24 || 99615	1	0.06025	0.08025	-1.18	0.3003	-0.00975	0.3303	-0.6897	0.3003	0.7403	0.5003	0.6703	-0.8197	0.03025	-0.09975	1.04	0.6303	-0.4097	-0.1997	-0.01975	0.2903	0.5403	0.9703	0.3703	-0.1997	0.2003		0.2903	0.2003	-0.2097	0.1103	-0.4397	-0.2597	-1.01	-0.7997	-1.31	-0.5197	-0.4797	-0.3497	-0.7297	0.7903	1.29	0.6496	0.6596	0.03957	0.5696	0.2796	-0.1504
IMAGE:429789	|| ADAM12 || **ADAM metallopeptidase domain 12 (meltrin alpha) || 105595	1	-0.5668		-0.9068	-0.6168	0.6732	1.143	0.1532	0.7332	-0.8068	-1.017	0.4932		0.3032	-1.307		-0.2268	0.9932	0.03316	-2.847	0.4232	0.3732	-0.5268	0.4332	0.5432	-2.037	-0.1568	0.6532	-0.1968	-0.6368	0.2232	0.4632	-0.07684	0.2332	1.063	-0.2268	2.413	0.1132	0.4232	-0.2068	0.04316	0.4332	0.7896		-0.3004	0.7396	0.8896	0.7596
IMAGE:230116	|| OSBPL9 || Oxysterol binding protein-like 9 || 103670	1	-0.1383	-0.5083	0.6017		-0.3383	-0.3283		-0.5683	0.2917	0.1517	-0.1983	0.3217	-0.1183	-0.1383	0.2517	-0.5383	0.2617	0.6617	-1.258		0.1917	0.08167	-0.1383		-0.6283	0.2117	-1.138		0.2717	0.3017	-0.08833	0.09167	0.2617	1.832	-0.9683	0.5617	-0.3883	0.5517	0.3217	-0.3983	0.6617	0.1833	0.4433	-0.1867	0.2833	0.7433	0.3433
IMAGE:240938	|| NAG8 || Nasopharyngeal carcinoma associated gene protein-8 || 114170	1	-0.2919		-0.8819		-0.2219	-0.1119	0.3181	-0.02194	0.1781	-0.2519	0.2381		0.1681	0.4781	-0.9319	-0.07194	0.09806	-0.3619		-0.5519		-0.04194	0.2281		0.3281	-0.5019	-0.7419			-0.3619	-0.1219	0.4881		1.918		1.188	-0.06194	0.1381	0.8781	-1.322	0.2081	0.3939	0.8139	-0.04609	0.04391	0.003913	0.6939
IMAGE:825740	|| DNAJC10 || **DnaJ (Hsp40) homolog, subfamily C, member 10 || 110851	1	-0.08463	-0.4046	-0.6146	-0.5846	0.7454	0.3054	-0.1646	-0.2346	0.6554	-0.05463	0.1854	-0.1946	0.7054	-1.575	-0.1046	0.1654	0.2054	-0.2646	0.1154	-0.4946	0.7354	0.3354	1.545	1.045	0.2354	-0.7646	1.015	-0.3046	-0.2946	0.4854	-0.03463	-0.3246	-0.5946	-0.4846	-0.4846	0.09537	0.03537	-0.06463	-0.1846	0.1654	-0.4646	0.4965	0.3565	-0.4635	0.3165	0.3165	0.1365
IMAGE:810459	|| FZD8 || Frizzled homolog 8 (Drosophila) || 102039	1		-0.3049	-0.4349	1.035	1.495	0.01514	-0.6749	-2.245			-0.5949	0.1351	1.365	-0.4449	0.3651		1.245		-0.1349	-1.145	0.08514	0.9151	1.395	1.155	0.6651	0.8051	0.01514	-3.005	0.02514	-0.004857	-1.205	-0.04486	0.5151	-0.3049	-0.6649	0.2751	-0.1049	0.1651	-0.01486	-0.3449		2.346	2.976	-1.064	2.466	0.7757	-0.4943
1239859	|| LPHN2 || Latrophilin 2 || 221898	1	-0.924			-1.504	0.936	0.016	-1.284	-0.634	2.066	1.586	1.256		0.856	-0.664	0.046	0.546	0.176	-0.364	-0.314		0.456	-0.964	1.476	0.736	0.736	-0.764	0.986	-0.094	0.996	-1.984	-1.864	-0.634	0.176		0.686		-1.464	-0.894	-1.284	1.716	0.186	0.7556			1.156
IMAGE:471748	|| ADAM12 || ADAM metallopeptidase domain 12 (meltrin alpha) || 101543	1	-0.3585	-2.009	-0.9685	-1.139	1.011	1.191	0.3715	0.7415		-0.6985	0.8315	-1.789	0.6815	-0.9985	0.6515	-0.2185	0.8915	0.1115	-2.389	-0.1185	-0.5885	-0.0485	1.121	1.151	-2.459	0.3615	0.3715	0.3715	-0.3185	1.201	0.5115	-0.1485	-0.0885	0.0915	-1.049	0.6215	0.2715	0.7215	0.5015	0.8815	0.7215	0.8943	1.964	-0.2257	0.9943	0.9043	1.304
IMAGE:562318	|| DEPDC6 || DEP domain containing 6 || 224653	1	-0.8737	-0.9837	-0.3337	-1.044	-0.2037	-0.5737	-0.5937	-0.1437	0.8263	1.416	0.5463	-0.6837	-0.3137	0.1263	-0.02366	-0.8937	0.4263	-0.6437	-0.6937	-0.3337	0.6063	-0.3937	0.3563	0.6463	0.6963	0.6363	0.5463	-1.024	0.8563	0.4663	1.036	1.316	0.1263	0.1463	-0.3537	0.3963	0.1063	-0.2537	-0.5137	-0.4637	0.05634	0.445	0.095	-0.825	0.895	0.155	0.185
IMAGE:1909826	|| TUSC3 || Tumor suppressor candidate 3 || 317485	1	0.2878		-1.142		1.328				-0.3422	-0.2222	-0.08222										0.3578	0.7378	0.6578	-1.702	0.3278				1.178	-0.2622					-1.042	-0.2122		-0.1022	-0.04222		0.2778	0.245	0.245	0.535	0.605	0.565	0.855
IMAGE:767851	|| FBN1 || Fibrillin 1 (Marfan syndrome) || 116443	1	0.3263	0.2163	-0.3337	-0.01366	-0.4037	0.1963	-0.1637	0.5163	1.296	0.5963	0.8363	-1.634	0.4863	-0.4437	0.06634	-0.06366	0.3563	-0.8437	-1.314	-0.4837	-0.1337	0.7063	1.446	0.5063	-0.9037	0.4163	0.6963	-0.2537	-0.3237	-0.2637	-0.9237	0.2463	-0.3237	-0.2937	-0.3737	0.07634	-0.1437	0.1063	-0.2937	0.4263	0.4063	0.4791	0.4891	0.8491	0.4691	1.149	-0.5009
IMAGE:275798	|| SIAT9 || **ST3 beta-galactoside alpha-2,3-sialyltransferase 5 || 114885	1	-0.1088	-0.6488	-0.5288	1.041	-0.7088	0.9112	-1.759	1.011	-0.3588	0.01125	1.071	1.091	-0.09875	-0.2788	1.301	-0.1988	0.9212	-0.3288	0.1812	0.3812	-0.4988	1.181	-0.6488	-1.219	1.031	0.8112	-1.169	0.6012	1.311	-0.6288	0.06125	-0.5588		0.09125	-2.489	-0.1388	0.4712	-0.3488	-0.4088	-0.2588	-0.09875	0.7125	0.6525	1.113	0.2525	0.4225	0.4525
IMAGE:252963	|| LGR4 || Leucine-rich repeat-containing G protein-coupled receptor 4 || 114977	1	0.1724	0.1124	-0.7176	-0.2676	1.002	0.9124	-0.4676		0.02237	0.5624	0.002368	-2.008	1.112	-0.3376	1.602	-0.2776	1.252	-0.2976		-0.2676	-0.3076	0.3324	0.1824	-0.1276	0.1824		-0.3776	-0.5476	-0.3776	0.5124	0.1224	0.3024	-0.4476	-0.8576	-0.7976	0.3924	-0.2376	0.2624	-0.4876	-0.1476	0.3124	1.77	1.79	0.4105	0.9705	1.19	-0.5795
IMAGE:1434897	|| COL5A2 || Collagen, type V, alpha 2 || 309448	1	0.1307	-0.1693	-0.1293	-0.03925	0.6507	0.4607	-0.2793	0.04075	1.321	0.4207	0.5607	-1.239	0.1407	-0.5993	0.4407	-0.2793	0.5507	-0.3893	-2.099	-0.3993	0.7507	0.2807	1.631		0.02075	0.2407	1.101	-0.03925	0.03075	-0.6193	-1.279	-0.04925	-0.5893	-0.4893	-0.6293	0.1007	0.1407	0.03075	-0.3593	-0.1993	0.8307	0.3039	1.204	0.3639	0.2439	0.8339	0.7339
IMAGE:2445159	|| SEMA3C || Sema domain, immunoglobulin domain (Ig), short basic domain, secreted, (semaphorin) 3C || 331151	1																																										-0.1548	-0.1548	-0.1448	1.285	0.3552	-0.6648
IMAGE:68557	|| FABP1 || Fatty acid binding protein 1, liver || 113950	1	-2.789	1.411			0.8309	0.6709	-0.3791	0.3409	-0.009091	0.9209	-0.2091	-2.249	-0.1191	1.931	-0.2391	1.101	0.6809	0.03091			0.3309	0.2709	-1.219		-0.4991	1.971		-2.359	2.331	1.111	-0.6491	-1.939			1.591	-0.2491	0.3109	0.2709	-0.4791	-1.799	-0.9191	0.9814	0.8914	-0.7686	0.1614	1.381	0.2914
IMAGE:244146	|| KIAA0226 || KIAA0226 || 100317	1	0.05417	-0.3458			0.1942	-0.5558	-0.5558		0.4742	-0.1958	0.4042		0.2942	-0.2058			0.9342					0.5842	-0.1658		-0.2858	0.4742		-0.2558		0.2842	-0.5758	-0.01583					-0.4758	-0.1658	0.1242	-0.5558	0.5342	0.5765	0.4465	0.3465	0.6165	0.3065	0.1865
IMAGE:665280	|| MBNL1 || Muscleblind-like (Drosophila) || 107044	1	-0.4409		-1.591	0.2791	-0.4209	-0.6609	-0.1809	-1.411	0.6191	0.5191	0.01906		0.5491	0.4691				0.3991	-3.051		0.7991	0.2691	1.499		-0.1009	0.2791	-0.5609	-1.201		-0.03094	-0.06094	0.4791		0.4891	-0.3009	1.789	0.3291	0.2291	0.02906	0.4091	0.5591	0.0009092	-0.08909	-0.2591	0.8109	0.6409
IMAGE:359855	|| HHAT || Hedgehog acyltransferase || 109952	1	0.04357		-0.7464	0.6036	-0.3064	0.3936				-1.106	-0.07643	0.6636	0.7136	-0.6864	0.3036		-0.1764	0.01357	0.2336		-0.2664	0.3836	0.9836	-0.8264	0.3036	-0.4164		-0.5064	0.3036		-0.2264				0.1036	1.034	-0.2964		-0.1664		-0.2764	0.9722	1.112	0.04222	0.8122	0.4422
IMAGE:77193	|| MAFB || V-maf musculoaponeurotic fibrosarcoma oncogene homolog B (avian) || 119443	1		0.997			-0.693	-0.383			-1.343	0.117	0.477		-0.103	0.137			-0.323				0.707		-1.053		0.397	0.607	-4.393			-0.013	0.617				1.707		-0.603			1.677	1.467	0.27	0.7	0.74	-0.57
IMAGE:346583	|| LPHN2 || Latrophilin 2 || 119834	1	-0.2397		-0.03974	-0.8697	1.85	0.8603		-1.17	2.91	2.26	1.55	-1.34	1.8	-1.33	0.9703	0.6003	0.9403	-1.12	0.6003		1.53	-0.4597	1.49	0.5503	2.61	-0.5997	0.9803	0.9003	2.11	-2.84	-3.64	-1.61	0.7203	-6.14	0.5003	-0.8097	-2.35	-1.22	-1.32	1.04	0.3203	0.5275	0.3275	1.308	1.598	1.188	-1.002
IMAGE:243932	|| GPATC2 || G patch domain containing 2 || 105412	1	-0.02593	0.3941	-0.3759	-0.5159	-0.3959		-1.076	-0.8159	1.504	-0.4159	0.1241		-0.1659	0.4041		-0.3459		0.2041			-0.3759		0.7841		-0.005926	0.4541		-0.6159	0.6541	0.9741	0.06407				-1.156	0.1041	-0.3459		0.1541		0.8141	0.4235	-0.0665	-0.4565	0.6035	0.5635	-0.0865
IMAGE:300323	|| ECM2 || Extracellular matrix protein 2, female organ and adipocyte specific || 100732	1	0.8075	-3.153	1.877	0.7275	-1.783	0.7875	0.8575	-0.0825	-0.2325		0.9075	0.2075	0.1775	-1.423	0.7575	0.2175	-0.4025	0.0875	-2.623	-2.403	-1.563	0.2275	-1.703	-1.153	-1.483	0.3975	-3.213	-0.3125	-0.3325	1.487	1.197	1.267	0.9475	1.317	0.4675	1.407	0.4775	1.167	1.067	1.787	1.227	0.1548	-0.1852	0.2948	-0.2652	-0.04522	0.4448
IMAGE:627039	|| ADAM12 || ADAM metallopeptidase domain 12 (meltrin alpha) || 108628	1	-0.4392	-2.029	-1.039	-1.139	0.6808	1.331	0.3208	0.2208		-1.219	1.101	-1.469	0.9508	-1.159	0.2708	-0.4792	0.9708	-0.03923	-1.799		-0.8392	0.09077	1.611	0.9908	-2.069	0.4908	0.8008	0.06077	-0.9192	1.491	0.5208	-0.3692	-0.1392	-0.3792	-0.5192	0.9008	0.4008	0.8008	0.2808	0.9708	0.7908	2.242	0.8824		1.722	1.892	1.492
IMAGE:450464	|| ACVR2 || Activin A receptor, type IIA || 113011	1	-1.217		2.183	-0.9171	0.4929	-0.7371	0.1229	0.2329	-0.4371	-1.257	-0.1471	-2.487	-0.2771	-0.9671	-1.107	0.5129	0.8729		-0.8671	-0.2571	-1.177	-1.337	1.233	0.5829	-1.427	0.05289	-0.007105		-1.297	1.243	0.5229	1.243	0.8429	0.3829	0.1029	1.123	0.7429	0.3029	0.8429	1.783	0.5029	0.1017	0.6617	0.6817	-0.3883		0.5717
IMAGE:914016	|| GTDC1 || Glycosyltransferase-like domain containing 1 || 104391	1	-0.03595			0.6941	0.5441	-0.7059	-0.02595	-0.6359	0.5841	0.5941	-0.03595		-0.03595	1.204	-0.3959	-0.4359	-0.05595		-2.076	0.5641	0.5741	-0.2759	-0.1659	-0.06595	-0.5959	0.4241	-0.3859	-0.8559	0.9441	-0.1559	0.07405	-0.3259	0.2541	0.9141	0.1441	1.214	-0.4059	-0.1559	-0.1959	-1.136	0.4341	-0.1265	1.163	-1.107	0.1835	0.9635	0.1135
IMAGE:1685817	|| CTMP || Thioesterase superfamily member 4 || 316187	1			1.017				0.4767		0.3767	0.3967	-0.2033											0.1667	-1.983			-0.1233		-1.953		0.3267								0.9267	0.5767			0.8365	0.2065	-0.1135	0.2465	0.4065	-0.1635
IMAGE:1468660	|| ENTH || Enthoprotin || 222477	1	0.2493	-1.721	0.8393	0.8593	-0.3407	-0.9007	-0.9007	-0.5707	-1.011	2.199	0.3993	0.6993	0.1793	0.4593	1.619	-0.2307	-0.9807	-0.1707	-0.2107	1.639	-0.4407	-0.6407	-0.5807	1.769	1.989	-0.5007	-0.9407	0.2593	-1.061	0.6193	1.269	-1.071	-0.5207	-0.3707	-0.2007	0.04927	-0.08073	-0.4307	-0.2707	-0.2407	-0.7107	1.01	-0.63	0.29	1.46	0.18
IMAGE:452703	|| || || 226331	1	0.4391	-5.431	1.919				-0.7409	-0.1909		0.5491	0.4291		-0.2709	-0.07087		-0.6309						0.6991	0.5691		-0.1609		-1.341	0.00913		0.7991	0.2791	-0.4209		2.989				0.3691	-0.1009	0.02913	0.2791	0.3284	0.2584	-0.5516	0.8284	0.5984
IMAGE:1879938	|| || Transcribed locus || 313063	1	0.03333				0.2833		-0.09667	-2.677	0.8033		0.2833		0.4033			-0.8267						-0.6267	0.6133			0.6233	-0.7867					0.2033						0.5833			1.183	0.2181	0.6381	0.4681	0.0381	0.3181	0.1981
IMAGE:1504340	|| ACP1 || Acid phosphatase 1, soluble || 225403	1						-0.5508			0.2092	1.899			-0.02083										-0.1708					-0.8508		-0.2008	0.06917						-0.8808	0.3492	-0.05083		0.1992	-0.05895	0.9511	-0.3589	0.7511	0.9911	0.7011
IMAGE:1938433	|| GLULD1 || Glutamate-ammonia ligase (glutamine synthetase) domain containing 1 || 317269	1	0.1446	0.5946	-0.1154	-0.1654	-0.3854	0.4046	0.2546	0.09463	-0.06537	-0.8554	0.04463	-0.1154	0.9146	0.04463	0.7246	0.1046	0.06463	-0.3154	-0.8854	-2.195	-0.7654	0.5746	0.4446	-0.6454	-0.09537	0.1446	-0.2754	-0.04537	0.1446	0.2446	-0.08537	0.2346	-0.1654	0.3746	0.4246	0.2846	0.04463	0.3046	0.3146	-0.04537	0.2946	0.1592	0.6792	0.2592	0.7892	0.7292	-0.5708
IMAGE:1091502	|| COL5A2 || Collagen, type V, alpha 2 || 119714	1	0.2633	-0.2967	-0.4567	0.01325	0.3433	0.7233	-0.4467	0.4133	1.113	0.5633	0.4233	-1.267	0.2833	-0.5667	-0.02675	-0.2367	0.3133	-0.4867	-2.147	-0.3967	0.6133	0.5933	1.633	1.423	-0.00675	0.1533	1.243	0.1833	-0.2367		-1.597	-0.04675	-0.6567	-0.5167	-0.4267	-0.01675	0.2033	-0.02675	-0.5167	-0.5367	0.4133	0.076	0.226	-0.084	1.106	0.696	0.156
IMAGE:812083	|| APC || Adenomatosis polyposis coli || 105081	1	0.365		-0.095	0.125	0.265	0.025	0.125	0.695	0.305	-0.315	0.745	-0.505	0.455	-0.335	-0.275	0.175	0.015	-0.285	-0.595	0.205	-0.525	0.415	0.355	-0.055	0.285	-0.305	0.225	0.515	-0.335	-0.355	-0.175	-0.135	-0.395	-0.195	0.065	-0.155	0.125	0.225	0.105	-0.325	-0.455	0.4771	0.2671	0.2571	0.2171	0.2171	-0.1129
IMAGE:258521	|| DKFZP566M114 || Chromosome 4 open reading frame 13 || 114453	1	-0.5759		-0.7259	0.2441				-0.4159			0.2741	0.3841	0.5041					0.9341	0.4941	-1.616	-0.2559	-0.4659	0.4641		0.4841	0.5041		-0.3559		-0.4159	-0.09591				0.3441	0.3741		-0.01591			-0.06591	0.09389	-0.01611	-0.1861	0.4139	0.4839
IMAGE:1877592	|| || || 319147	1	-0.1605	-0.9605	0.2595	1.139	-0.1505	0.9795	-0.1205	0.2995	-1.271	-1.701	0.2995	0.7695	0.1995	-0.6705	2.929	-0.3905		0.2395	-1.791	0.2595	0.8095	-0.2505		-1.931	-0.6905	0.09949	-0.6505	-0.04051	-0.3805	0.7895	0.2195	-0.1605	1.849	0.009487	0.1395	0.02949	-0.4405	0.09949	-0.2505	0.2095	0.3795	0.13	0.56	-0.12	0.57	0.36	0.06
IMAGE:175540	|| TRPS1 || Trichorhinophalangeal syndrome I || 240873	1			1.165	0.1854							0.06538					-0.8146		0.2954				-0.3946								0.4854		-0.5346			-1.165	-0.2846	0.05538	0.5754	0.3654				0.4226	-0.2674	-0.007369	-0.7474
IMAGE:1470659	|| COG8 || Peptide deformylase-like protein || 225959	1	0.2843	-3.926	0.7043	1.064	-0.4757	0.8643	-0.2557	-0.08575	0.2043	0.1343	0.4643	-1.446	1.204	0.2243	0.8643	0.1543	0.9643	-0.7057	-0.3757	0.05425	1.454	-0.06575	0.07425	-0.1357	0.7543	0.5043	-0.3157	0.1243	1.194	-0.3357	-0.9757	-0.2157	0.4743	-1.886	-0.4357	-0.5257	-0.04575		-0.09575	0.3843	0.1543	-0.09174	0.3483	0.4383	0.8383	0.8783	-0.4517
IMAGE:366848	|| TCF7L2 || Transcription factor 7-like 2 (T-cell specific, HMG-box) || 119511	1	0.243	-0.597	0.163	-0.227	-0.417	-0.007	0.323	-0.377	-0.497	-0.227	0.013	-0.277	0.163	-0.317	0.223	0.193	0.303	-0.117	-1.047	-0.057	-0.727	0.803	-0.247	0.363		0.843	-0.807	-1.047	-0.517	0.633	0.223	0.633	0.253	0.463	0.133	0.203	0.053	0.323	0.133	0.293	0.533	0.1767	0.3767	0.06667	-0.1133	0.1167	0.1567
IMAGE:1932272	|| CXorf6 || Chromosome X open reading frame 6 || 311617	1	-0.6925		2.908				-2.322	-0.2425		0.5475	0.0375					-1.852						-0.1025	-0.1125		0.6575	3.678	-4.222			0.4075								-0.1625	0.6075		0.8675	1.169	1.079	-1.541	1.299
IMAGE:1581694	|| RNF111 || Ring finger protein 111 || 308051	1	0.0805					-2.829	-1.049	0.3205	0.6805	1.951	0.2905			1.021		0.0405	0.6005					-0.2395	0.5005					0.0105		0.1805	0.6805	0.1605						0.1405	0.8205	-3.779	0.4205	-0.1795	0.9605	-1.469	0.0005265	0.3405
IMAGE:1009311	|| SEMA3C || Sema domain, immunoglobulin domain (Ig), short basic domain, secreted, (semaphorin) 3C || 106058	1			-2.685	1.105					0.1153	-0.8247	0.2453							0.4253	0.8253				-0.3947		-0.8947						-0.5947	0.9653			1.115	0.6853			0.2353		-0.3247	-0.3928	-0.4328	-0.5428	1.867
IMAGE:123980	|| CTDSPL || CTD (carboxy-terminal domain, RNA polymerase II, polypeptide A) small phosphatase-like || 105448	1	-0.1573	0.1027	-0.1773	0.2327	-0.5473	-0.2473	0.4127	-1.737	1.113	0.6327	0.5127	-0.5673	1.163	-0.6373	0.5427	0.1527	1.313	-0.7773	-1.677	-1.147	-1.557	1.313	1.103	1.083	-0.03732	0.3727	-0.3773	-1.617	-0.1273	0.1527	-0.9473	-0.007317	-0.2073	0.7827	-0.04732	0.4927	-0.01732	-0.3573	-0.02732	0.8727	0.6527	0.4125	0.9025		0.5325	0.2625	-0.7375
IMAGE:346027	|| GLS || Glutaminase || 225989	1	-0.2283	1.602	-0.8683	0.2617	-0.7883	0.5517	0.7017	0.02175	0.8917	0.4317	0.2917	-1.168	0.5917	-0.5083	0.5417	-0.4883	1.672	-0.7583	-1.568	-2.218	-0.8683	1.132	0.1117	-0.4783	-1.498	0.6117	-0.2683	-1.518	0.7217	0.7317	0.2217	-0.1983	-0.4283	0.9517	-0.5583	0.4617	0.4817	0.4017	0.4117		0.6117	1.007	0.947	-0.223	2.147	0.267	-0.443
IMAGE:824378	|| LOC91526 || Ankyrin repeat domain 44 || 308279	1	-0.04226	-0.07226		-1.262	-0.7923	0.1177	0.1577	-0.08226	1.478	1.208	0.04774		0.1177	-0.5223	-0.3923	-0.6123	-0.2723					0.6477	1.218	0.7377	-0.5123	0.2977	0.5577			-0.2623	0.06774	-0.2423		-0.3223	0.4777		-0.3923	-0.3023	-0.2623	-0.9423	0.1577	1.108		-0.1925	1.898	0.3775	-1.142
IMAGE:755975	|| DAG1 || Dystroglycan 1 (dystrophin-associated glycoprotein 1) || 101214	1	-0.2308	1.619	0.3492	-0.06075	-0.6608	0.5592	0.4892	0.9492	-0.2308		0.6792	-1.051	-0.2108	0.1992	-0.1208	0.4192	0.4392	-0.4908	-0.6808	-0.8608	-1.391	0.4092	0.06925	-0.9508	-1.031	1.009	-0.1608	0.4892	-1.131	0.3292	-0.4408	0.06925	-0.3208	0.1492	0.3792	-0.1008	0.4892	0.5792	-0.05075	0.2292	0.2692	0.3714	1.651	0.1214	0.4714	0.5614	-1.549
IMAGE:845391	|| DNAJC10 || DnaJ (Hsp40) homolog, subfamily C, member 10 || 101414	1	0.0961	-0.9839	-0.8539	-0.3739	0.5861	0.3061	0.0861	-0.4739	0.5161	0.3461	0.2361	0.0761	0.4761	-1.544	-0.4839	0.1461	0.0361	-0.1939	0.0361	-1.074	0.7561	0.3861	1.516	0.4861	0.1361	-0.6639	1.036	-0.2439	-0.7739	0.5161	-0.0539	0.006097	-0.4739	-0.003903	0.006097	0.1661	0.2361	0.0361	0.2061	0.1461	-0.3839	0.1865	0.2665	-0.1535	0.4565	0.5265	-0.2235
IMAGE:138978	|| KIAA1546 || KIAA1546 protein || 119271	1	-0.03079	-0.1208	0.3592	-0.06079	0.9692	-0.03079	-0.3208	0.2592	-0.5308	-0.2808	0.1492		0.4292	0.01921	-0.2908	-0.3808	-0.2108	-0.2208	-0.6908		-0.3408	0.04921	1.209	-1.491	0.5192	-0.2208	-0.6208	-0.7408	0.08921	-0.1808	-0.06079	-0.1008	2.259	0.7892		-0.1408	-0.03079	-0.1408	0.3592	-0.3708	0.1492	0.1875	0.6275	-0.3225	0.5775	0.9175
IMAGE:754169	|| BCLAF1 || BCL2-associated transcription factor 1 || 310683	1	0.07237	0.4424	-0.4176	-0.2076	-0.2876	0.3624	0.09237	-0.7476	-0.1876	0.1124	0.1124	0.1924	0.6024	-0.06763	-0.2976	0.1524	-0.1176	-0.02763	-0.08763		-0.5776	0.4524	-0.1676	-0.7376	0.02237			-0.09763	-0.06763	0.5024	-0.007632	0.1824	-0.1376	0.5124	-0.1776	0.1324	-0.2276	0.3424	-0.03763	0.4224	-0.02763	0.6313	0.5713	0.0313	0.4113	-0.2687	0.0213
IMAGE:754358	|| SPOCK || Sparc/osteonectin, cwcv and kazal-like domains proteoglycan (testican) || 116081	1	-1.442	-1.642	-0.162	-0.662	0.848	-0.682	0.818	-1.202	1.628	1.018	-0.222	-1.332	0.548	-1.612	-0.102	-0.392	0.04805	-0.432	-0.372	-0.252	0.918	0.838	1.688	1.158	-0.762	-0.212	1.408	-2.022	1.488	0.398	-0.01195	0.558	0.158	-0.05195	-0.402	0.248	0.718	0.688	0.798	-0.822	-1.182	-0.2336	0.4564	0.1464	0.4664	0.7764	0.9064
IMAGE:451850	|| TLK1 || Tousled-like kinase 1 || 223565	1				4.466	-0.6839					1.336	-0.9439		-0.8339	-0.4439				0.8761	1.046	-2.484	2.116	-0.3539	-0.6739		-0.8939	-1.254		-1.184	2.066	-0.8839	-0.6339		1.536		0.7361		-1.654		-0.4339		-0.8239	0.465	0.305	-1.365	0.495	0.835
IMAGE:1602499	|| ITGBL1 || Integrin, beta-like 1 (with EGF-like repeat domains) || 111383	1	-1.037		0.9332	0.5332	-0.5168	-0.7468	1.003	-2.367		0.4132	-0.8468	-0.7868	1.903	-1.817	0.9732	-0.3868	1.343	-1.037			-2.917	1.003	1.663	0.6032	-0.8468	0.8132	-3.267		-0.8768	0.4132	-1.007		0.6632	1.593	-0.3668	1.883	0.1632		0.1832	0.9832	1.753	0.129	0.789	-0.841	0.389	1.599
IMAGE:357031	|| TNFAIP6 || Tumor necrosis factor, alpha-induced protein 6 || 111702	1	1.313		-0.9971	-1.917	2.903	-1.527	-1.897	-2.077	0.8329		0.04294	-0.1071		0.2229	0.2629	-0.8171	-2.147	0.3629	0.6829	0.2529	1.283	-1.677	4.163	3.473		-0.6171	2.513	-1.257	0.3729			-0.2871	-1.867	-0.5071	-0.7971	-0.2671	-0.7171	-0.6571	-0.9371		2.393		0.411	-1.979	0.611	0.301	0.251
IMAGE:488888	|| UGP2 || **UDP-glucose pyrophosphorylase 2 || 114735	1	0.1965	0.3765	-0.1335	-0.4735	0.3265	0.0165	0.1365	-0.1635	-0.0935	-0.1835	0.1465	-0.7535	0.4565	-0.1935	0.5065	0.1465	0.2465	-0.1935	-0.5135	-0.3535	-0.6335	0.0965	0.1465	-0.0335	-0.3535		0.4565	-0.0135	-0.0135	0.5265	0.1565	0.1965	-0.4835	-0.1435	-0.4535	-0.2135	0.1265	0.2565	0.1265	0.4065	0.3465	0.2292	0.3492	0.2992	-0.1208	0.1992	0.3092
IMAGE:435524	|| ETNK1 || Ethanolamine kinase 1 || 221120	1		-0.5405							-0.2805		-0.0005263					-0.3305		0.4795			-0.2605	0.2095	0.1595		-0.1105	-0.03053				0.07947	0.07947			1.129	-0.6505	-0.3105		0.8795	-0.1805	-0.3005	-0.02053	-0.06556	0.7244	-0.3356	0.4344
IMAGE:429203	|| WDTC1 || **WD and tetratricopeptide repeats 1 || 105460	1	0.1151	-0.2949	-0.4149	0.06512	0.3351	0.4551	-0.3349	0.3351	1.395	0.6451	0.5551	-1.215	0.4051	-0.6549	-0.02488	-0.3049	0.4751	-0.4049	-1.965	-0.5349	0.7751	0.6651	2.005	1.425	0.06512	-0.05488	1.355	-0.02488	-0.3149	-0.8449	-1.535	-0.2449	-0.5749	-0.6349	-0.3949	-0.03488	0.08512	-0.09488	-0.4649	-0.1949	0.4051	0.02333	0.2133	0.1433	0.8033	1.023	-0.09667
IMAGE:490991	|| || || 103363	1									-1.62	0.56	-0.6														0.82						0.84											1.255		-4.155		-0.5647
IMAGE:244703	|| ITGBL1 || Integrin, beta-like 1 (with EGF-like repeat domains) || 104192	1	-0.273	0.137	-0.093	0.267	-0.043	-0.333	0.567	-1.923	1.487	0.787	0.267	-0.223	1.537	-0.723	0.477	0.187	2.127	-0.963	-1.513	-1.573	-2.713	1.397		1.477	-0.623	1.087	-0.213	-2.493	0.197	-0.453	-0.973	0.487	-0.003	0.447	0.247	0.547	0.547	-0.633	0.057	0.677	0.757	0.2837	0.8637	-0.4463	1.404	0.8237	-0.9663
IMAGE:277346	|| C1GALT1 || Core 1 synthase, glycoprotein-N-acetylgalactosamine 3-beta-galactosyltransferase, 1 || 220454	1	-0.4843		0.3757	0.2257	0.1057	-0.03425	-0.7643	0.02575	0.7757	-0.1443	0.3557	-0.4543	0.2057	-1.274	0.09575	0.07575	0.5457	-0.01425	-0.8743	-0.4043	-0.1243	0.4357	0.6157	-0.3743	-1.854	-0.00425	0.6657	-0.3843	-0.5443	0.5657	0.6657	-0.09425	-0.1143	0.1257	0.08575	-0.08425	0.3257	0.3257	0.1557	1.106	0.1657	-0.3464		0.1136	0.5936	0.3236	-0.5664
IMAGE:502744	|| TBCA || Tubulin-specific chaperone a || 112499	1																									-9.54E-09																	0.4729	0.7229	0.7329	1.023	0.8029	0.3229
IMAGE:685516	|| GPR160 || G protein-coupled receptor 160 || 220886	1					1.238		0.3582	0.2382	0.3282	-1.212			0.3782									-0.3518	0.3382			1.968				-0.3518	-1.222	0.1082			-0.5318		-0.4718	0.2682		-2.042	0.9582	0.7287	0.03875	-0.4413	0.7387	-0.1313	-0.2713
IMAGE:257504	|| FUSIP1 || FUS interacting protein (serine/arginine-rich) 1 || 224025	1	0.06775	0.07775	0.2778	-0.1322	-0.4422	0.2778	0.3178	0.3078	0.08775	-0.5122	0.2278	0.00775	0.05775	0.07775	0.2878	-0.00225	0.1278	-0.4022	-0.4822	-0.5122	-0.2922	0.2878	-0.2022	-0.6022	0.04775	0.01775	-0.3422	-0.00225	-0.3122	0.2578		-0.1422	-0.2422	0.1478	-0.3322	0.2178	0.1478	0.5978	0.4078	0.3278	0.2978	0.238	0.348	0.538	0.648	0.628	-0.232
IMAGE:757157	|| SMAP-5 || Yip1 domain family, member 5 || 223268	1	-0.09293	0.2771	-0.5529	-0.06293	0.6971	0.2871	0.1871	0.1971	-0.4029	-0.6329	0.02707	-0.3629	0.2271	-0.5729	0.3571	0.2371	0.1371	-0.002927	-0.4029	-0.2329	0.05707	0.3671	0.6071	0.6471	-0.4429	0.2671	0.9571	-0.07293	-0.1929	-0.2129	-0.3629	-0.2429	-0.1629	-0.08293	-0.03293	-0.3829	0.08707	0.2371	-0.1029	-0.07293	-0.1729	-0.1361	0.3039	-0.06609	0.5839	0.08391	-0.04609
IMAGE:131110	|| ANAPC7 || Anaphase promoting complex subunit 7 || 118504	1	0.08931	1.189	-2.061		-0.8207	-0.3707	0.1193		-0.2507	-0.4207	-0.4407		0.2493	-0.5007	-0.7607	-0.2107		-0.7907				0.2593	-0.5507		-0.06069	0.3293	-1.811			0.08931	0.4193			1.199	4.549	1.199	-0.06069	-0.1607	0.5793	-0.2907	-0.7107	0.5943		-0.3857	0.06429	0.3343	0.1743
IMAGE:759873	|| LRRC17 || Leucine rich repeat containing 17 || 112249	1	-0.792	-1.602	-1.602	-0.412	1.678	0.018	-0.462	-2.732		1.758	0.958	-0.162			-1.152	-0.212	-0.362	-0.292	2.298	-2.222	1.028	-0.402	1.878		0.908	-1.652	3.218		2.928	0.298	-0.142		0.758	-0.662	-1.032	-0.102	0.058	-0.072	-0.002	-0.632	-1.082	1.064	0.8936	1.004	1.104	0.3836	0.1736
IMAGE:325220	|| || MRNA; cDNA DKFZp586J1717 (from clone DKFZp586J1717) || 118506	1	0.74	0.12	0.11	0.47	-1.85	1.81	-0.9	1.57	0.2	-0.63	1.23		0.94	-1.42	0.46	0.6	2.14	-0.55		-1.09	-0.69	0.88	0.3	0.24	-1.47	2.55	-1.42	0.69	-2.23	-0.51	-0.16	-0.18	-2.75	0.8	-0.43	0.72	0.15	-0.96	-1.68	0.15	2.05	1.414	2.584	-0.6662	1.144	0.4038	0.3638
IMAGE:276523	|| || Transcribed locus || 106087	1	0.5315	0.02146	-0.2185	-0.1685	-0.1885	0.2815	-0.7485	-0.3185	1.441	0.9815	0.7615	-1.779	0.4915	-0.7285	0.8615	-0.1785	0.3715	-0.7785	-1.809	-0.6985	-0.08854	0.6815	1.351	0.8515	-1.019	0.7815	0.6915	-0.1885	0.5515	-0.1485	-0.5985	-0.05854	-0.02854	-0.2585	-0.5485	0.001463	-0.4285	-0.04854	-0.1785	0.2015	0.3515	0.4618	0.8918	0.3218	0.1318	0.4318	-0.008182
IMAGE:810934	|| ELN || Elastin (supravalvular aortic stenosis, Williams-Beuren syndrome) || 116211	1	1.248	2.088	1.908	-0.7123	-2.452	0.5277	1.768	1.778	-2.122	0.2177	1.428	-1.952	-0.3923	0.7877	0.6077	0.7377	0.3077	0.08769	-1.932	-0.3823	-3.232	0.8877	-2.802		-1.292	1.898	-2.102	1.158	-3.452	0.3477	-0.4723	0.9077	0.1777	0.1477	0.7277	0.8177	0.3077	1.158	-0.1723		1.448	0.9591	1.359	0.4591	0.1591	0.9991	-0.9909
IMAGE:1662182	|| URB || Steroid sensitive gene 1 || 318571	1	-0.5113	-1.271	0.1687	-0.2213	-0.6313	-0.4113	0.1487	0.4087	1.509	1.019	0.5987	-0.8913	1.039	-2.551	-0.5313		0.08868	-1.101	0.7287	-1.301	-0.6013	0.2087	0.9987	0.5887			1.029	-0.8613	0.1387	0.2887	-0.5713	0.4887	0.2887	-0.3913	0.008684	1.039	1.239	0.008684	0.1287	0.7087	-1.021	1.17	0.5504	0.1904	1.92	2.05	-1.72
IMAGE:248957	|| FEM1B || Fem-1 homolog b (C. elegans) || 114606	1	0.4517	-0.1383	-0.2483	0.6517	-1.368	2.052	-0.4583	1.262	-0.4083	-0.9083	1.022	-1.558	0.3617	-0.2083	0.9117	0.2517	1.362	-0.2583	-2.278	-0.6583	0.05171	1.162	0.2317	-0.1883	-0.4683	2.062	-1.008	0.1517	-0.9683	-0.4683	-0.7883	-0.1683	-0.7483	0.8017	-0.9183	0.4017	-0.04829	-0.3283	-0.6683	0.09171	1.982	0.8009	1.431	-0.3391	0.6309	-0.1691	0.3009
IMAGE:1891471	|| RAB7 || RAB7, member RAS oncogene family || 314386	1	-1.007	4.443					-1.547			-0.5867	-0.8767			0.003333							0.3933	-0.2267	-0.2767			0.01333										0.1733		-0.5067				0.5445	0.1145	-0.3755	-0.1255	0.9745
IMAGE:210610	|| CEP1 || Centrosomal protein 1 || 101836	1	0.5989	-0.6211	-0.3511	-1.191	1.219	0.1289	-0.6111	-0.7511	0.1489	0.03889	-0.1011	0.2489	0.5489	0.1089	-0.2211	-0.6811			-2.441	-0.9711	-0.4311	0.1889	0.2789	0.7489	0.5389		-0.2811	0.1889	0.3589	0.6789	1.059	-0.1111	-0.6211	-0.1811	-0.1911		0.2289	1.139	0.6589		0.6489	0.5483	0.1283	-0.09174	0.3783	-0.2117	0.3683
IMAGE:283080	|| RBJ || Ras-associated protein Rap1 || 118953	1			0.7164		0.02636	-0.3136		-0.06364		-0.1636	0.1964		0.1664	-0.1136							-0.2936	-1.014	-0.4636	0.3064	0.3164	0.6864		-0.6436	-0.03364	-0.04364	0.5664				-0.3136		-0.5236		0.1864		0.8164	0.8181	-0.0619	-0.1119	-0.0519	0.0981	-0.1919
IMAGE:665385	|| GK001 || GK001 protein || 109801	1	-0.03683	0.6632	-0.4568	-0.06683	0.4032	0.1332	-0.1168	0.2032	0.1232	-0.2268	-0.09683	-0.2768	-0.3568	0.1332	0.1032	-0.5168	-0.1768	0.1532	-1.017	-0.4568	0.2032	0.3632	0.6232	-0.2168	0.07317	-0.1368	-0.09683	-0.2468	0.1532	0.5132	-0.1668	-0.3168	-0.5568	0.6232	-0.4868	0.6332	-0.07683	0.3732	-0.3068	0.3732	0.5632	0.3208	0.2108	-0.02917	0.5808	0.2508	0.3808
IMAGE:1671238	|| || || 315000	1		0.769	-0.561	0.299	0.009032			-1.181		0.349	-0.05097	0.01903		0.439	-0.681		-0.361	1.229	0.259	-0.531	0.129	0.639	-0.701		0.03903	0.849			1.999	-0.01097	-0.121	-0.831		-0.331	0.229	0.299	-0.961	-0.821	-0.181	-0.501	0.269	1.839	0.09875	-0.1913	0.1987	0.3887	0.7887
IMAGE:813385	|| FBXL4 || F-box and leucine-rich repeat protein 4 || 107718	1	-0.712			2.088							-0.062	-1.222							2.178			-0.862	-0.342		0.538					-1.692	0.088											-0.06588	-0.1259		0.2641	0.6341
IMAGE:127415	|| TMEM1 || Transmembrane protein 1 || 101474	1	0.7524				1.162	0.5524	-1.008		0.5624		0.9324			0.6824		-0.6876						0.4724	0.8324			0.6124	-2.248	-4.028				0.4624					-0.3876	0.6724	0.6624			0.6486	0.8586	-0.06136	0.1086	0.5386	0.5986
IMAGE:301995	|| ARGBP2 || Sorbin and SH3 domain containing 2 || 119020	1	-5.058		0.6415		-1.948		0.4115	-3.158	0.3315	0.4515	-1.058		2.652				0.2415				2.242	-0.5185	1.382	0.6715	0.9415	0.5515	-0.3285			0.7115	0.1215	0.2915			-0.5185	0.04154	0.2615	0.4015	-0.6485		0.8915	1.246	1.946	-1.414	1.656	1.346
IMAGE:1469148	|| FGFR1OP || FGFR1 oncogene partner || 309757	1	-0.1412	-0.4712	-0.9012	0.06878	0.3388	-0.04122	0.03878	0.1388	-0.5312	1.199	0.04878	-0.2512	-0.2312	0.5088	0.2688	-0.7012	-0.3012	-0.06122	-0.3912	-0.8012	0.3488	0.09878	-0.2712	0.5288	0.5188	0.6988	0.3588	-0.3212	0.4888	0.1088	0.5288	-0.4812	0.5088	0.1688	-0.4112	-0.4012	-0.001219	0.3288	-0.01122	-0.6512	0.07878	0.3255	-0.1245	0.06545	0.4155	0.4255	0.3055
IMAGE:41905	|| KCNK2 || Potassium channel, subfamily K, member 2 || 105718	1	-0.1689	-0.9489			-2.209	1.301	-0.3989	1.071	-3.019	-2.499	1.571		0.9411	1.021		1.561	2.911					0.1311	-2.169	-3.319	-2.019	2.281	-4.359	0.9211		0.6311	0.1711	0.7511					0.5711	0.4411	-0.3289	2.791	2.371	0.6878	0.1578	-0.002174	-0.4622	0.01783	2.378
IMAGE:841609	|| FNDC3B || Fibronectin type III domain containing 3B || 110610	1	-0.019		0.731		0.061	-1.179	-1.289		-0.019	0.271	0.601		2.811	0.701	-1.029	-0.109	0.101	0.441	-1.829		0.361	0.181	0.501		0.271		-1.779	-0.239		-0.639	0.431	-0.039			0.931	-0.169	-0.119	-0.129	0.091		0.101	0.354	0.624	-0.446	0.584	0.054	-0.206
IMAGE:767823	|| PALMD || Palmdelphin || 110566	1	-0.325						-2.105	-1.095	1.575		-0.025												-0.465		1.725	1.305												-0.195	-0.395			1.227	1.087	0.9565	0.9565	0.8665	-0.4835
IMAGE:502421	|| CBWD3 || **COBW-like placental protein || 115609	1	-0.148	0.482	-0.278	-0.09805	-0.06805	0.532	0.442	0.772	-0.108	-0.588	0.272	-0.678	0.452	-0.388	0.312	0.282	0.382	-0.488	-0.718	-0.558	0.182	0.272	0.05195	-0.228	-0.128	0.212	0.252	-0.168	0.102	0.372	-0.198	-0.308	-0.06805	-0.06805	-0.598	-0.288	0.162	0.322	-0.02805	0.05195	0.292	-0.1304	0.5996	0.1396	0.1096	0.4096	0.2796
IMAGE:1872110	|| KPNA1 || Karyopherin alpha 1 (importin alpha 5) || 313090	1	-0.2245	0.3955	-0.4045	0.0755	-0.1745	0.4055	0.2455	0.1955	0.1555	-0.6845	0.1655	-0.1345	-0.2145	-0.7645	0.2555	-0.0245	-0.1745	0.1155	0.0155	-1.205	-0.3345	0.4155	0.5955	0.3755	0.1855	0.1755	-0.3645	-0.1245	-0.2045	0.6955	1.045	-0.0145	-0.2345	-0.0445	-0.3145	-0.0445	0.0055	-0.2745	0.3155		0.1255	0.3843	0.3843	-0.2757	0.4143	0.4343	-0.4057
IMAGE:343403	|| || CDNA FLJ90443 fis, clone NT2RP3001061 || 113664	1	-0.01684	-0.1668	-0.2068	0.1632	-0.05684	-0.1768	0.09316	-0.08684	0.1332		0.2332	-0.1768		-0.3868	0.2332	0.1832	-0.2768	-0.1568	-0.2068	-0.7668	-0.2568	0.3232	0.1632	0.03316	0.1932		-0.3068	-0.06684	-0.1468	0.5532	0.3232	0.1232	0.05316	0.2632	-0.1568	-0.1668	-0.1668	0.1932	0.08316	0.3632	0.2432	0.4373	0.4373	-0.04273	0.2273	-0.01273	0.4273
IMAGE:320794	|| FAM36A || Family with sequence similarity 36, member A || 106628	1	0.156	-0.024	-0.114	-0.134	-0.064	0.296	0.216	0.606		-0.274	0.046	0.216	0.506	0.526	0.426	-0.254	0.056	-0.084	-1.044	-0.504	-1.004			-0.314	-0.174	0.356	-0.034	-0.064	0.216		0.016	-0.004	0.416	0.126	-0.544	-0.064	0.126		0.236	0.156		-0.1692	0.1908	0.3308	0.4308	0.7608	-0.5092
IMAGE:460665	|| CDYL || Chromodomain protein, Y-like || 222892	1				1.793	0.1633								-1.167						2.253			-3.367			0.3233																	1.327	0.5073	-0.3027	0.06727	0.1073	0.1873
IMAGE:382451	|| PHF20L1 || PHD finger protein 20-like 1 || 113069	1																																										-0.333	0.447	-0.143	0.387	0.257	-0.803
IMAGE:204737	|| SNAI2 || Snail homolog 2 (Drosophila) || 103060	1	-0.3214	0.5086	-0.1014	-0.06135	-1.111	0.2086	0.1286	0.3386	-0.5114	-0.9514		-0.5014	1.079	-0.1214	0.8486	0.5186		-0.06135	-0.5014	0.3586	-1.731		-0.7814	-1.111	0.4586	0.5686		0.6586	-0.7614	0.5786	0.4886	0.4886	-0.001351	-0.5614	0.2786	0.1186	-0.5814	0.3886	0.1886	0.8586	0.7086	0.5261	0.5461	-0.2239	0.8061	-0.07391	0.09609
IMAGE:784065	|| PDE4DIP || **Phosphodiesterase 4D interacting protein (myomegalin) || 98551	1	-1.491	-0.02073	1.019	0.4793	-1.231	-0.3507	1.329	-0.1207	-0.3207	-0.9007	0.2793	0.3193	0.06927	0.009268	-0.1207	-0.1507	0.1993	0.2293	-0.2407	-0.6307	-0.9207	0.1693	0.3793	-0.7907	-1.041	-0.06073	-0.9007	-1.721	-0.3607	0.9093	0.7093	0.4893	0.4793	0.4493	0.1093	0.9593	1.209	1.159	0.3793	-0.5407	0.5793	-0.5192	-0.2392	0.5008	0.6808	-0.07917	-0.2792
IMAGE:768406	|| ESD || **Esterase D/formylglutathione hydrolase || 104846	1	0.04727	1.617	-0.5127			0.1873	0.05727	-0.4827	-0.04273	-0.2427	0.3273		0.5373	0.1073		0.06727		-0.01273	-2.283		0.5973	0.07727	-0.2427	-0.9927	0.3073	0.7173	-1.323	-0.5827	0.4473	0.3273	0.6673	0.5573		0.3573	-0.8527	-0.1727	-0.1027	0.6073	0.5073		-0.2727	0.1055	0.4455	-0.0645	0.6455	0.0555	-0.4845
IMAGE:858167	|| ACSL4 || Acyl-CoA synthetase long-chain family member 4 || 224352	1	0.2672	-0.04282	0.3472	-0.05282	-0.7428	0.05718	0.2072	-0.3528	-0.07282	0.2872		0.3372	0.4772	-0.8128	0.7972	-0.03282	-0.3028	-0.4128	0.09718		-0.6228	0.1272	-0.2328	-0.7028	0.09718	0.04718	-0.2928	-0.1928	0.2772	0.6272	0.2072	0.3172	-0.06282	-0.3928	-0.3128	-0.07282	-0.1128	0.6572	0.2472	0.3872	-0.04282	0.06944	0.3694	-0.4706	0.1294		0.3794
IMAGE:196012	|| GLS || Glutaminase || 225594	1	-0.4055	1.434	-0.9355	0.3545	-0.7155	0.4845	0.6245	-0.2355	0.5545	0.2545	0.3845	-0.7155	0.7945	-0.5455	-0.6755	-0.7855	1.464	-0.7155	-1.016	-1.666	-0.6955	0.9845	0.3745	-0.3655	-1.066	0.3545	-0.1055	-1.396	0.3345	0.5445		-0.2955	0.0345	0.8745	-0.0755	0.6345	0.6445	0.1545	0.1145	0.1945	0.8145	0.6543	0.3543	0.004348	1.214	0.8143	-0.9657
IMAGE:548693	|| ACVR2 || Activin A receptor, type IIA || 119802	1	-1.182	-1.982	2.168	-1.042	0.3183	-0.6117	0.6183	0.2683	-1.132	-1.382	-0.3317	-1.802	-0.8717	-1.562	-2.142	0.4783	0.9583	0.1183	-0.8417	-0.3717	-0.7317	-1.142	0.2983	1.178	-1.282	0.5383	0.02825	-1.232	-0.4817	0.8083	1.238	1.588	1.928	0.6583	1.258	1.698	0.8283	0.6583	1.358	1.128		0.7583	0.1783	0.008261	-0.08174	-0.7017	0.3383
IMAGE:564801	|| SLC12A2 || Solute carrier family 12 (sodium/potassium/chloride transporters), member 2 || 101321	1	0.043		0.563	-0.017	0.423	-0.177	-0.487	-0.327	0.893	0.373	0.063	-0.217	-0.057	-0.527	0.013	-0.517	-0.437	-0.117	0.003	-0.787	0.723	-0.057	0.693	0.163	0.433	0.223	-0.947	0.183	1.393	-0.157	-0.627	-0.207	-0.257	-0.397	0.123	-0.257	0.003	-0.107	0.873	-0.797	0.293	0.09625	0.6863	-0.1137	0.8363	0.6163	-0.6937
IMAGE:753138	|| KIAA0738 || KIAA0738 gene product || 309454	1	0.1161	0.0561	-0.7639	0.8261	-0.4439	-0.0239	-0.1239	0.0161	-0.1839	-0.2139	-0.0339	-0.2739	-0.3439	-0.3539	1.186	-0.3639	0.2561	0.2761	0.0761	-0.2339	0.8361	0.5261	-0.0139	-0.2939	-0.6339	0.2261	0.0461	0.006098	0.5661	-0.1939	-0.4239	-0.3439	1.156	-0.0539	-0.1239	-0.5539	-0.3239	-0.1439	-0.4539	0.5661	0.1761	0.6865	1.197	0.1065	0.1665	0.8765	-0.6235
IMAGE:147925	|| || MRNA; cDNA DKFZp313C0240 (from clone DKFZp313C0240) || 220107	1	-0.3797	0.3103	-0.3797	1.16	0.3603	-0.1797	0.2103	-1.23		-0.1897	-0.4597	0.4303	0.9303	-1.21	-0.03974	-1.18	-0.7897	-0.2397		-1.26	0.2703	0.2403	0.5903	-0.04974	2.6	-0.5497	-0.5897	-0.4397	0.4803	0.9903	0.2903	0.2303	-0.3597	0.06026	0.05026	-0.2097	0.3503	-0.2897	0.2603	0.2903	-0.07974	-0.01095	0.009048	-0.151	1.199	1.189
IMAGE:489129	|| FBN1 || Fibrillin 1 (Marfan syndrome) || 102847	1	0.3239	0.3339	-0.1861	-0.1261	-0.1561	0.0339	-0.4161	0.6039	1.634	0.7739	0.9239	-1.996	0.5439	-0.3161	0.3539	-0.1561	0.2239	-1.026	-1.306	-0.6261	-0.0161	0.6839	1.194	0.6539	-1.166	0.4239	0.8439	-0.2961	0.1439	-0.0361	-0.8661	0.1939	-0.3161	-0.3261	-0.6461	0.0539	-0.3861	0.0839	-0.2561	0.1739	0.4239	0.1462	0.9262	0.3962	0.7162	0.5362	0.1062
IMAGE:195576	|| ZFHX1B || Zinc finger homeobox 1b || 101941	1									-1.181		-0.901		0.449	1.119									-0.651		0.409	0.229					0.439								0.029		0.059	0.08565	-0.08435	0.4457	0.6957	0.4857	0.03565
IMAGE:814271	|| CGI-116 || CGI-116 protein || 221497	1	0.2462	0.06625	0.09625	-0.03375	-0.3038	0.01625	0.3262	0.2262		-0.2638	-0.1638	0.05625	0.1562	-0.1638	0.02625	-0.07375	-0.2638	-0.1038	-0.7338	-0.1938	-0.5138	-0.1638	-0.01375	-0.5638	-0.4738	-0.2438	-0.3338	-0.3238	0.08625	0.9662	0.2962	0.2762	0.4462	0.2262	0.3962	-0.09375	-0.05375	0.5562	-0.1438	0.7262	0.02625	-0.3467	0.1633	0.1033	0.1933	0.2533	0.01333
IMAGE:282315	|| THRAP1 || Thyroid hormone receptor associated protein 1 || 108516	1	-0.9119						-0.3419				0.08813		-0.2419		-1.692			0.3381					-0.1819		0.8481	0.7581					-1.772		0.4581	0.5381	0.9181	1.028		-0.3319	0.4981			0.273	0.153	-0.267	1.093	0.203	-0.657
IMAGE:214916	|| FZD6 || Frizzled homolog 6 (Drosophila) || 99447	1		0.6655					-0.2745	-0.8145		0.6355						-0.5745				-0.8245		-0.02455	0.8355		0.1055													-0.3145			0.5855	0.3423	0.3223	0.3623	0.1523	0.5323	0.2423
IMAGE:486436	|| UGP2 || UDP-glucose pyrophosphorylase 2 || 111488	1	-0.1708	0.2092	0.07919	-0.3008	0.2992	0.2492		0.7092	-0.01081	-0.5708	-0.06081	-0.7208	0.1792	-0.5108	0.5992	0.2892	0.3392	-0.1808	-0.1608	-0.2708	-0.6308	0.2992	0.1192	0.09919	-0.6908	0.2792	0.3692	0.2292	-0.07081	0.4892	0.009189	0.2292	-0.0008108	-0.4108	-0.2508	-0.2408	0.2992		-0.1208			-0.07833	0.1817	0.3617	0.3017	0.1017	0.1117
IMAGE:140816	|| || Transcribed locus || 103063	1								-1.516					-0.3957						0.5443			0.004286			0.8743	-0.3257														0.8143		1.662	-0.1781	-0.2481	0.6819
IMAGE:665500	|| SMARCE1 || SWI/SNF related, matrix associated, actin dependent regulator of chromatin, subfamily e, member 1 || 116842	1				2.062	-0.7076	-0.6176				-1.618		0.9524	0.3924	0.9424	-0.7176		-0.9076	1.042	0.7924				-0.9276		0.5524	-0.1276		-0.4976			0.2524				-0.1976	0.4524	-1.128		-0.2176		0.2224	-0.1374	0.2226	0.05263	0.3426	0.5126
[truncated: 25 more columns]
