# Supplementary material for: Intrinsic androgen-dependent gene expression patterns revealed by comparison of genital fibroblasts from normal males and individuals with complete and partial androgen insensitivity syndrome
Source: BMC Genomics. 2007 Oct 18;8:376. doi: 10.1186/1471-2164-8-376 (PMC2212662; doi:10.1186/1471-2164-8-376)
Supplement: Additional file 6 — Cluster file to visualize data for figure 2 together with additional files 5, 7 and 8 in TreeView [19]. [file 1471-2164-8-376-S6.cdt]

GID	CLID	NAME	GWEIGHT	F-56 normal foreskin (2)	F-59 normal foreskin (2)	F-40 normal foreskin (2)	F-58 normal foreskin (1)	ARD183 AIS3 foreskin (1)	F-60 normal foreskin (1)	F-62 normal foreskin (1)	F-40 normal foreskin (1)	F-52 normal foreskin (1)	F-59 normal foreskin (1)	ARD082 AIS3 foreskin (1)	F-33a normal foreskin (1)	F-33b normal foreskin (1)	F-57 normal foreskin (1)	F-56 normal foreskin (1)	ARD339 AIS3 foreskin (1)	L-2 normal labia majora CAH (3)	L-1 normal labia majora (3)	ARD515 AIS3 SRD5A2 labioscrotal (2)	ARD407 AIS2 scrotum (1)	ARD527 AIS2 scrotum (1)	ARD774 AIS2 scrotum (1)	ARD208 AIS3 labioscrotal (1)	S-1 normal scrotum (2)	S-4 normal scrotum (2)	S-9 normal scrotum (2)	S-8 normal scrotum (2)	S-5 normal scrotum (2)	ARD465 CAIS mosaicism labia majora (1)	S-12 normal scrotum (2)	S-11 normal scrotum (2)	ARD446 AIS2 localization not documented (1)	ARD380 AIS4 localization not documented (1)	ARD527b AIS2 scrotum (3)	ARD527a AIS2 scrotum (3)	ARD527 AIS2 scrotum (2)	ARD659 AIS4 localization not documented (1)	ARD407 AIS2 scrotum (2)	ARD001 AIS3 labiscrotal (1)	ARD084 AIS3 labioscrotal (1)	ARD534 AIS3 labioscrotal (1)	ARD075 CAIS mosaicism labia majora (1)	ARD1144 CAIS labia majora (3)	ARD402 CAIS labia majora (1)	ARD682b CAIS labia majora (2)	ARD682a CAIS labia majora (2)
AID				ARRY61X	ARRY62X	ARRY59X	ARRY35X	ARRY6X	ARRY37X	ARRY38X	ARRY31X	ARRY32X	ARRY36X	ARRY2X	ARRY30X	ARRY29X	ARRY34X	ARRY33X	ARRY11X	ARRY70X	ARRY69X	ARRY50X	ARRY15X	ARRY19X	ARRY27X	ARRY7X	ARRY55X	ARRY58X	ARRY64X	ARRY63X	ARRY60X	ARRY18X	ARRY57X	ARRY56X	ARRY17X	ARRY13X	ARRY67X	ARRY66X	ARRY51X	ARRY24X	ARRY46X	ARRY0X	ARRY3X	ARRY21X	ARRY1X	ARRY65X	ARRY14X	ARRY53X	ARRY52X
EWEIGHT				1	1	1	1	1	1	1	1	1	1	1	1	1	1	1	1	1	1	1	1	1	1	1	1	1	1	1	1	1	1	1	1	1	1	1	1	1	1	1	1	1	1	1	1	1	1
GENE187X	IMAGE:809587	|| ARHGEF18 || Rho/rac guanine nucleotide exchange factor (GEF) 18 || 103715	1		-0.5567		-0.163	-0.253	-0.173	-0.383	-0.453	0.787	-0.613	-0.673	-0.513	0.02704	-0.523	-0.153	-0.173	1.663	-1.977	-1.077	0.587	-0.313	-0.05296	0.517	0.7433	-0.07663	0.7333	1.033	0.4433	-0.03296	0.4633	-0.01663	0.03704	-0.543	1.363			-0.193	0.3333	0.09704	0.287	0.527	0.367	0.5633	0.477	-1.117	-0.4967
GENE96X	IMAGE:810131	|| KRT19 || Keratin 19 || 102332	1		0.5126		0.6306	1.051	1.511	1.191	-0.2894	0.4106	1.851	2.361	0.09065	0.7206	1.991	0.3806	0.7606	-1.154	2.626	-0.7574	-0.4394	-0.2994	0.3206	-0.06935	-1.337	1.393	2.323	0.8926	3.133	1.641	0.6026	-0.1074	0.7806	-0.3994	-0.1341	-0.2041	1.553	-2.139	-0.1274	-4.609	0.7106	0.3806	-0.8794		-1.319	-1.027	-2.047
GENE147X	IMAGE:810987	|| UNQ501 || MBC3205 || 110235	1	-0.3648	-0.04477	0.07523	-0.3969	-0.2269	0.2531	0.09309	-0.04691	0.04309	-0.04691	-0.1569	-0.2369	-0.04691	0.03309	-0.1269	0.2031	1.454	0.5843	-1.355		0.2531	0.1331	0.5431	0.5252	0.4652	0.4852	1.515	0.9252	0.1931	-0.2748	0.02523	-0.1769	0.7231	-0.4557	-1.306		-0.02691	0.4452		-0.2369	0.06309	-0.1169	0.1043	-0.3369	-0.1448	-0.00477
GENE59X	IMAGE:712840	|| STAT5B || Signal transducer and activator of transcription 5B || 114124	1	1.185	-0.1148	0.1352	-0.1585	0.01145	0.1715	-0.08855	0.1115	-0.1585	0.09145	-0.3085	-0.2985	0.4015	-0.1285	-0.2285	-0.1485	0.4629	-0.1471	-0.2148	0.05145	-0.02855	0.3015	0.5315	0.3252	0.1552	0.2752	0.7252	1.215	-0.01855	0.00521	0.3852	0.05145	-0.1285	-0.5871	1.783		0.9715	-0.2048	-0.06855	-0.5785	-0.06855	-0.8985	-1.747	-1.409	-0.4148	-0.2348
GENE30X	IMAGE:415554	|| LRP8 || Low density lipoprotein receptor-related protein 8, apolipoprotein e receptor || 105705	1		0.06048	-0.01952	-0.6312	0.1288	0.2088	0.6588	0.4088	-0.3312	0.7788	0.02875	0.5088	0.05875	-0.3712	-0.4912	0.1688	-0.478	-0.628	0.8805	0.3588	0.4388	0.07875	0.8888	1.53	0.1405	0.3705		1.35	0.1388	1.04	1.02	-0.2412	-0.2512	1.762	1.772	0.1505	0.9888		-0.3312		0.4888	0.7388		-1.331	-0.5795	0.05048
GENE166X	IMAGE:51460	|| SSX2IP || Synovial sarcoma, X breakpoint 2 interacting protein || 110842	1		0.357	1.317	0.6904	-0.5896		0.2504	0.1204		2.031	-0.3696	0.4504	0.4604	0.3904	0.1404	0.8904	-0.2501	0.6699	1.357	0.9304	0.7304	1.541	0.6404	0.467	0.777	-0.553	-0.483	0.987	1.881	1.337	-0.843	0.9004	-2.259	0.3399	0.7999		1.751	0.907	-0.2196	-1.049	-0.8096	0.8704	-1.94	-2.209	-1.133	-1.093
GENE2X	IMAGE:280699	|| UCC1 || Ependymin related protein 1 (zebrafish) || 222592	1		0.2534		1.015	0.8744	0.4244	-0.04554		-1.095	0.6844	-2.405	-0.6256	0.02446	0.9444	0.7544	-3.395	1.58	2.45	-1.746	-0.2456	-2.065	1.405	0.3344	-0.4866	0.5534	1.884	1.964	2.674	-2.365	1.754	1.594	-1.635	-5.365	-0.09016	-0.1002	-1.056	-0.3856	-2.006	1.575	-0.8356	0.8244	-0.9056	-3.1	-0.1256	-0.8166	-0.9466
GENE97X	IMAGE:795197	|| UBE2E2 || Ubiquitin-conjugating enzyme E2E 2 (UBC4/5 homolog, yeast) || 110962	1			0.1225	0.3007	0.2507	0.1207	0.08076	0.1907	-0.04924	0.1307	0.2907	0.1207	0.6307	0.2407	0.2607	0.2007	-1.212	-0.5717	-0.3975	-0.1793	-0.3693	-1.169	-0.1493	0.2025	0.7025	0.6125	0.4525	0.2625	-0.01924	0.4725	0.2425	-0.1993	-0.3393	1.798	1.638		-0.3893		-0.1093	0.0007653	-0.1093	-0.1293	-1.332	-0.2493	-0.3675	-0.2675
GENE107X	IMAGE:866633	|| BTBD3 || BTB (POZ) domain containing 3 || 222503	1	0.4121	0.6121	0.6821	-0.004596	0.2154	-0.1546	0.3654	0.1454	0.1554	0.6654	-0.4746	1.445	-0.3346	-0.0546	-0.7746		0.1871	1.187	0.7221	-0.4246	0.4054	0.3454	-0.0946	-0.1279	-0.0979	0.6921	0.9221	0.6121	1.495	-0.4079	1.232	1.035	0.3654	-0.9729	-0.5429	-0.2879	0.7554	0.002102	-1.515	-0.5346	-0.0946	-0.4346	0.09716	-0.3446	-1.258	-0.6679
GENE38X	IMAGE:811918	|| BTBD3 || BTB (POZ) domain containing 3 || 112050	1	-0.1833	0.6167	0.2567	-0.07502		-0.06502	0.465	-0.005023	0.355	0.755	-0.815	-0.105	0.04498	0.245	-0.575	-0.645	0.34	1.04	0.4967	-0.04502		0.275	-0.145	0.07665	0.2367	0.8467	1.187	0.7567	1.225	-0.1833	0.8067	-0.315	-0.155	-0.54	0.24	0.03665	0.765	0.4267	-0.435	-0.455	0.165		-0.55	-0.595	-0.3533	-0.8733
GENE69X	IMAGE:878836	|| || || 110839	1	-0.08626	0.7137	0.6237	0.1021	0.3421	-0.0579	-0.4079	-0.9779	1.422	0.1221	-1.058	-1.618	-2.608	0.1821	0.6021	0.0621	0.74	-0.07001	0.1237		0.2221		-0.8579	1.034	0.9437	0.9837	0.1937	1.644	-0.6479	-1.266	-0.05626	0.6221	2.182	0.27	0.97	0.6337	-0.9979	1.564	-0.8079	-3.978	0.5321	0.3321	-1.14	-1.018	-0.7663	-1.226
GENE108X	IMAGE:489169	|| C10orf83 || Chromosome 10 open reading frame 83 || 118293	1	-0.2946	-0.1446	-0.2646	0.05455		-0.5055	0.2945	-0.5055		0.04455	-0.5655	-0.4155		-0.09545	0.6645	-0.5755	0.1083	0.2283	0.9254		-1.395	0.3345	-1.135	0.1654	0.5954	0.9854	0.6854	0.4154	-0.5855	-0.05458	0.6154	0.1045			1.208	-0.5146	-0.2855	-0.4546	0.4045	0.6045	0.08455	-0.5855	-0.9217	-0.2155	-0.5146	0.05542
GENE126X	IMAGE:1587698	|| || ELISC-1 || 308557	1	-1.077	0.803	-0.577	-0.1242	-0.004223	-0.08422	0.1458	-0.02422	0.4058	0.5458		-0.1942	-0.4042	0.6758	0.5858	-0.4442	0.8057	0.1857	0.313	-0.3242		-0.9242	-0.7042	-0.207	0.383	0.333	1.303	1.133	0.1458	0.243	0.553	0.2258	-0.1542	-0.0343	1.446	-0.337	-0.7742	-0.417	-0.09422	-0.1842	0.03578	-0.5642	-0.0743		-0.467	-0.427
GENE46X	IMAGE:855657	|| NMT2 || N-myristoyltransferase 2 || 307429	1	-0.7468	0.4032		-0.09644	0.3236	-0.2564	0.07356	0.1336		1.094	-0.05644	-0.2364	-0.2364	-0.04644	0.6036	-0.4664	0.6457	1.036	0.1732	-0.4464	-0.8664	-0.4064		-0.5468	0.06315	0.7932	1.593	1.623	0.9636	0.8532	1.123	0.3936	-0.1764	-0.4243	0.7357		-0.7864	-0.7768	-0.02644	0.08356	0.3336	-0.9464	-0.2743	-1.016	0.02315	-0.7268
GENE111X	IMAGE:1855642	|| KIAA1815 || KIAA1432 || 317742	1		0.4874	0.2174	0.2038	-0.2462	-0.1762	-0.2862	-0.8762	0.09378	0.2038	0.1238	-0.4262	-0.6862	0.04378	0.5738	-0.4762	0.7543	-0.1557	0.4774		0.6538		-0.6862	-0.4826	-0.2626	1.737	1.367	0.2674	1.174	0.2774	0.2074	0.1238	-0.1762	0.8243	0.6843	0.5474	1.074	-0.4526	0.04378	-0.3562	0.04378	-1.526	-0.6657	-0.4862	-0.5826	-0.5526
GENE103X	IMAGE:754594	|| KIAA1815 || KIAA1432 || 105266	1	0.1738	0.5438	0.4338	0.2697	-0.1303	-0.3503	-0.3603	-0.6903	0.4597	0.4297	-0.1403	-1.19	-1.09	0.7597	1.02	-0.3003	1.454	-0.2457	0.1638	0.2297	0.5597	0.5297	-0.3403	-0.1962	-0.3162	1.584	1.274	0.4838	1.38	0.1838	0.2738	0.4097	-0.05028	0.9143	0.7843	-0.3062	0.6697	-0.7262	-0.2003	-0.07028	-0.3803	-0.5203	-0.6657	-0.4903	-0.8762	-0.2362
GENE37X	IMAGE:1536014	|| LYN || V-yes-1 Yamaguchi sarcoma viral related oncogene homolog || 310394	1	-3.641	1.819	1.989	-0.5486	1.421	0.4914	-0.06865	0.5314	0.2314		-0.3286	-1.169	-0.7986	0.4714	0.09135	-0.2586	0.42	0.48	-0.0213	-0.03865	-1.419	0.4114	0.6414	0.3287	0.7587	0.8487	0.4087	1.289	0.7714	0.0287	0.2587	0.2714				-0.6513	-0.6886	0.1687	-1.089	-0.3586	0.04135	-0.02865	-0.7	-1.919	-0.7413	0.5587
GENE8X	IMAGE:73418	|| LYN || V-yes-1 Yamaguchi sarcoma viral related oncogene homolog || 115200	1		1.56	1.45	-0.08974	1.57	1.16	-0.4097	0.6603	0.5603	1.76	-0.4497	-0.8497		0.1703	-0.009742	-1.59	1.067	0.9371	-0.5904	0.2003		-0.3397	0.5403	0.1396	0.9596	0.7596	0.8196	1.24	0.4703	0.08956	0.2496	-0.3297	0.01026	-1.263	0.09713	-0.3604	-1.02	-0.1004	-1.63	-1.24	0.6203	0.2803	-0.1129	-3.89	-0.4004	-0.4304
GENE80X	IMAGE:193913	|| LYN || V-yes-1 Yamaguchi sarcoma viral related oncogene homolog || 118000	1	-0.2991	1.431		0.03361	0.6337	0.5537	-0.1563	0.3937	0.2337	0.8837	-0.6763	-0.2363	-0.1063	0.4337	0.1937	-0.6563	0.5843	-0.5857	-0.2991	0.3137	-0.2163	-0.5663	0.3037	-0.3591	1.161	0.3609	0.6509	1.111	-0.2163	0.4309	0.4709	-0.2063	-0.1963	1.184	0.5343	-1.099	-0.1263	-0.3291	-0.4763	-0.8363	0.05361	0.04361	-0.2757	-1.186	-0.1191	-0.4291
GENE79X	IMAGE:415815	|| || CDNA clone IMAGE:4769453 || 220489	1		-0.2167		-0.51	0.8	-0.19	0.16	-0.39	2.24	0.59	-0.33	-0.86	-0.75	0.58	1.13	-0.96	0.88	0.29	-0.2067	-0.72	-0.67	-0.51	-0.3		0.5133	0.4233	0.6533	0.4733	-0.54	0.2533	0.6333	-0.23	0.38	0.38	0.36		0.1		-0.33	0.1	-0.27	0.54	-0.13	-1.69	-0.09666	-0.2067
GENE12X	IMAGE:130835	|| RAB11FIP1 || RAB11 family interacting protein 1 (class I) || 112751	1		0.3839	0.6839	0.7792	0.4592	0.5592	0.9392	0.4792	1.529	1.239	0.1592	-1.141	-0.4808	0.5792			-0.976	-0.03597	-0.4561	-0.4608	-1.151	-1.131	-0.4308	0.2239	0.8839	0.8539	0.8039	0.6039	-1.501	0.3239	0.3439	-0.03078	-0.3908	1.354	1.284	-0.2661	0.5192	0.2139	-0.7408	-0.09078	-0.3408	-0.9208			-0.4761	-0.8961
GENE86X	IMAGE:212347	|| GLIS3 || GLIS family zinc finger 3 || 102960	1	1.543	0.633	-0.407	0.2158	0.5958	0.4858	0.9058	1.086	0.9058	0.2958	0.3258	0.2758	-0.2142		0.4558	0.3858	0.9971	0.6471	-0.167	-0.1942	0.1358	-0.7942	0.03573	-0.647	0.873	1.373	1.003	0.333	-0.1942	0.103	-0.377	-0.004274	0.2458	-0.4029	1.167	0.303	0.04573	1.023	0.2258	-2.024	-0.6942	-0.7242	-0.3729	-2.164	-0.227	-1.357
GENE84X	IMAGE:727251	|| CD9 || CD9 antigen (p24) || 103549	1	0.8156	1.625	1.425	-0.1306	0.7294	0.8494	-0.1206	0.0294	0.0694	0.7694	0.1894	0.2694	0.4094	0.0594	0.6394	0.9394	-0.2158	0.3042	0.5756	0.4594	-2.111	-0.5206	-0.6706	0.3556	1.045	0.3756	1.075	1.205	1.069	1.685	-1.405	-0.1006	0.1394	0.08415	-0.02585	0.3656	1.339	0.6456	0.0294	-1.241	-1.531		-0.1458	-3.191	-0.2144	0.00557
GENE56X	IMAGE:1928922	|| PDE5A || Phosphodiesterase 5A, cGMP-specific || 310289	1	1.313	1.953	1.213	0.2197	0.5897	0.6697	0.7597	0.1697	0.9797	0.5797	0.2397	0.6097	0.9997	0.7197	-0.2403	1.01	1.152	1.392	0.8228	0.8097	0.2197	-0.1003	-0.3403	0.1628	0.7428	0.7728	1.303	1.623	2.06	0.4728	-0.9772	-0.02032	-0.7803	-0.1884	0.7316	0.6428	0.9797	-0.8272	-0.6303	0.4297	-0.2003	-1.54	-1.228	-2.13	-1.277	-1.367
GENE159X	IMAGE:796170	|| PDE5A || Phosphodiesterase 5A, cGMP-specific || 114590	1	3.166	2.016		-0.1665	0.7135	0.9335	0.9635	0.3535	0.6835	0.5935	0.1635	1.073	1.363	0.1935	0.08348	1.163	0.9068	0.8368	1.456	0.7635	-0.07652	-0.5265	-0.3265	0.236		0.736	1.156	1.486	2.003	-0.484	-1.114	-0.3265	-0.6365	-0.2132	0.3168	0.766	0.5535	0.136	-0.5465	0.04348	-0.05652	-0.7965	-0.9632	-1.577	-1.624	-2.034
GENE25X	1240538	|| PDE5A || Phosphodiesterase 5A, cGMP-specific || 226366	1	1.45	1.35	1.22	0.141	0.851	0.891	0.851	0.321	0.881	0.741	0.201	0.951	1.681	0.561	0.06099	1.171	1.581	1.331	1.51	0.781	-0.02901	-0.289	-1.229	-0.06999	0.32	0.69	0.7	1.28	2.351	0.34	-0.08999	-0.03901	-0.819	-0.1486	0.2214		0.831	0.3	-0.639	0.591	-0.319	-0.909	0.2714	-2.189	-1.31	-1.34
GENE23X	IMAGE:50562	|| C8orf4 || Chromosome 8 open reading frame 4 || 120815	1	-0.2487	1.511	2.361	0.9677	0.7077	0.6277	0.3077	0.9277	1.058	1.518	1.208	0.06777	0.1477	1.568	0.1177	0.4577	1.474	0.9543	1.171	1.388	1.378	1.928	1.198	1.261	1.671	2.671	2.031	1.331	-0.02223	-0.1687	-1.909	0.5877	0.6377	1.214	1.434	0.09132	1.728		0.9077	-0.03223	0.4577	1.908	-0.6257	-9.132	-2.319	-0.4987
GENE4X	IMAGE:595037	|| GPCR5A || G protein-coupled receptor, family C, group 5, member A || 110876	1	0.6256	0.9356	1.135	0.7885	1.058	0.8385	0.5085	0.4185	1.018	1.278	-1.032	-0.3315	0.1285	0.2885	1.438	-1.302	-0.0184	1.081	0.9856	-0.8715	0.3985	0.4185	0.5185	0.8656	1.565	1.215	2.705	3.215	1.668	-1.275	1.345	-0.05154	-0.3615	0.8816	0.0416	0.2256	-0.2315	-0.6644	-1.452	-0.5015	1.608	2.938	-0.4284	-2.462	-1.415	-1.455
GENE0X	IMAGE:1457276	|| GPCR5A || G protein-coupled receptor, family C, group 5, member A || 226507	1	0.495	1.165	1.125	0.15	1.22	0.84	0.22	0.72	0.41	0.56	-1.87	-0.1	-0.04001	-0.12	0.74	-0.53	0.4429	1.243	0.735	-0.7	0.39	0.77	0.88	1.145	1.915	1.615	2.735	3.395	0.9	-0.925	1.815	0.39	-0.37	0.8629	0.9629	0.625	-0.48	-0.245	-1.31	0.009993	1.32	1.89	-0.2871	0.32	-1.125	-1.695
GENE1X	IMAGE:378365	|| PERP || PERP, TP53 apoptosis effector || 223403	1	0.5566	1.227	0.5566	-0.3424	0.2676	1.098	0.2476	0.2376	-0.1524	0.7276	0.1176	-0.4124		0.3276	0.1176	0.3276	0.6828	-0.2972	0.0266	0.3976	-0.02236	0.2976	0.9876	0.5666	1.077	1.307	0.6366	1.007	0.4176	0.3566	-0.1534	-0.2724	-0.04236	0.5028	0.4728	-0.3034	0.2776	0.1066	-0.5924	0.6976	0.2576		-0.2272	-1.542	-0.6934	-0.4434
GENE85X	IMAGE:1553560	|| FLJ36031 || Hypothetical protein FLJ36031 || 309359	1	0.09704	-0.7829	0.9771	-0.3422	0.3978	0.6778	0.2278	0.3878	-0.3022	0.7578	-0.5022	0.2378	0.5378	0.3978	0.3678	-0.4022	-0.78	0.75	-0.3429	0.6078	0.01771		-0.00229	0.3371	0.5471	0.8771	1.137	1.327	0.8678	0.1871	-0.7929	0.1578	0.3878	0.21	0.61	0.4171	0.1978	0.6871	-0.8522	-0.1122	0.4978	0.4078	-0.22	-0.8322	-0.3829	0.06704
GENE42X	IMAGE:343443	|| RBPMS || RNA binding protein with multiple splicing || 104510	1		0.41	0.39	-0.2007	0.5093	0.6593	0.1293	0.2493	0.07926	0.4793	-0.1607	-0.2707	-0.04074	-0.2507	-0.1907	-0.5307	-0.1443	0.5157	-0.17	0.2693	0.03926	0.1393	0.3293	-0.11	0.89	1.07	1.16	1.2	0.06926	0.24	-0.35	0.04926	1.239	0.3257	0.5157	0.46	0.6193	0.26	-0.7007	-0.8007	-0.01074	-0.07074	-0.4143	-0.9107	-0.16	-0.01001
GENE179X	IMAGE:489384	|| IGFBP5 || Insulin-like growth factor binding protein 5 || 110120	1	1.135	1.205	1.705	0.8265		1.726	1.326	1.376	2.406	2.416	1.436	0.2465	1.006	0.6965	1.076	-0.8235	0.2818		0.1051	0.7965	-0.2835	-1.224	-0.3835	0.07512		1.135	1.505		0.5665	0.1151	-0.8349	1.046	1.276	0.5818	1.242	1.605	2.016		-2.354	-2.504	0.3865	0.6765	-1.138	-2.984	-0.1849	-0.08488
GENE19X	IMAGE:68049	|| IGFBP5 || Insulin-like growth factor binding protein 5 || 100206	1		-0.006498	1.303	1.256	2.166	1.276	1.066	1.456	3.026	2.936	0.8259	-0.3241	0.6359	1.256	1.336	-1.114	0.04716	1.407	-0.2465	0.6859	-0.3741	-1.044	-0.3241	-0.006498	1.793	0.7735	1.413	1.523	0.4959	0.2335	-0.8765	1.386	1.456	1.627	1.827	1.833	2.486	1.843	-2.324	-1.964	-0.01413	0.2559	-1.973	-4.294	-0.7865	-0.7365
GENE98X	IMAGE:812008	|| ATP6V0A1 || **ATPase, H+ transporting, lysosomal V0 subunit a isoform 1 || 107540	1	2.39	1.74		0.7867	1.707	1.337	1.157	0.9767	1.257	1.707	-0.1533	-0.2333	0.3767	0.5167	0.6767	-2.353	-0.1026	0.2674	0.5194	0.5467	-0.5933	-0.1033	-0.01327	-1.13	0.7894	2.28	1.35	0.7894	1.237		0.9694	0.4567	1.457		-0.5226	0.8894	0.7667		-2.023	-0.6833	-0.7133	1.747		-3.133	0.5894	0.1494
GENE130X	IMAGE:511778	|| TM4SF1 || Transmembrane 4 L six family member 1 || 106197	1	2.995	0.06558	1.155	-0.8185	-2.889	0.4615	-0.3685	-1.159	-0.2185	0.9715		-0.8285	-0.1585	-1.859	0.2515	-0.7185	-0.9898	-1.06	0.7656	-1.319	1.261	-1.349	-0.6785	0.5256	1.765	-0.7244	-0.05442	3.955	0.9815	-1.225	-0.5044	1.081	3.721	4.03	-0.09984	1.735	2.241	0.1556	-6.479	-1.789	-2.319	-0.7085	0.06016	-4.849	-1.555	-1.905
GENE146X	IMAGE:213502	|| CD53 || CD53 antigen || 116889	1	-0.05336	-0.2733	0.7667	0.127	-0.363	0.727	0.167	0.507	0.977	1.077	-0.243	-0.123	0.137	0.197	1.077	-1.663	-0.4171	0.6629	0.3467	-0.833	-0.673	-0.703	-1.073	0.5167	1.057	1.017	1.087	1.397	0.657	-1.173	-0.2633	1.197		1.113	0.9929	0.3267	1.127	0.3467	-0.603	-0.843	-0.493		-0.5971	-1.723	-0.5333	-0.04336
GENE151X	IMAGE:768561	|| CCL2 || Chemokine (C-C motif) ligand 2 || 114904	1	-0.3292	0.5708	1.061	-0.349	-0.409	1.071	0.131	0.651	0.141	1.171	-0.109	0.05096	0.411	-0.279	0.411	-2.029	-0.36	0.75	0.5708	-0.999	-0.809	-0.649	-0.539	0.9208	1.561	0.9408	1.131	1.471	0.611	-1.589	-0.5092	0.851	-0.719	0.7	1.14	0.3008	1.691	0.8308	-0.419	-1.229	-0.439	-0.989	-0.69	-1.659	-0.3492	-0.2292
GENE83X	IMAGE:108837	|| CCL2 || Chemokine (C-C motif) ligand 2 || 109619	1	-0.8649	0.1051	1.385	-0.07246	-0.4925	1.087	-0.06246	0.8775	0.3875	0.9075	-0.1425	0.007533	0.5475	-0.2525	0.7875	-1.983	-0.1542	1.336	0.8051	-0.7625	-0.8025	-0.7725	-0.5425	1.285	1.525	1.105	1.265	1.705	0.4175	-1.375	-0.5049	0.9675	-0.8025	0.9358	0.9958	0.4951	1.567	0.2951	-0.5225	-1.363	-0.6125	-1.183	-0.9342	-1.813	-0.6849	-0.2249
GENE43X	IMAGE:1031747	|| ALKBH || AlkB, alkylation repair homolog (E. coli) || 117804	1		-0.00346	0.02654	-0.04485	-0.2049	0.3251		-0.2749	0.1851		-0.9849	-0.6749	-0.1249	-0.2349	0.1251	-0.3549	0.7983		-0.1535	-0.4649	-0.1449	-0.4149	-0.07485	0.5365	0.9865	0.3865	0.6265	1.057	0.08515	-0.3935	0.03654	-0.5249	2.465	0.6683	0.9583	-0.1235	-0.5849	0.09654	-0.1949	-0.9749	0.3251	-0.3349	-1.102	-0.5749	-0.1135	-0.5435
GENE116X	IMAGE:856174	|| PIK3R4 || Phosphoinositide-3-kinase, regulatory subunit 4, p150 || 115692	1		-0.06524	0.4948	-0.4144	-0.1644	0.6256	0.09562		0.1356	0.1056	-0.9644	-0.6444	-0.02438	-0.1944	0.01562	-0.7844	0.1243	1.584	-0.3552	-0.4544	-0.3844	0.01562	-0.2844	0.3448	1.305	0.7448	0.4748	1.635	-0.1144	-0.8252	0.1548	-0.5444	2.476	0.2743	0.2643	0.07476	-0.8844	-0.2652	-0.3244	-0.8644	0.1356	-0.8444	-0.6857	-0.9844	-0.3552	0.004762
GENE48X	IMAGE:435036	|| ADFP || Adipose differentiation-related protein || 108417	1		-0.1091	0.7109	-0.1785	-0.0585	0.6715	0.1815	-0.0385	0.1015	-0.1085	-1.139	-0.7685	-0.3685	-0.4185	0.0815	-0.5285	-0.2086	1.611	-0.3191	-0.9485	-0.1085	-0.5185	0.2515	0.5109	1.481	0.6309	0.7209	1.841	0.2515	-0.6491	0.2109	-0.4285	2.891	0.4514	0.7014	0.06091	-1.429	0.3609	-0.1385	-0.8785	0.2815	-1.059	-1.489	-1.089	-0.05909	-0.1591
GENE27X	IMAGE:504421	|| ADFP || Adipose differentiation-related protein || 107500	1	-0.7937	0.05634	0.3563	-0.2047	0.1053	0.6253	0.2353	0.1053	0.1553	-0.05466	-0.8147	-0.8147		-0.4147	0.01534	-0.9547	0.09152	1.771	-0.4437	-0.5247	-0.3547	-0.7147	0.5753	0.4463	1.666	0.7663	0.4863	1.606	0.3853	-0.3637	-0.03366	-0.4747	2.785	0.4515	0.7015	0.4663	-1.445	0.4963	-0.1847	-0.8947	0.2253	-1.265	-1.399	-1.485	-0.5237	-0.3237
GENE77X	IMAGE:435948	|| AKR1B1 || Aldo-keto reductase family 1, member B1 (aldose reductase) || 226681	1		0.621	-0.239	-0.5413	-0.1613	0.7487	0.3487	0.02875	-0.7413	0.4187	-0.4613	-0.5413	-0.07125	-0.3213	0.1187	-0.5813	-0.2743	0.3957	-0.429	-0.2413	-0.3013	-0.4413	0.008751	0.321		0.791	1.851	2.251	1.149	-0.589	0.111		1.159	0.8657	1.026		0.6587	-0.589	0.3687	-0.5113	-0.6513	-0.1513	-0.8543	-0.4913	-0.839	-0.249
GENE133X	IMAGE:1623955	|| ITGA2 || Integrin, alpha 2 (CD49B, alpha 2 subunit of VLA-2 receptor) || 308597	1	-0.07043	0.5796	0.4296	-0.4238	-0.4738	0.2362		-0.5338	-0.5638	0.01622	-1.314	0.9062	-1.044	-0.4738	0.01622	-0.2938	1.42	1.11	0.8796	-0.5938	-1.044	-1.014	0.5262	1.03	1.09	-0.2504	1.25	1.85	1.026	-0.1904	-0.5004	-0.3838		0.55	0.74		0.9762	2.01	-0.4738	-0.5438	0.7762	-0.6038	-0.73	-1.794	-0.5304	-0.07043
GENE65X	IMAGE:525246	|| ITGA2 || Integrin, alpha 2 (CD49B, alpha 2 subunit of VLA-2 receptor) || 106908	1	2.479	0.03877	0.7887	-0.8797	0.06027	0.8003	-0.6897	-0.2397	-0.6397		-1.14	-2.19	-1.2	-1.04	0.03027	-0.6197	0.6714	0.8114	0.7587	-0.09973	-1.19	-0.2897	0.1103	0.1887	0.7787	-0.2713	1.159	1.719	1.5	-0.5013	-0.2413	-0.3297	0.9103	0.4114	-0.06855	0.7187	1.44	1.529	-0.9197	-0.2697	1.09	-0.7697	-0.7286	-2.4	-1.301	-0.8113
GENE183X	IMAGE:469275	|| PTGIS || Prostaglandin I2 (prostacyclin) synthase || 245983	1	1.084	0.8237	0.6537	1.579	2.089	1.649	1.889	2.049	1.659	1.959	0.929	1.479	1.939	0.689	2.019	0.329	0.53	0.65	1.064	-0.951	-0.651	-2.671	-1.731	-0.7063	1.254	1.714	1.254	1.134	-0.811	0.8837	0.2637	0.739	0.589	1.27	0.04998	-0.7163	-1.351	-2.236	-2.331	-2.511	-1.911	-5.861	-1.67	-6.421	0.1337	0.1237
GENE140X	IMAGE:416945	|| MGC2610 || Kelch-like 23 (Drosophila) || 111216	1		0.2139	1.934	0.53	1.59	2.08	0.66	0.94	1.91	1.21	0.4	-0.19	1.56	0.79	0.62	0.14	-0.13	0.48	0.8939	-0.41	0.03999	-1.87	-0.98	0.9839	1.164	1.514	0.1939	1.514	-2.3	-0.7961	-1.226	0.47	0.69	0.71	0.42	-0.7461	1.17	0.7339	-1.92	-1.88	-1.71	-2.13	-0.59	-3.65	-0.7761	-0.9161
GENE66X	IMAGE:1880989	|| TLE1 || Transducin-like enhancer of split 1 (E(sp1) homolog, Drosophila) || 318320	1	0.1209	0.7809	-0.1791	1.082	-0.09788	-0.2179	0.1621	-0.3379	0.1321	0.1021		-0.9379	-0.1879		0.3921	-0.3079	0.8	0.67	1.931	0.3621	-0.8479	-0.4779	-0.08788	-0.1291	0.6409	0.3109	1.101	0.6909	0.6921	0.1309	0.2909	-0.1079	0.1521	-0.61	0.08001		0.6621	0.08092	-0.5079	0.1521	-0.2879		0.34	-0.8279	-0.06908	-0.2591
GENE6X	IMAGE:1467309	|| BRD4 || Bromodomain containing 4 || 224330	1		-0.1446	-0.3146	-0.3144	-0.09438		0.1056	0.5056	0.3956	-0.5144	0.2056	-0.6044	-0.9644		0.3956		1.069	0.06851	-0.2946	0.04562	-0.01438	0.1756	0.5756	0.4354	0.7654	0.2754	0.5754	0.4054		0.2854	0.5254	0.5956	0.3956	0.8485	0.9685	0.2654	-0.02438	0.2554	0.1656	0.2456	-0.3944	-0.4744	-0.5515	-0.4244	-0.2246	-0.4546
GENE170X	IMAGE:811162	|| FMOD || Fibromodulin || 112254	1	-0.06816	0.08184	-1.378	0.3351	-1.235	-0.06486	1.115	0.4551	-1.065	0.9951	0.05514	1.385	0.9351	-0.01486	0.1351	1.245	0.03335	0.4433	-0.04816	-0.004858	1.025	0.3551	0.5251	0.9318	-0.1882	1.632	1.212	1.202	0.5551	0.8218	-0.5682	-0.4549	0.8251	-0.6067	1.313		2.605	0.001838	-2.475	0.3451	-2.585	-2.995	-1.577	-3.265	1.012	-0.2082
GENE72X	IMAGE:1935102	|| KIAA1815 || KIAA1432 || 311342	1		0.133	-1.137	-0.2479	-0.1279	-0.1579	-0.3979	-0.6179		0.1921	-0.3179		-0.1279	-0.4679	-0.2879	-0.2779	0.458	0.408	0.273	0.3621	0.05214	0.8021	0.6021	-0.307	-0.177	1.363	1.413	0.483	1.012	0.07307	0.01307	-0.5179	0.4921	-0.132	0.708	0.723	0.9721	0.363	-0.8179	-0.9179	-0.01786	-1.818			-0.587	-0.537
GENE93X	IMAGE:69378	|| EGFR || Epidermal growth factor receptor (erythroblastic leukemia viral (v-erb-b) oncogene homolog, avian) || 108730	1	0.6691	0.3491	0.7391	-0.3363	0.1537	0.5837	0.5037	-0.02636	-0.3963	0.1537	0.05364	0.1537	0.5037	0.1337	0.1137	0.1737	0.9543	0.5843	0.5991	0.2637	-0.02636	-0.02636	-0.05636	-0.08089	0.3791	0.9191	0.7191	0.1891	-0.2763	0.3391	-0.02089	-0.04636	0.1137	-0.5157	0.1743	0.1391	0.2437	0.9591	0.3937	-1.176	0.2237	0.3237	-0.9157	-1.496	0.009111	-0.1809
GENE195X	IMAGE:669485	|| EGFR || Epidermal growth factor receptor (erythroblastic leukemia viral (v-erb-b) oncogene homolog, avian) || 114642	1		0.4815	0.2815	-0.5022	-0.1122	0.1778	0.2878	0.1378	-0.4522	0.04777	0.05777	-0.1222	0.8078	-0.09223	0.1778	0.09777	0.8486	-0.9614	0.6115	0.3478	0.1878	0.06777	0.6878	0.04147		0.8015	0.9215	0.6315	0.02777	0.6915	0.1815	-0.1322	0.2278	0.2986	0.3086	1.092	0.4378	0.8415	0.4278	-1.152	0.1978	-0.3922	-0.7714	-2.212	0.1615	-0.3185
GENE191X	IMAGE:324861	|| EGFR || Epidermal growth factor receptor (erythroblastic leukemia viral (v-erb-b) oncogene homolog, avian) || 99435	1	0.06135	-0.03865	-0.1686	-0.06654	0.06346	0.2735	0.08346	0.2635	-0.1365	0.1235	0.06346	-0.2365	0.3235	0.3135	0.3235	-0.02654	-0.4585	-1.089	0.8414	0.3635	0.2335	0.1835	0.5235	0.08135	0.4514	0.7314		0.1614	0.04346	1.181	0.2414	0.06346	0.6035	0.3215	1.121	0.4914	0.2835	1.131	0.2235	-0.8665	-0.06654	-0.00653	-0.3885	-2.107	0.2614	-0.5586
GENE138X	IMAGE:428733	|| PRKCD || Protein kinase C, delta || 161377	1	-0.5613	-0.2513	-0.3413	0.322	-0.168	0.192	-0.09799	-0.04799	-0.318	-0.08799	-0.318	-1.128	-0.658		0.172	-1.068	0.6329	0.2729	-1.051	0.142	-0.108	0.422	0.712	0.3387	-0.1713	0.1487	0.6587	0.6287	-0.338	0.4187	0.8187	0.172	-0.288	0.1329	0.3429	0.6687	-0.138	-0.4013	0.252	0.202	0.242	0.172	-0.06713	-0.09799	0.06876	-0.7413
GENE11X	IMAGE:1635695	|| GGA2 || Golgi associated, gamma adaptin ear containing, ARF binding protein 2 || 308638	1		-0.4809	0.1791	-0.3405	-0.1505	0.5395	-0.4505	-0.2505	-0.2105	0.1095	-0.2505	-0.6705	-0.1805	-0.6705	0.1895	-0.1905	0.7633	0.1133	-1.031	0.03951	0.1495	1.039	1.229	1.169	0.5591	0.3291	0.3191	0.8891	0.09951	0.7291	0.03911	0.08951	-0.1405	0.6433			0.3395	-0.09089	0.7895	-0.1305	0.4595	0.009507	-0.8967	-0.01049	-0.1309	-0.8309
GENE33X	IMAGE:49553	|| ARF4L || ADP-ribosylation factor 4-like || 109916	1		-0.619		-0.1335	0.3165	0.4865	0.1465	-0.03353	-0.07353	0.4865	-0.1635	0.3065	0.4865	0.04647	-0.2935	-1.523	-1.683	-0.1733	-1.449	-0.2835	-0.5335	0.7965	0.6765	0.821		0.431	0.691	0.411	-0.6435	0.191	0.831	-0.09353	-0.2335	0.8767	0.2567	0.621	-1.003	-0.789	-0.08353	-0.2335	-0.2035	-0.2835		-0.06353	-0.829	0.00097
GENE64X	IMAGE:950482	|| SNRPB || Small nuclear ribonucleoprotein polypeptides B and B1 || 100090	1	-1.057	-0.4171	0.1929	-0.3098	0.1102	0.3402	0.01027	-0.1298	-0.3698	0.2602	-0.1298	-0.1698	0.2902	-0.1498	-0.5198	-0.2898	-0.1617	0.8683	-1.367	0.5702	0.1402	0.7202	0.5802	0.8029	0.4729	0.3429	1.083	1.093	0.08027	0.2529	-0.007057	-0.07973	-0.3098	0.1883	0.5983	-0.1071	-0.00973	-0.09705	-0.06973	-0.5398	-0.04973	0.2102	-0.2617	0.1902	-0.5771	-0.007057
GENE118X	IMAGE:588033	|| EPS8L3 || EPS8-like 3 || 110327	1				-0.5678	-0.04777	-0.06777	-0.7478	-0.4778	-0.4178	0.4722	-1.438	0.1022	0.9322	-0.2578	-0.3478	-0.1078	-0.4986	0.2014	-1.689	0.6322	0.1522	0.4222	0.8422	0.1811		1.311	1.201	1.281	-0.2878	0.4611	-0.2789	-0.2078	-0.3078	1.401	0.3214		-0.3878	2.031	0.1822	-0.8478	0.2022	-0.7378	-1.049	-1.508	-0.9589
GENE194X	IMAGE:2125838	|| HLA-G || HLA-G histocompatibility antigen, class I, G || 314421	1		-0.06244	-1.002	-0.06456	-0.02456	0.1754	-1.064	-0.3446	-0.7746	0.2654	-1.114	-0.2046	0.5554	-0.5746	-0.1746	-0.4146	0.3259	1.826	-1.232	0.2954	0.3554	0.2054	0.5554	0.7475	0.3875	0.3875	1.618	1.618	-0.3546	-0.7425	-0.05244	0.2354	-0.3846	0.2559			-0.09456		-0.07456	-0.5946	0.2954	-0.1846	-0.5941	-0.6546	-0.2625	-0.5125
GENE148X	IMAGE:72395	|| MSTP9 || Macrophage stimulating, pseudogene 9 || 104269	1		0.4857	-0.6543	-0.409		0.401	-1.029	-0.679	-0.269	-0.159	-1.839	0.211	0.651	-0.02902	-0.289	-0.169	1.442		-0.5543	0.681	0.151	-0.329	0.931	0.2057	0.03563	0.8457	1.466	0.3257	-0.379	-0.1043	0.01563	-0.239	0.521	-0.03802		0.6957	-0.329	0.1057	0.111	-0.639	0.501	0.401	-1.578	-0.369	-0.3943	-0.5443
GENE34X	IMAGE:810142	|| HLA-C || Major histocompatibility complex, class I, C || 113661	1	-0.5667	0.4333	0.3233	-0.5093	0.07079	0.2207	-0.8993	-0.6393	-0.7093	0.07079	-1.589	0.09079	0.6807	-0.6493	-0.3393	-0.3393	-0.04853	0.3514	-0.8367	0.4807	0.1607	-0.09921	0.8107	0.3533	0.3433	0.7033	1.473	0.4233	-0.4493	0.03337	-0.1967	-0.1993		0.7614	0.7114	0.8933	-0.4793	0.4533	0.6507	-0.6493	0.4407	0.3007	-1.179	-0.3093	-0.7567	-0.4567
GENE39X	IMAGE:460646	|| MYO10 || Myosin X || 223440	1		-0.5578	-0.0278	-0.3937	-0.6437	0.03637	-0.1737	-0.7937	-0.8037	-0.4637	-0.5937	-0.8737	-0.4737	-0.6137	-0.7437	-0.5937	0.6986	0.8586	0.0622	0.1563	-0.003628	0.7063	-0.1037	0.6822	-0.4878	0.1422	0.6722	0.3122	0.3363	0.9822	0.3822	-0.08363	0.02637	0.3386	0.1886	1.312	0.3663	0.3822	0.4063	0.1263	0.7763	-0.09363	-0.3514	-1.004	-0.6578	-0.6078
GENE52X	IMAGE:2052032	|| MYO10 || Myosin X || 313023	1		-0.2427			-0.7605	0.02954	-0.3505	-0.7705	-0.4605	-0.4805	-1.861	-0.7205	-0.09046	0.1595	-0.1705	-0.2605	0.4571	-0.3729	0.007314	0.1095	-0.1905	0.2795	0.09954	0.3173	-0.06269	-0.09269	0.7973	0.6273	0.04954	1.297	0.5973	-0.07046	-0.08046	1.117	0.8271	0.7173	-0.08046	0.1973	0.2695	0.4695	0.6695	-0.02046	-0.5629	-0.5305	-0.5827	-1.033
GENE20X	IMAGE:626544	|| MYO10 || Myosin X || 112199	1	-0.7546	-0.4846	-0.7846	-0.5034	-0.8234	-0.1734	-0.03344	-0.7634	-0.8734	-0.2834	-0.6734	-0.7534	-0.2234	-0.1734	-0.5234	-0.1634	0.6429	-0.5671	-0.4046	0.2566	0.01656	0.5766		0.8654	-0.1246	0.3554	0.7654	0.4654	0.4066	1.015	0.5154	-0.1634	-0.03344	0.9229	1.533	1.085	0.1666	0.0454		0.3066	0.7166	0.2766	-0.4871	-0.8934	-0.4846	-0.2146
GENE40X	IMAGE:471196	|| ITM2C || Integral membrane protein 2C || 107168	1	-1.179	-0.00868	0.3713	-0.271	0.02904	0.509	-0.371	-0.581	-0.671	-0.351	-0.341	-0.301	-0.0009597	-0.531	-0.571	0.259	0.4129	0.3729	-1.059	0.749	-0.111	0.379	0.619	0.3813	0.4113	0.6513	0.7813	0.05132	-0.07096	0.3013	0.6513	-0.131	0.649	0.6129	0.8329		0.669	0.1213	0.809	-0.161	0.259	-0.07096	-0.3971	-0.08096	-0.2587	-0.5087
GENE26X	IMAGE:241530	|| EPHA2 || EPH receptor A2 || 118742	1		-0.1085		-0.5581	-0.6681	-0.4681	0.2519	-1.018	-1.208	0.6019	-0.9081	0.04193		-1.178	-0.5081	-1.408	-0.9857	-0.3357	-0.2085	0.03193	-0.1581		0.3019	0.9415	1.272	-0.1585	1.252	0.9115	-0.2881	-0.1485	0.6515	-0.2981	0.1019	-0.07572	0.03428		0.2019	-0.3785	-0.6781	-0.4181	0.9619	1.452	1.644	-0.2181	-0.5985
GENE186X	IMAGE:897788	|| PTPRF || Protein tyrosine phosphatase, receptor type, F || 105181	1		-1.015	0.2745	-0.6512		0.1188	-0.5112	-0.4212	0.2388		-0.7912	-0.3812	-0.6712	-0.5412	-0.1612		-0.8286	-1.499	-1.555	-0.2712	-0.2112	-0.2112	0.2288	0.7045	0.6545		0.4345	1.035	-1.031	-0.5155	0.3545	0.1688		1.831	1.731	0.5945		0.6845	-0.3412	-0.4912	1.069	0.2688	0.001444	-0.6212	-0.2555	-0.3055
GENE155X	IMAGE:273048	|| MBNL2 || Muscleblind-like 2 (Drosophila) || 103627	1	-0.1625	-0.1625	-0.1225	-0.1737	0.2563	-0.1337	-0.07362	0.1263	-0.9937	0.02638	-0.8037	-0.6537	0.2163	-0.7337	-0.5837	-0.6537	0.1329	-0.0571	-0.3925	0.2463	-0.2637	-0.6337	0.3363	0.03754	0.5175	0.5675	0.4475	0.3475	-0.3137	0.2775	0.1275	-0.6237	-1.084	-0.1671	0.9229	-0.7925	0.07638	0.1675	-0.2337	-0.1637	0.7563	0.7063	-0.2971	-0.7637	0.2575	-0.4325
GENE143X	IMAGE:755145	|| VIL2 || Villin 2 (ezrin) || 109379	1	0.1309	0.2009	-0.1891	-0.1077	-0.05769	0.02231	-0.1277	-0.1277	-0.5677	0.4123	-0.8577	-0.2377	0.06231	0.03231	-0.3877	-1.578	-0.6756	-1.046	-0.4591	0.2023	-0.4377	0.4923	0.3623	0.6909	0.3309	0.1109	0.3109	0.7009	-0.6477	0.6409	0.2809	-0.2177	-1.458	1.334	0.4744	-1.079	0.3923	0.5209	-0.7077	-0.6377	0.1123		-0.2156	0.3323	-0.4091	-0.3991
GENE190X	IMAGE:135791	|| CECR2 || Cat eye syndrome chromosome region, candidate 2 || 106504	1	-1.116	-0.6361	-1.046	-0.3012	-0.1812	-0.1912	-0.2312	-0.6612	-0.8012	0.1588	-1.191	-0.7712	-0.001244	-0.2612	-0.06124	-0.8312	-0.9629	-1.633	-2.226	0.3088	-0.5812	0.4688	0.8488	1.024	0.3039	0.6939	0.3539	1.564	-0.2912	0.6739	0.4239	-0.05124	-1.351	0.6471	-0.1729		-0.5712	0.1939	-0.3012	0.1288	0.9088	1.159	0.7371	-0.3712	0.2039	-0.2561
GENE15X	IMAGE:268652	|| CDKN1A || Cyclin-dependent kinase inhibitor 1A (p21, Cip1) || 105418	1	-0.2787	-0.6887		-0.386	0.454	-0.246	0.174	-0.09598	-0.916	-0.126		-0.776	0.114	-0.166	0.374	-1.246	-0.7614	-0.06141	-1.529	-0.936	-0.866	-0.476	0.294	0.5913	0.7813	1.191	1.411	1.901	0.334	-0.09868	1.011	-0.886	-0.656	1.149	0.4986	0.6113	-0.476	-0.07868	0.03402	1.064	0.624	0.574	-0.3914	-1.566	-0.1087	-1.099
GENE91X	IMAGE:1607473	|| || Hypothetical gene supported by AK092138 || 310562	1		-2.539	0.0208	-0.3275	-0.1275	-0.1575	-0.4775	-0.5475	-0.3875	0.3825		-1.167	-0.7775	-0.3975	-0.3675	-2.037	-0.2615	0.5685	-0.8092	-0.1675	0.02249	-0.007504	0.3225	-0.2192	0.4808	0.5508	0.5308	0.4408	-0.4675	0.5608	0.8008	0.3025	0.7625	-0.1015	0.1685	0.0308	-1.417	0.6008	-1.097	-0.2975	0.5425		0.2785	-0.1675	-0.0892	-0.3392
GENE129X	IMAGE:360254	|| CYR61 || Cysteine-rich, angiogenic inducer, 61 || 308090	1	0.04797	-2.572	-1.332	-0.4294	-0.1294	0.03054	-0.5194	-0.5894	-0.3794	0.5106	-0.5194	-1.41	-0.9994	-0.4294	-0.2894	-2.13	-0.6085	-0.2085	-0.472	-0.01946	0.09054	-0.05946	0.8506	-0.192	0.658	0.668	0.868	0.538	-0.2894	0.768	1.028	0.2306	0.6406	0.6715	0.8115	-0.102	-1.39	0.318	-1.18	-0.1794	0.4606	0.2006	-0.04852	-0.2794	-0.04203	0.188
GENE21X	IMAGE:1607286	|| CYR61 || Cysteine-rich, angiogenic inducer, 61 || 309270	1	-0.39	-2.28	-1.12	-0.3385	0.02154	-0.1085	-0.3885	-0.5385	-0.5285	0.5015	-0.5385	-1.279	-0.8585	-0.4985	-0.3485	-2.259	-0.3371	0.9529	-0.7	0.07154	0.07154	0.1115	0.7615	-0.23	1.13	0.77	0.82	0.81	-0.2285	0.78	1.37		0.7415	0.2329	0.2729	-0.21	-1.519	0.39	-1.269	-0.06846	0.4915	0.09154	-0.1171	-0.01846	-0.06996	-0.29
GENE189X	IMAGE:1948377	|| OPRS1 || Opioid receptor, sigma 1 || 319946	1	0.4861	-1.974	-1.024	-0.3097	-0.2697	-0.1597	-0.5197		-0.2997	0.4403	-0.6997	-1.26	-0.6297	-0.1097	-0.1097	-1.54	0.1414	0.8614	-0.9739	0.04025	-0.1297	0.1103	0.6503	0.1861	0.7561	0.4361	0.7461	0.9961	-0.3097	-0.3839	1.466	0.1403	0.5003	0.9514	-0.2486		-1.21	0.2361	-1.08	-0.1697	0.3103	-0.1297	-0.3786	-0.7797	-0.2039	-0.1639
GENE3X	IMAGE:687297	|| RAB3B || RAB3B, member RAS oncogene family || 114128	1	-0.1467	-0.5367	-0.2467	-0.4345	-0.2545	0.03552	-0.2345	-0.05448	-0.2345	0.2555	0.005523	-0.8545	-0.3145	0.06552		-0.9245	-0.1929	0.02716	-0.9867	0.8455	0.5455	0.6455	0.6555	0.3633	0.6433	1.653	1.423	0.8433	-0.02448	0.5433	1.403	0.4655	0.4155	0.2071	0.5271	0.5233	-1.244	0.4133	0.5355	0.01552	0.7155	0.6955	-0.6729	-1.834	-0.8267	-1.187
GENE95X	IMAGE:2321104	|| FLNC || Filamin C, gamma (actin binding protein 280) || 311093	1	0.3922	0.1622		-0.2254	0.5346	0.1946	0.1546	0.1746	0.1746	0.4746	0.08461	-0.5654	-0.2654	-0.02539	-0.3954	-1.115	-0.2814	0.3386	-0.5678	0.3946	-0.4154	0.2146	0.5746	-0.5578	0.07216	1.012	0.8322	1.412	0.1346	0.1222	0.4222	0.08461	0.5246	-0.1014	-0.01144	0.6222	-0.9954	0.1922	-0.6854	0.07461	0.7746	1.445	-0.2014	-0.7154	-0.4678	0.2022
GENE28X	IMAGE:809494	|| CD151 || CD151 antigen || 117837	1	0.1614	0.5514	0.07139	-0.4315	0.5885	0.2285	0.00857	-0.04143	-0.3515	0.2385	-0.6315	-0.4715	0.06857	-0.4915	-0.3715	-0.3215	-0.8829	0.5771	-1.099	0.5785	-0.2415	0.1085	0.6685	-0.2486	0.2114	0.3714	0.9814	1.361	0.09857	1.071	0.4514	-0.3815	-0.2515	0.7471	0.7671		-0.2615	0.3714	-0.09143	-0.2315	0.9285	1.079	-0.7029	-0.7715	-0.1786	0.06139
GENE135X	IMAGE:278687	|| COPB2 || **Coatomer protein complex, subunit beta 2 (beta prime) || 99099	1	0.3158	-0.5942	-0.1542	-0.4413	-0.1513	0.5287	-0.1413	0.09871	-0.3913	0.2787	-0.3613	-0.4313	0.07871	0.2487	-0.2813	0.4087	0.22	0.09999	-0.4942	0.1887	0.1187	0.1687	0.7087	0.2258	0.6558	-0.06418	0.9558	1.446	0.6787	-0.1642	0.05582		-0.8613	0.6	0.92	1.046	-0.1113	0.7958	-1.081	-0.4613	0.2987	0.7787	-0.48	-0.02129	-0.8542	-0.05418
GENE63X	IMAGE:144849	|| COTL1 || Coactosin-like 1 (Dictyostelium) || 118193	1		-0.27	0.24	-0.06654	-0.09654	0.5434	0.3434	-0.1366	-0.5766	0.5134	-0.2766	-0.3466	0.2534	0.2534	-0.3166	0.3134	0.2443	-0.4257	-0.37	0.2934	-0.07654	0.2934	-0.05654	0.28	0.92	0.15	1.01	1.03	0.5534	0.33	-0.04995	0.2234	-0.9066	1.554	1.824	0.58	-0.1166	0.94	-0.3966	-0.6066	0.06346	0.7834	-0.6357	-0.2466	-0.11	-0.16
GENE137X	IMAGE:788185	|| TNFRSF10B || Tumor necrosis factor receptor superfamily, member 10b || 114707	1		0.02212		0.04101	-0.309	0.01101	0.341	-0.299	-0.439	0.281	-1.079	-0.739	0.151	-0.09899	-0.04899	-0.149	-0.6217	-0.9717	-0.7379	-0.02899	-0.299	-0.209	0.241	0.4921		0.1921	0.1321	0.4321	0.641	0.7821	0.2421	-0.419	-0.769	1.238	1.378	0.3121	0.261	0.07212	0.08101	0.501	0.341		-0.4517	-2.079	-0.8079	0.1021
GENE139X	IMAGE:214982	|| CDC42EP1 || CDC42 effector protein (Rho GTPase binding) 1 || 107752	1		-0.3905	-0.4105	0.2888	0.3088	0.4288	0.6488	0.2588	0.06877	0.2788	-0.3312	-0.7212	0.1888	0.2188	-0.1312	-1.141	0.434	-1.446	-1.22	0.08877	-0.6112	0.2488	-0.06123	0.5295	0.6495	0.6495	0.7195	1.33	-0.4512	-0.3905	0.7395	-0.3212	-0.9312	2.014	1.864		0.07877	-0.4205	-0.08123	-0.2012	0.4488	0.2588		-0.6412	-0.3205	-0.2605
GENE131X	IMAGE:145383	|| DNASE1L1 || Deoxyribonuclease I-like 1 || 118804	1	-0.4623	0.1677	-0.5023	-0.1733	0.1067	0.3367	-0.3633	-0.6533	-0.5133	0.1467	-1.103	-0.9633	-0.08331	0.4667	0.1167	0.1067	-0.4515	-0.1615	-0.2023	0.5767	0.2367	-0.3133	0.7667	0.3477	0.07777	0.3077	1.348	1.028	0.2767	1.118	-0.1423	0.2467	-1.033	2.319	1.799		0.4467	0.4077	0.7367	0.2667	0.4267	0.8567	-0.3315	0.4867	-0.1923	-0.7723
GENE141X	IMAGE:34849	|| EEF2 || Eukaryotic translation elongation factor 2 || 111144	1	-0.7417	0.1683		0.04224	-0.1077	0.4923	0.7623	0.1023	0.1623	0.3423	-0.3977	0.1723	0.8223	0.002238	-0.06776	0.3523	-1.046	-0.5857	-0.7917	-0.07776	0.3623	-0.3077	0.3323	0.1483	0.7483	0.5283	0.4183	1.308	0.7823	0.3183	-0.1017		-0.1377	1.304	1.094	1.098	0.1823	0.3183	0.3023	-0.2077	-0.2377	-1.138	-0.3557	-0.7977	-0.09175	-0.2817
GENE117X	IMAGE:40303	|| SHC1 || SHC (Src homology 2 domain containing) transforming protein 1 || 119774	1		-0.2384		-0.05584	-0.3059	0.2541	0.2141	-0.08584	-0.2159	0.6041	-0.7659	-0.5459	0.09416	0.3141	-0.4059	-0.09584	-1.19	-1.41	0.001588	0.5941	0.4841	0.4141	0.7141	0.4016		-0.2084	0.7316	1.992	0.9141	0.1916	0.3716	0.1341	-0.5259	2.35	2.06		0.7241	0.05159	-0.06584	0.1341	-0.2059	0.004155	-0.65	-1.616	-0.1384	-0.3684
GENE105X	IMAGE:810923	|| SEPN1 || Selenoprotein N, 1 || 108245	1	-1.067	-0.1569	-0.4569	-0.1202	0.1598	0.2198	0.01981	-0.04019	-0.1602	-0.05019	-0.1902	-0.3502	0.5198	0.3798	-0.4102	-0.04019	-0.2585	-1.269	-0.1369	0.5698	0.2098	0.1098	0.8198	0.0931	0.6631	0.2131	0.8131	0.3531	0.4998	0.3031	0.4231	-0.3102	-0.2302	1.551	1.521		0.02981	0.5431	0.2498	-0.01019	0.03981	0.08981	-0.3585	-0.1302	-0.0769	-0.4569
GENE125X	IMAGE:341246	|| CLPP || ClpP caseinolytic peptidase, ATP-dependent, proteolytic subunit homolog (E. coli) || 102154	1		-1.48	-0.5605	-0.05222	-0.01222	0.2778	0.1778	-0.1022	0.09778	0.007786	-0.2522	-0.3222	0.1878	-0.3122	-0.2922	-0.3922	-1.332	-0.222	-1.21	-0.01222	-0.08222	-0.01222	0.3678	0.7395	0.6795	0.4995	0.7995	1.48	0.07778	0.1695	0.1495	-0.1122	0.1578	1.208	0.898		0.4078	0.1895	-0.01222	-0.3622	0.1578	-0.01222	-0.552	-0.2522	-0.2705	-0.5305
GENE153X	IMAGE:739183	|| CD68 || CD68 antigen || 111860	1		-0.5378	-1.008	-0.8076	-0.5476	0.04244	-0.2976	-0.4276	-0.3576	-0.3376	-0.7976	-0.3076	0.09244	-0.1876	-0.06756	0.2924	-1.191	-1.121	-0.1078	0.4624	0.7024	0.4924	0.8324	0.09217	-0.03783	0.1822	0.5122	0.8422	0.1524	0.5322	0.8122	0.4324	0.4324	1.859	1.469	0.3722	-1.028	-0.00783	0.9424	0.1224	0.3824	-0.1476	-0.4114	-0.3276	-0.00783	-0.2678
GENE132X	IMAGE:214236	|| CD68 || CD68 antigen || 161020	1		-0.3806	-0.6206	-0.7506	-0.7406	0.04944	-0.5006	-0.5906	-0.03056	-0.6706	-1.03	-0.6406	0.07944	-0.03056	-0.02056	0.4594	-0.2015	-0.1615	-0.3806	0.5794	0.9294	0.7694	0.4194	0.1394		-0.03055	1.02	1.15	-0.03056	1.07	1.44	0.5494	0.3494	2.189	0.9885		-1.11	-0.8806	1.18	0.1194	0.7094	-0.3706	-0.8515	-0.8806	-0.2706	-0.2906
GENE163X	IMAGE:812238	|| MGC4692 || Hypothetical protein LOC283871 || 117521	1		0.6065		0.17	-0.26		-0.25	-0.33	-0.02001	0.37	-0.04001	-0.61	0.3	0.4	0.31	-1.25	-0.8225	-1.982	-0.4135	0.12	-1.04	0.66	0.2	0.6865		0.1565	0.7265	0.6665	0.11	0.4865	0.1765	-0.07001	-0.67	0.4975	2.308		0.4	0.3365	-0.08001	-0.33	0.32	0.44		0.69	-0.3235	-0.3235
GENE145X	IMAGE:744374	|| DKFZP564D166 || Putative ankyrin-repeat containing protein || 120652	1	-2.713	0.05728		-0.05461	-0.1246	-0.02461	-0.1546	-0.08461	0.07539	-0.2446		-0.2446	0.1054	-0.1146	-0.2546	-0.7246	-0.7629	-1.503	-0.002718	0.1754	0.07539	0.1154	1.075	0.4273	0.6573	0.3773	0.3273	0.07728	-0.5146	0.8573	0.04728		0.1954	0.9571	1.547	0.4173	-0.7246	0.8873	0.5554	-0.06461	0.4154	0.9054	-0.3829	0.2254	-0.2227	-0.7227
GENE78X	IMAGE:811138	|| || CDNA FLJ41952 fis, clone PROST2018922 || 111446	1	-1.505	0.1348	0.08476	0.03735	-0.002657	-0.1226	0.2874	0.04735	-0.1326	0.01735		-0.3526	0.2874	0.2474	0.08735	-0.3926	-1.51	-0.82	0.1548	0.06735	0.1974	0.1774	-0.1926	0.7548	0.3648	0.8648	0.7448	0.4748	-0.3426	0.1848	0.8548	-0.2426	0.4674	1.08	1.25		0.8874	0.09476	0.08735	-0.1526	-0.1526	-0.4426		-0.7326	0.4148	-0.1452
GENE106X	IMAGE:811770	|| MRPS24 || Mitochondrial ribosomal protein S24 || 106746	1	-0.4	-0.23	-0.45	-0.3873	0.2527	0.4127	0.3027	-0.1773	-0.4373	-0.1873	0.02267	-0.1073	0.5827	0.1327	-0.3673	-0.04733	-0.88	-0.49	-1.09	0.2127	0.1727	-0.007328	0.07267	0.54	0.37	0.11	0.8	0.37	-0.02733	0.4	0.49	0.02267	0.1427	1.05	0.12	0.01999	-0.3273	0.45	0.7127	-0.1273	0.05267	0.2527	-0.63	0.3627	-0.04001	-0.06001
GENE123X	IMAGE:810979	|| MRPS2 || Mitochondrial ribosomal protein S2 || 98348	1	-1.203	-0.2035	0.1565	-0.01273	0.1472		0.3572	0.3772	0.4772	-0.03273	-0.2028	-0.02273	0.6872	0.2072	-0.1828	-0.2128	-0.995	-0.235	-0.9435	-0.3328	-0.2028	0.2372	-0.1328	0.6165	0.6165	0.5265	0.5965	0.7965	0.1472	0.3865	0.1465	-0.03273	0.2772	0.555	1.255		-0.1728	0.4765	-0.2028	-0.3828	0.3972	-0.3828	-1.365	-0.1028	-0.00346	0.01654
GENE120X	IMAGE:172783	|| ZNF358 || Zinc finger protein 358 || 101338	1		-0.2813	-0.04129	-0.2576	0.1324	0.1624	0.5024	0.3024	0.3224	0.2624	0.04245	-0.03755	0.3124	0.07245	0.07245	-0.1376	-0.365	0.005008	-0.6213	-0.1576	0.06245	0.06245	0.3524	0.3987	0.2887	0.4687	0.2787	0.6487	-0.2176	0.3687	0.2587	-0.1076	0.6724	1.185	1.165	0.6187	-0.2276	0.4987	0.5124	0.2524	-0.05755	-0.5176	-1.355	-0.1876	-0.1813	-0.2613
GENE161X	IMAGE:67318	|| LOC92305 || Hypothetical protein BC009331 || 117489	1		-0.2363		-0.1985	0.1015	-0.008482		0.1515	0.06152	0.3615	-0.4285	-0.4085	-0.04848	0.3415	0.3915	-0.4785	0.11	-0.37	-1.086	-0.1885	-0.4285	-0.1285	0.08152	0.2737		0.3237	0.5437	1.094	0.1415	0.09366	0.02366	-0.03848		0.9			0.05152	1.664	0.1615	0.2315	0.1115	0.3615	-0.64	-0.7585	-0.07634	-0.2963
GENE32X	IMAGE:126458	|| MT1K || Metallothionein 1M || 307281	1		-0.577	0.243	-0.747	0.00301	0.593	-0.187	0.04301	-0.587	-0.447	0.223	0.363	0.763	0.503	0.213	-0.337	-0.6114	0.5086	-0.297	-0.567	0.133	-0.307	-0.447	0.04305	0.933	1.663	2.183	2.643	0.163	0.213	0.673	0.243	0.743	-0.5114	0.7886	-0.577	-1.127	-0.437	-0.367	-1.637	0.493	-0.08699	-0.4014	0.283	-0.517	-0.03695
GENE180X	IMAGE:202535	|| H19 || **H19, imprinted maternally expressed untranslated mRNA || 117946	1	-0.3193	-0.1893	0.2307	-0.4393	0.1907	0.5307	0.4407	0.3607	0.1907	0.1607		-0.1893	0.1707	0.2407	0.5207	-1.049	1.097	-0.6534	-0.7993	-0.4193	0.1607	-0.1093	-0.1693	0.1707	1.581	-0.9293	1.961	2.401	0.06069	0.6907	0.06077	0.3407	0.6107	2.557		0.5307	-1.169	0.2507	-0.1493	-1.509	0.07069	-0.2993	-0.7234	-0.6093	-0.4793	-0.1293
GENE82X	IMAGE:245990	|| MT1F || Metallothionein 1F (functional) || 102953	1		-0.1314	0.7586	-0.4702	-0.06028	0.7698	-0.06028	0.05972	-0.2502	-0.02028	-0.4802	-0.0002825	0.3598	0.04972	0.4298	-0.8302	-1.608	-0.8275	-0.9114	0.009717	0.06972	0.08972	0.1098	0.3386	1.429	-0.5514	2.249	2.529	-0.08028	0.2386	0.3586	0.3898	0.7198	1.442	0.9925	-0.0314	-1.02	0.3086	0.06972	-2.07	0.3498	0.009717		-0.07028	-0.7714
GENE185X	IMAGE:78353	|| MT1F || Metallothionein 1F (functional) || 107373	1		-0.1373	0.6927	-0.3902	-0.06027	0.6298	0.1598	0.07973	0.04973	0.1398	-0.4102	-0.1302	0.3698	0.2298	0.4698	-0.8902	0.2971	0.5471	-0.9073	-0.3902	0.05973	0.4598	-0.06027	0.1827	1.413	-0.9273	2.113	2.423	0.1398	0.3827	0.6927	0.3798	0.5898	1.067	1.337		-0.9602	-0.2573	0.06973	-1.63	0.3798	0.2798	-2.453	-0.2502	-0.0473	-0.3573
GENE178X	IMAGE:1899230	|| MT1L || Metallothionein 1L || 307038	1		-0.1674	0.9726	-0.519	-0.129	0.711	-0.01907	0.04093	0.121	-0.149	-0.159	-0.119	0.471	0.06093	0.421	-0.329	-0.04719	0.05281	-0.6374	-0.389	0.171	0.131	-0.08907	0.05256	1.153	-0.5474	2.053	2.333	0.441	0.1826	0.3226	0.311	0.351	1.263	1.043	-0.09744	-0.839	-0.03744	0.111	-0.969	0.151	-0.349	-1.227	-0.419	-0.3774	-0.7774
GENE41X	IMAGE:705274	|| DGKD || Diacylglycerol kinase, delta 130kDa || 105763	1	0.8126	0.2026		-0.03026	0.2497	-0.2603	0.2297	-0.3803	-0.7103	-0.07026	-0.7103	-0.7303	0.009735	0.2297	-0.7303	-0.7203		-0.1067	-0.5274	-0.1503	-0.08026	0.2797	0.01974	0.6926	0.8626	0.9026	0.6626	1.683	-1	-0.4674	-0.3174	-0.08026	1.32	-0.05668	0.1633	0.8626	-0.09026	-0.0374	-0.1703	-0.7203	0.6997	0.09974		-0.5503	-0.3274	-1.587
GENE176X	IMAGE:376217	|| NT5C2L1 || 5'-nucleotidase, cytosolic II-like 1 || 109726	1		-0.01809	0.4419	0.002936	-0.1571	0.5129	0.4029	-0.1371	0.3929	0.4729	-3.347	-0.6771	-0.1771	0.01294	-0.2471	-0.9771	0.3271	0.4371	-0.5081	-0.2271	-1.957	-1.057	-0.8771	0.1619	0.1619	0.4919	0.7419	0.7219	0.8529	0.06191	-0.06809	-0.3071	-0.8471	1.617	0.8271		1.333	-0.008086	-0.4071	-0.6571	-0.09706	0.8129	-0.3629	-0.6371	-0.3481	-0.5981
GENE119X	IMAGE:1570414	|| SNARK || NUAK family, SNF1-like kinase, 2 || 309232	1		-0.9781		-0.3549	-0.5549	-0.2149	-0.3649	-0.5849	-0.5449	-0.2649	0.1651	1.265	-0.2049	-0.02486	-0.3549	0.02514	0.09802	-0.02198	0.2419	-0.2349	1.435	0.4351	1.045	0.2519	0.7619	0.2719	1.382	1.142	0.3151	-0.4681	0.3819	0.1051	0.4451				0.4551	0.9619	0.04514	-0.1449	-0.3049	-1.425	0.558	0.03514	0.1219	-0.4681
GENE158X	IMAGE:1636069	|| MRPL12 || Mitochondrial ribosomal protein L12 || 309933	1		-0.4482	-0.3482	-0.05928	-0.4993	0.5307	0.2207	-0.1293	-0.05928	0.3407	-0.6293	-0.05928	0.6307	0.04072	-0.4593	-0.2993	1.378	2.208	1.552	0.1607	-0.1793	0.7407	0.4307	0.7218	0.3418	-0.2582	0.7918	1.612	-0.04928	-0.02819	0.06181	-0.07928	-0.2593	-0.8325			0.2707	-0.3282	-0.1493	-0.4793	-0.09928	0.2807		0.2207	-0.4782	-0.4282
GENE150X	IMAGE:81394	|| MGLL || Monoglyceride lipase || 111083	1		-0.2936	-0.3436	-0.7263	0.0437	0.4937	-0.2563	-0.3763	-0.7663	-0.1363	0.003707	-0.2463	-0.8663	0.1637	-0.6063	-0.7463	0.3814	1.431	-0.3836	0.2037	0.4037	0.9537	1.484	1.276	0.2864	-0.2536	0.5164	-0.07362	0.2437	0.7364	0.3964	-0.1163	0.0437	1.331	1.821	-0.003613		0.8664	0.8237	-0.0463	0.1737	0.6437	0.04145	-0.1763	-1.144	-0.7736
GENE49X	IMAGE:49665	|| EDNRB || Endothelin receptor type B || 113651	1		-1.139		-0.2618	-0.4018	0.1882	-0.2718	-0.2918	0.2282	-0.1818	-0.1018	-0.3418	-0.6018	-0.2718	0.5582	0.4982	1.252	1.692	-0.5489	0.2882	0.06821	-0.1318	0.2282	0.2211	0.4211	0.8611	1.271	0.3611	0.4382	1.801	1.301	-0.05179	2.398	1.372	0.6817		2.928		-0.1518	-0.4518	-0.3618		-1.078	-0.3718	0.7511	-0.06889
GENE128X	IMAGE:753104	|| DCT || **Dopachrome tautomerase (dopachrome delta-isomerase, tyrosine-related protein 2) || 102299	1	0.2	-1.56		0.1262	0.2162	0.2062	-0.1238	-0.2738	0.2162	0.07623	0.2662			-0.2438	0.4462	0.07623	0.185	1.735	-0.02999	0.3262	0.5762	0.7062	0.07623	-0.91	1.25	0.85	1.13	0.03001	0.2762	1.37	1.5	0.3962	-0.1738	0.455	0.605		0.4462	-0.49	-0.5338	-0.7338	-0.09377	-0.4538	1.285	-0.7838	0.23	-0.35
GENE71X	IMAGE:840944	|| EGR1 || Early growth response 1 || 111323	1	0.4329	-1.507	-0.1971	-0.1239	0.5361	0.1161	0.4361	-0.3739	0.1561	0.006044	0.1761	-0.07396		0.1561	0.4861	0.2161	0.3114	1.281	0.1729	0.3261	0.7661	0.9561	0.1961	-0.6671	1.823	1.273	1.593	-0.3071	0.4761	1.263	1.223	-0.1339	-0.3839	0.1114	0.1014	-1.087	0.1061	0.4729	-0.6039	-1.094	-0.03396	-0.07396	1.081	0.3161	0.03291	0.04291
GENE172X	IMAGE:768619	|| PLEKHA2 || Pleckstrin homology domain containing, family A (phosphoinositide binding specific) member 2 || 103165	1	1.644	-0.8658	0.4842	-0.4424	-0.4024	0.1576	-1.122	0.007637	0.2176	0.1176	-0.5924	-0.4724	0.4076	0.04763	0.1076	-0.5924	-0.7586	-0.1786	0.1742	0.3176	0.4676		0.6376	0.04417	0.2942	-0.09583	0.6542	0.5242	-0.3124	-0.1258	0.04417	0.06763	-0.5624	0.7014	0.4714	0.4742	0.2376	0.6242	0.2176	0.08763	0.8376	0.8476	0.2414	-0.4924	-1.096	-0.6758
GENE35X	IMAGE:754509	|| MET || Met proto-oncogene (hepatocyte growth factor receptor) || 106003	1		0.4265	0.4465	0.0455	0.2255	0.3655	-0.9045	-0.4245	-0.0245	0.8955	-1.944	-0.0245	0.0255	0.3755	-0.2745		-0.2129	0.2871	0.04649	0.9555	0.4055	1.256	0.3255	0.2565	0.9165	-0.1835	0.6965	1.247	-0.5145	0.5365	0.07649	-0.1245		1.967	0.9671	-0.5235	-0.7245	0.8165	-0.7445	-1.084	2.016	1.676	0.8771	-0.8145	-0.3335	-0.4535
GENE102X	IMAGE:200741	|| KIAA1363 || Arylacetamide deacetylase-like 1 || 220149	1	-0.4113	0.01879	0.3587	-0.8538	-0.3538	-0.2238	-0.5238	-0.4338	-0.3838	0.4362	-3.864	-0.6538	0.2262		-0.2938		0.04004	0.15	0.08879	0.3362	-0.3438	0.5362	0.8862	0.06879	0.03879	-0.04121	0.5887	0.9487	1.256	0.9487	1.329	0.4562	0.1862	0.48	0.28	-0.5013	-0.3338	0.4287	0.6062	-0.1238	-0.2138	1.536	0.16	-0.4738	-0.3413	-0.3513
GENE112X	IMAGE:795498	|| ABHD2 || Abhydrolase domain containing 2 || 118455	1		0.03786		-0.1494	0.1106	0.09057	-0.1794	0.02057	-0.1794	-0.5094	0.5906	0.1606	0.8706	0.9306	0.1806	0.8006	-1.483	-1.373	0.05786	1.31	1.19	0.5406	0.8806			0.08786	0.8779	0.7179	-1.41	0.2579	0.4479	0.3806	0.1306	1.147	1.417		-0.3494	-0.1421	0.8706	0.4106	-0.2794	-1.26	0.02722	1.41	-0.3121	-0.1121
GENE87X	IMAGE:344595	|| KRT25A || Keratin 25A || 117232	1		-0.6275		-0.3935	0.8965	0.4465	-0.2535	0.4265	0.4065	0.3865	-0.2935	-0.5835	0.1965	0.07654	0.3065	-0.9335	-0.983	0.547	-0.3375	1.127	0.3165	-0.1135	1.227	-0.2475		1.093	0.6925	0.8425	-0.6035	0.1125	1.053	0.9265	1.677	-0.763	1.917		-2.143	0.2025	-0.8735	-0.1935	0.3065	0.2465	-0.673	-0.2735	-0.1575	0.2525
GENE73X	IMAGE:841641	|| CCND1 || Cyclin D1 || 104326	1		-0.4745		-0.1983	0.5517	0.2317	0.06171	-0.08829	-0.1683	0.1417	-0.3283	-0.6983	0.02171	0.07171	0.3217	-0.6983	-0.7329	0.3271	-1.525	0.001703	-0.4483	0.4517	0.4217	0.6555	0.3255	0.4055	1.015	1.375	1.172	-0.3545	1.485	0.3717	-0.1583	0.6371	0.1571	0.2255	0.02171	-0.5545	0.2817	1.142	0.6617	1.942	0.1671	0.5817	-0.7245	-0.4545
GENE70X	IMAGE:113856	|| CCND1 || Cyclin D1 || 228984	1				-0.4864	0.3936	0.1436	-0.1664	0.1036	-0.4964	-0.1564	-0.8064	-0.5664	-0.09644	0.01356	0.1836	-0.4864	-0.3514	0.3686	-0.847	-0.1664	-0.4764	0.6536	0.6036	0.823	0.283	0.673	1.083	1.363	0.9736	-0.307	1.593	0.2436	-0.05644	-0.2914	-0.6114	-1.307	0.2136	-1.227	-0.4164	1.214	0.8536	2.014	0.6186	0.6136	-0.537	0.05297
GENE174X	IMAGE:126341	|| MYLK || Myosin, light polypeptide kinase || 102457	1	-0.2004	0.3296	0.02955	0.009224	0.4793	0.05922	-0.2107	0.2093	-0.3607	1.209	-0.7507	-1.121	-0.7007	0.05922	-0.5207	-1.101	-0.2543	0.2857	-0.3804	0.4493		0.5093	0.8393	0.08955	0.3596	0.8496	0.6896	0.5196	0.6793	0.4796	0.1896	0.1093	-0.2407	-0.7543	-0.1943	-0.8004	0.6393	0.5996	0.1293	0.3093	0.1093	1.789	0.7357	-0.1407	0.5896	0.3496
GENE134X	IMAGE:841308	|| MYLK || Myosin, light polypeptide kinase || 118075	1	0.1383	0.7683	0.1383	0.0154	0.3154	0.3354	0.1754	-0.0646	-0.0846	1.065	-0.3446	-0.9746	-0.4246	0.1954	-0.3046	-0.6246	0.2343	0.2043	0.07836	0.1554	0.0654	0.2554	0.4954	0.4783	0.1383	0.7083	0.5983	0.5583	0.4554	0.5683	0.3583	-0.004603	-0.3246	-0.3857	-0.02568	-1.172	0.5454	0.1383	-0.3946	0.4354	-0.004603	1.505	0.6543	-0.2846	0.3583	0.4783
GENE76X	IMAGE:785744	|| MFGE8 || **Milk fat globule-EGF factor 8 protein || 104369	1	1.321	-0.3585		0.2803	1	0.4103	-0.08964	0.7603	-0.04964	1.34	-0.9697	0.4903	1.18	0.2703	0.6203	-0.4997	-1.075	0.3451	-2.079	1.12	-1.06	-0.03964	0.5903	-0.5485		1.001	1.351	1.971	-0.7897	1.031	0.2915	-0.05964	0.07036	-0.1549		-0.1585	-0.6597	-0.3585	1.15	0.6003	1	1.89	1.665	0.1003	-0.6485	-0.7885
GENE157X	IMAGE:1509935	|| SERPINB7 || Serpin peptidase inhibitor, clade B (ovalbumin), member 7 || 310357	1			-0.6453	0.5994	-1.511	-0.2206	-0.9906	0.08938	-1.581	0.1194		-1.191	-0.9506	1.499	0.1994	1.959	-0.7555	0.3845	-0.7953	1.389	1.559	2.259	0.7694	-0.6553	-2.076	1.434	2.484	0.1347	-2.541	2.564	2.834	2.499		-0.4055	0.3145		-4.141	-0.5053		1.329	2.369	2.099	-0.1355	0.1594	-0.8053	-1.076
GENE113X	IMAGE:509641	|| IFITM1 || Interferon induced transmembrane protein 1 (9-27) || 110694	1	-0.7762	-0.8962	-0.1962	-0.5163	-0.5263	0.3737	-0.02627	-0.1463	-0.8263	-0.4763		0.5837	0.8737	0.2437	-0.2263	0.9737	0.4886	-0.2014	-0.4062	0.6837	0.4637	0.1737	0.2837	0.6338	0.5438	0.2738	1.234	0.5938	-0.3163	-0.06627	-0.03627	-0.1663	-0.08627	0.9486	0.9686	0.5838	0.6837	1.244	0.4237	-0.06627	-0.08627	0.7837	-1.011	-0.04627	-0.1562	0.1738
GENE55X	IMAGE:755599	|| IFITM1 || Interferon induced transmembrane protein 1 (9-27) || 102734	1		-1.578	-0.01824	-0.1849	-1.895	0.5651	-0.7149	-1.305	-0.9749	-1.815	-0.5349	0.3251	0.9351	0.6851	-0.3249	2.135	1.557	0.5171	0.08176	0.8051	0.8651	0.3351	-0.2749	0.7517	0.04176	0.2317	1.632	0.9517	-0.3849	0.03176	0.1617	0.005142	-0.1149	1.077	0.5571	0.4017	0.9551	0.9917	1.215	0.7551	-0.08486	1.045	-1.903	0.3851	-0.4083	-0.3383
GENE168X	IMAGE:488431	|| PPM1H || Protein phosphatase 1H (PP2C domain containing) || 105664	1	1.12	-0.01954	0.1004	-0.01893	0.231	0.811	-0.299	-0.09893	0.751	-0.369	-0.008934	0.06107	0.751		0.04107	0.201	0.6271	0.3771	0.9504	0.451	-0.639	0.001066	0.471	-0.2696	0.7004	0.7704	0.5004	-0.6896	-0.459	0.2304	0.6004	0.621	0.281	-0.1529	0.4071	-0.6696	0.291	-1.07	0.121	-0.889	0.561	0.201	0.3171	-0.559	-0.4396	-0.2596
GENE169X	IMAGE:83156	|| HEBP2 || Heme binding protein 2 || 100433	1	-0.6545		-0.6445	0.05972	0.5498	0.6498	0.2898	0.2498	0.4998	0.2398	-0.1702	-0.1002	0.3698	0.6398	0.2798	-0.8402	-0.21		-0.4845	0.009719	-0.4002	0.1198	1.22	0.07546	-0.02454	0.6555	0.6055	0.8055	-1.11	0.5355	0.4155	0.5498	0.2398				-0.1402	-0.6945	-0.02028	0.05972	0.02972	0.4798	0.81	-1.86	0.6255	-0.1645
GENE58X	IMAGE:413148	|| TIPARP || TCDD-inducible poly(ADP-ribose) polymerase || 224512	1		-0.1565	-0.3365	-0.7387	0.8113	-0.06873	-0.1587	-0.01873	0.3713	-0.5987	-0.04873	-0.6287	-0.2887	0.2113	0.5213	0.1513	0.1743	-0.4557	-0.5165	0.2413	0.07127	0.3513	1.171	0.1235	0.4435	1.303	0.3435	1.043	-0.8687	0.3335	0.8435	0.2113	1.261	0.4243	0.6243	-0.6565	-0.03873	-0.2165	1.101	-0.6187	0.7813	1.131	0.5343	-0.01873	-0.5865	-0.6065
GENE36X	IMAGE:324205	|| CTSB || Cathepsin B || 108860	1	-1.67	-0.01998	-0.61	-0.05535	0.08465	0.3946	0.01465	-0.5954	0.6146	0.4446	-0.5654	0.4546	0.9846	-0.2054	0.2146	0.8246	-0.37	0.16	-0.24	0.8946	0.8046	-0.6154	-0.1754	0.36	0.41	0.4	1.19	0.55	0.4046	0.27	0.89	0.1046	0.6346	0.46	0.85	0.97	-0.3754	0.86	0.3046	-0.5954	0.5446	-0.7154	-1.09	-0.1054	-0.61	-0.32
GENE114X	IMAGE:767181	|| MOXD1 || Monooxygenase, DBH-like 1 || 103586	1	-2.076	0.3636	-0.2464	0.7834	1.164	-0.2666	0.4634	0.9034	0.9334	1.114		-0.6266	-0.01656	0.1234	0.8634	0.3134	-0.0272	-0.9172	0.7536	0.8134	0.1234	0.7534	0.8234	-0.2964	1.274	0.05369	-0.04631	1.154	0.1934	1.844	0.5736	-0.6166	1.274	0.5528	0.8028	0.9536	-0.6866	-0.4564	1.124	0.05344	-0.4066	0.2034	-0.0872	0.003437	-0.3664	-0.2964
GENE101X	IMAGE:757961	|| STX3A || Syntaxin 3A || 120587	1		0.179	0.219	0.7261	1.466	1.686	0.5861	0.5361	0.6161	1.676	0.6161	-0.4139	-0.2239	0.9161	0.1961	0.3861	-0.4957	-0.3057	0.139	0.2261	0.3561	0.3061	0.4861	-0.321	-0.381	1.229	1.249	0.619	-0.4939	0.679	1.189	0.6361	1.416	0.9743	0.6643		0.3161	-0.381	-1.254	-0.1139	-0.5139	1.346	-0.2157	0.2961	0.579	-0.121
GENE29X	IMAGE:813266	|| FHL1 || Four and a half LIM domains 1 || 107074	1	0.9918	0.9318	0.6818	1.13	1.35	1.76	1.03	0.8506	0.9706	1.92	0.9906	-0.6894	0.04058	1.21	0.5406	0.6806	-0.05991	-0.2399	-0.2182	-0.2994	0.4706	0.3806	0.2806	-0.1682	0.7018	1.652	1.282	0.8618	-0.1294	-0.07824	1.462	1.25	1.57	0.2501	0.6901	-0.5882	0.5806	-0.3982	-1.98	0.1806	-0.6294	1.29	0.09009	0.2106	0.09176	-0.1182
GENE67X	IMAGE:32299	|| IMPA2 || Inositol(myo)-1(or 4)-monophosphatase 2 || 105550	1	-1.352	-0.1417	1.058	0.3846	1.065	0.1146	0.8346	1.045	0.6146	1.045	0.1346	0.5346	0.8846	0.5946	0.05458	0.6446		-1.417	-0.2717	0.2846	0.7846	1.335	0.2746	1.068	0.6983	1.038	1.888	0.8983	1.205	0.008218	-1.342	0.2846	1.865	0.5633	0.8533		0.4746	1.488	0.7646	0.2646	-1.465	-1.505		-1.385	-0.6817	-0.9217
GENE160X	IMAGE:1892897	|| MASP1 || Mannan-binding lectin serine peptidase 1 (C4/C2 activating component of Ra-reactive factor) || 314518	1	-0.1713	0.3187	1.059	-0.02196	1.618	0.878	0.608	0.928	0.628	0.338	-0.362	0.578	1.198	1.248	0.448	0.978	0.4829	0.9929	0.2287	1.648	2.408	2.058	1.808	-0.5713	0.2487	1.919	2.129	0.3187	3.268	0.6887	-0.6113	1.808	2.358	0.9429	1.313	2.679	1.748	1.019	1.518	-2.012	-2.592	-1.452	-2.607	-4.052	-0.2113	0.1387
GENE181X	IMAGE:261194	|| CaMKIINalpha || Calcium/calmodulin-dependent protein kinase II inhibitor 1 || 106874	1	-0.09339	0.5666	0.4066	-0.1233	1.287	1.017	0.5767	1.117	0.7767	0.5467	1.137	0.5267	1.097	0.7867	0.07677	0.3767	-0.2472	-0.6072	0.3566	1.087	0.5167	1.007	1.357	0.3866	0.5466	0.9866	0.1766	-0.5634	0.5567	1.607	-0.05339	0.1367	1.127	1.063	1.353	0.07661	0.8267	0.7566	0.6267	0.4667	-0.4433	0.006768	-0.0972	-0.9033	-0.003394	0.1966
GENE5X	IMAGE:70500	|| TBX3 || T-box 3 (ulnar mammary syndrome) || 118130	1		0.7428	0.3028	0.07931	0.5093	0.9393	0.7193	0.5493	-0.1107	-0.1207	0.8493	1.009	1.679	0.7793	0.7093	1.379	1.095	0.4551	0.4028	0.4893	0.4493	1.039	1.479	0.6028	1.013	0.7728	0.4628	-0.2372	0.3793	1.453	0.5928		1.729	0.1651		0.4228	0.3193	0.3828	1.759	-1.131	0.4693	0.4293	-0.5549	-1.281	-0.6072	-0.8172
GENE57X	IMAGE:785821	|| CDC42EP4 || CDC42 effector protein (Rho GTPase binding) 4 || 105491	1		0.3735	0.6135	0.3159	0.4959	0.8659	0.9459	0.6359	0.9759	0.3659	0.1959	0.5959	0.9159	0.6559	0.5159	0.9659	0.5917	-0.1083	-0.2865	0.5159	0.4259	0.4559	-0.6941	0.9635	0.6635	0.4735	0.6135	0.02346	0.4559	0.2835	-0.3965	-0.01417	-0.2241	0.2917	0.9317	1.903	0.7659	0.1435	-0.02417	-0.2941	-0.9541	-0.4341	-1.248	-0.5741	-0.4965	0.1335
GENE47X	IMAGE:666707	|| C9orf47 || Endothelial differentiation, sphingolipid G-protein-coupled receptor, 3 || 113461	1	2.489	1.899		0.4154	1.426	2.366	1.556	1.536	2.046	0.6254	1.166	2.036		0.7754	1.566	2.426	1.533	0.9727	1.859	0.5354	1.156	0.3854	0.04534	-0.3215	0.5785	0.2285	1.359	-0.1615	1.896	0.5985	-0.6115	0.5354	0.2054	-1.157	0.04264	1.959	2.556	1.009	0.1354	-2.554	-2.934	-2.204	-0.3073	-1.584	-0.5015	-0.1815
GENE45X	IMAGE:1706610	|| CCRL1 || Chemokine (C-C motif) receptor-like 1 || 314908	1	0.5084	1.178		1.225	-0.2148	1.895	0.2852	1.155	0.8052	0.5752	1.325	0.6252	0.8152	2.995	1.435	2.165			-0.7716	0.5552	1.385	0.6152		0.6684	0.4984	1.278	0.5184	-0.5216	-2.045	1.468	1.078	1.795	1.875			-0.4316		1.208	1.475	-0.4848	-2.015	-1.875	-1.943	-0.7548	0.04834	0.07834
GENE17X	IMAGE:322643	|| SQRDL || Sulfide quinone reductase-like (yeast) || 103086	1		0.4173		0.3667	-0.04335	0.2767	0.2767	0.4367	0.3267	0.02665	0.4267	0.03665	0.4467	0.4767	0.2567	1.127	-0.1286	0.1014	-1.723	0.8067	1.177	0.2667	0.2367	0.9673	0.6173	0.5373	1.457	0.4473	1.627	0.3873	0.4273		0.1767	1.481	1.281	0.7373	1.257	0.007251	-0.08335	0.2867	-1.223	-1.433	-1.359		-0.3927	-0.2727
GENE173X	IMAGE:245330	|| LOC492304 || Putative insulin-like growth factor II associated protein || 116829	1	1.614	1.224	2.924	1.353	1.093	2.173	2.513	1.883	1.963	1.523	2.973	1.843	2.383	2.223	0.3428	0.7928	2.456	0.8956	-0.6564	1.013	1.703	1.963	1.113	2.294	1.534	2.764	1.944	-0.3964	0.1528	-1.196	-0.5764	1.353	1.163	0.3256	0.1156	0.2436	2.003	-2.386	-2.647	0.4128	-0.3572	-1.527	-0.8944	1.033	-0.8164	-1.026
GENE167X	IMAGE:296448	|| IGF2 || Insulin-like growth factor 2 (somatomedin A) || 107467	1	1.795	1.345	2.605	1.677	1.437	2.397	2.987	2.107	2.037	1.497	3.687	2.347	2.747	2.437	0.4367	1.007	1.747	0.3466	-0.5751	1.117	2.117	1.857	1.637	2.905	1.845	3.135	2.095	-0.3651	0.1067	-1.525	-0.7751		1.237	-0.5634	-0.2534	0.6049	2.447	-2.755	-4.103	0.6767	-0.7733		-1.453	1.567	-0.7051	-1.115
GENE51X	IMAGE:52222	|| IGF2 || Insulin-like growth factor 2 (somatomedin A) || 111924	1	0.9126	-0.3974	1.063	0.7844	0.4044	1.534	2.114	1.104	1.374	1.034	1.954		1.834	1.364	0.1144	0.3344	1.131	0.7415	-0.7774	0.3944	1.004	1.354	0.8944	1.083	0.6526	1.663	0.8226	0.5626	0.03431	-0.3574	-0.5474	1.034	1.024	-0.8985	0.01149	0.4526	2.134	-0.1074	-1.896	0.5444	-0.3656	-0.9356	0.05149	-0.5356	-0.4674	-0.2474
GENE184X	IMAGE:80226	|| NXN || **Nucleoredoxin || 99548	1		-1.403		-0.3559	0.3541	0.1041	0.1241	0.4641	-0.2059	0.1641	-0.2059	-0.1559	0.5341	0.8941	-0.05581	0.3341	0.3357	-0.1143	-0.7527	0.8741	0.4441	0.3241	1.234	0.4573	0.4973	0.5273	0.4273	0.4373	0.1541	0.06731	0.4473	0.09419	0.8841	0.1357	0.4357	0.5073	-0.4059	1.447	-0.08581	-0.09581	0.3741	0.5841	-0.3543	0.3341	-1.713	-1.063
GENE16X	IMAGE:525926	|| SDC1 || Syndecan 1 || 119785	1	-1.663	0.3464	0.6264	0.3245	-0.01547	0.5645	0.5745	0.4145	-0.3055	1.105	-0.7155	-0.4455	0.06453	1.015	0.1945	1.555	-0.1181	0.0519	-0.7836	0.9145	0.8445	1.685	0.7545	0.8764	0.6864	0.4964	1.477	1.017	0.6545	1.037	0.1464	0.5545	-1.415	1.072	-0.1481		-1.245	0.3864	1.015	1.245	0.8345	0.4145	-0.8581	-0.1355	-0.4836	-0.2636
GENE92X	IMAGE:82421	|| CD44 || CD44 antigen (homing function and Indian blood group system) || 309391	1	-1.068	-0.2075	-0.09747	-0.2956	0.1644	0.2344	0.004416	0.3244	-0.2456	-0.1556	-0.02558	-0.1156	0.4144	0.04442	-0.2256	0.9044	0.06574	-0.1543	0.4125	0.01442	0.4744	0.3944	-0.1656	0.5425	0.2725	-0.01747	0.6025	0.03253	1.464	0.7225	0.6125	0.1344	0.1444	0.8157	0.9057	0.4125	0.1544	0.2325	0.3744	0.6244	0.5044	0.1844	-0.6243	-0.3056	-0.1975	-0.2975
GENE53X	IMAGE:782811	|| HMGA1 || High mobility group AT-hook 1 || 109301	1		-0.09863	0.2114	-0.1597	-0.2397	0.7003	0.4503	0.2303	0.1703	0.3703	-0.2497	-0.2297	0.4303	-0.009686	0.09031	1.3	0.02578	-0.6642	0.4214	0.9003	1.05	1.38	0.6603	0.6314	1.051	-0.4786	1.061	1.211	1.61	0.1914	-0.3586	0.8203	0.2203	1.436	1.746	1.491	-0.9297	1.001	0.3803	-0.2297	0.4003	0.1503	-0.9342	0.7403	-1.099	-0.7386
GENE144X	IMAGE:1704155	|| IER5 || Immediate early response 5 || 311516	1		-0.2318	-0.4318	-0.4024	0.2576	0.3276	0.05751	-0.1124	-0.3924	-0.2324	-0.5524	-0.1624	0.3976	0.1276	-0.3124	0.2176	-0.6317		-0.6618	0.3676	0.007515	0.5276	0.9876	0.1682	0.4382	0.7982	0.5082	0.1182	-0.03249	0.5482	0.4682	-0.2324	0.3976	-0.04172	-0.05172		-0.7124	0.5782	0.5976	0.4876	0.6176	0.5076	0.09828	1.058	-0.1618	-0.1518
GENE124X	IMAGE:470621	|| CDK7 || **Cyclin-dependent kinase 7 (MO15 homolog, Xenopus laevis, cdk-activating kinase) || 104251	1	-0.3808	0.08922	0.5092	0.2593	1.039	1.229	0.8693	0.1093	-0.1907	-0.3207	-1.301	0.2693	0.8793	0.6493	1.199	0.1393	0.06862	-0.4914	-1.261	2.209	0.3693	1.579	1.609	-0.2708	0.2292	0.5492	0.5592	0.7892	0.04932	0.7992	0.6892	0.5993	-0.2007	-0.01138	-0.1014	-0.4508	-2.101	0.5892	1.189	0.4193	2.239	2.309	0.7186	0.7793	-0.2708	-0.7008
GENE14X	IMAGE:491565	|| CITED2 || Cbp/p300-interacting transactivator, with Glu/Asp-rich carboxy-terminal domain, 2 || 110083	1	-1.015	-1.015	-0.5745	0.08934	0.4594	0.3594	-0.3906	0.02934	0.07934	0.5794	-0.3806	-0.4506	0.2394	0.3894	-0.1006	-0.6306	-1.176	-0.3556	-0.3745	0.8994	0.5194	1.429	1.919	0.4555	0.4755	1.005	1.065	0.7655	-0.3206	0.1255	0.5655	0.4994	-0.4106	0.5244	0.7244	0.2455	-1.841	0.6855	0.7894	0.7994	1.729	1.239	0.08436	0.2594	-0.6945	-0.1045
GENE127X	IMAGE:2298710	|| TRIM16 || Similar to tripartite motif-containing 16; estrogen-responsive B box protein || 318576	1		-0.5365	0.09346		-0.1658	0.2442	-0.05585	-0.1858	-0.1758		0.3442	-0.7058	-0.04585	0.1542	0.8942	0.5942	0.1286	-0.5514	-0.2665	0.3342	0.6142	0.5742	0.7442	0.6335	0.1535	0.5835	0.9335	0.3835	0.7342	-0.03654	0.5335	1.064		0.1986	1.319	-0.04654	-0.08585	-0.6565	0.9942	0.5542	-0.2258	0.1042	0.1686	0.2142	-0.4465	0.07346
GENE62X	IMAGE:2073299	|| C6orf32 || Chromosome 6 open reading frame 32 || 191208	1	-0.8391	0.6909	-0.2691	1.301	0.6205	0.7305	0.8205	0.2005		0.4205	-0.5495	0.2905	-0.2595	1.431	0.9405		0.3399	-0.1401	-0.1291	0.5705	0.7105		1.581	-0.4991	0.4309	0.7409	1.121	0.4309	-0.2195	0.9609	0.9809	0.9505	1.981	0.4299	1.12		-0.4095		1.081		-0.1095	0.5705	-0.3101		-0.05916
GENE156X	IMAGE:877782	|| || Full-length cDNA clone CS0DL005YI17 of B cells (Ramos cell line) Cot 25-normalized of Homo sapiens (human) || 113573	1		-0.5518		0.05487	0.1449	0.1649	0.3549	0.03487	0.4749	-0.4351	0.2449	-0.3351	0.2549	0.6149	0.6049	0.6849	0.825	0.635	-0.8018	0.4149	0.6549	0.9049	0.06487	0.4482	0.4782		0.6182	0.3482	0.2149	0.8082	0.9182	0.4649	0.1149	0.485	1.995		-0.2751		0.6749	0.7049	0.06487	-0.05513	-1.435	0.6549	-0.6918	-0.7818
GENE149X	IMAGE:307069	|| ALDH3B1 || Aldehyde dehydrogenase 3 family, member B1 || 111760	1		0.03203	-0.618	0.2822	0.7622	0.1422	0.8022	0.1722	0.2122	-0.1778	-0.5878	0.5922	0.4522	2.092	0.5422	0.7022	0.6629	0.7629	-0.168	0.3722	0.2522	0.1422	0.7122	0.002031	0.362	0.232	1.072	0.302	0.5722		1.272		-0.3378	1.183	1.793		0.2422	-0.908	0.8522	0.7822	-0.2178	0.6522	-0.4971	0.1422	0.112
GENE89X	IMAGE:781505	|| C10orf45 || Chromosome 10 open reading frame 45 || 102654	1	0.004199	1.304	0.7242	-0.4259	0.1541	0.5741	0.3641	0.4741	0.5041	0.1241	0.6941	0.7241	0.7441	0.6941	-0.7959	0.8241			0.6842	0.4241	-0.06582	0.3041	0.4141	0.6842	0.3642	0.3342	0.7542	0.3042	0.9341	0.1242	0.0542	-0.4159	0.6941			-0.4758	0.6941	-0.2258	0.3141	0.03418	1.044	1.044	0.1167	-0.5459	-0.2158	-0.1858
GENE90X	IMAGE:1492287	|| NS5ATP13TP2 || NS5ATP13TP2 protein || 224408	1	0.3909	0.03085		0.1239	-0.6661	0.5639	0.5539	0.4339	0.5539	-0.006119	-0.2461	0.5739	1.294	-0.09612	0.5439	-0.1561	0.8383	0.7083	0.3309	0.9539	1.074	0.6739	0.7939	0.1509	0.4509	0.5109	0.5009	1.021	0.8439	1.341	-0.8691	0.2839	-0.1461	1.578	0.5783	1.991	-0.8261	0.4609	0.5939	-1.046	1.084	1.314	-0.8817	-0.6061	-0.8091	-0.9391
GENE121X	IMAGE:291623	|| MITF || Microphthalmia-associated transcription factor || 119269	1		1.565	1.195	-0.1133	-0.1133	0.7067	0.7167	0.1467	-0.0633	0.2367	0.3567	0.4167	0.9067	0.2367	-0.0933	0.0367	0.8642	1.084	1.355	0.7767	0.3467	0.7167	0.5667	-0.8353	-0.09527	0.1347	0.4747	-0.4953	0.7967	0.8947	-0.3553	0.0167	0.0867	-0.2758	-0.6158	0.6747	0.5567	0.3747	-0.3733	-0.2833	-0.2633	-0.0333	0.5442	-0.2933	-0.8553	-0.6153
GENE18X	IMAGE:1587065	|| RPESP || RPE-spondin || 306914	1	1.38	2.5	0.7596	0.7422	0.07212	1.012	1.402	0.4622	2.782	1.882	0.1722	2.532	2.272	-0.2178		1.922	0.9933	0.3733	0.09954	1.552	-0.1478		0.05212	0.009541	-0.7404	3.39	1.96	2.69	-1.928	0.9696	-1.61	-1.098	-0.6078	-0.5667	0.09329	0.8296	0.5722	1.31	-0.7378	-0.9978	0.5922	-1.058	-2.717	-1.988	-1.75	-0.7804
GENE110X	IMAGE:75886	|| || ACA24 snoRNA gene || 225480	1		-0.4612		0.2259	0.6459	0.6259	0.6359	0.7259	0.4559	0.07582	0.5959	0.7859	1.176	0.06582	-0.1941	0.01582	0.2186	-0.2014	-0.6712	0.03582	0.4359	-0.3541	0.1159	1.019	0.4188	-0.2412	0.6488	0.3588	0.05582	0.09879	0.8588	-0.05418	-0.07418	0.2586	0.2686		-0.2941		0.7959	0.5859	0.2559	-1.004	-0.1514	0.3859	-0.2712	-0.6512
GENE13X	IMAGE:397488	|| TBX3 || T-box 3 (ulnar mammary syndrome) || 226783	1	0.4858	0.01585	1.306	-0.2947	0.3853	0.6153	0.1053	0.2753	-0.2747	-0.03469			0.4053	0.2453	0.4453	1.025	0.5957	0.3957	0.1758	0.005312	0.5053		0.9453	1.016	0.9058	0.9458	0.5758	-0.2742	0.4653	1.306	0.6358	0.4153	0.9353	0.2657	0.6057	0.5858		1.006	1.435	-1.015	-0.1347	0.6153	-0.1543	0.5853	-1.064	-1.004
GENE75X	IMAGE:773443	|| || Arylsulfatase I || 99416	1		1.003		0.5432	0.7232	0.8932	0.7432	0.9032	1.363	1.143	-0.1168	-0.4968	-0.1468	0.9132	0.8132	0.4432	0.5825		-0.7171	-0.0068	-0.3268	0.5032	0.0232	0.5129	1.383	1.293	1.703	0.3729	1.033	-0.6671	-0.1671	0.6432	0.7832	1.462	2.392		0.1132		-1.097	-0.4968	-0.0868	-0.8068	-4.438	-0.7668	-0.7571
GENE31X	IMAGE:346643	|| ANXA11 || Annexin A11 || 111402	1	0.3191	0.9591		0.4621	-0.3679	-0.02796	0.9421	-0.1079	1.402	0.4621	0.4421	0.2221	0.2821	0.7521	0.6621		0.385	-0.875	0.04908	-1.038	-0.08796	-0.1279	-0.4279	0.2391	0.3391	1.139	0.4291	0.1391	-0.2979	0.2591	0.7091	0.8921	0.7121	0.435	1.665	1.869	0.1521	-0.5609	-0.04796	0.02204	-0.5679	-1.268	-1.895	0.05204	0.2191	-0.1909
GENE9X	IMAGE:824124	|| MTMR1 || Myotubularin related protein 1 || 225871	1		0.3211		0.4259	-0.2141	-0.3841	0.6559	-0.3141	0.4459	0.6559	0.2059	-0.3641	-0.07418	1.656	0.8059	0.3459	0.5683	0.4583	-0.3489	-0.6941	-0.2041	0.1059	-1.104	0.3611		0.7311	0.8211	0.4311	0.3559	0.3511	0.2011	0.03582	0.1259	-0.1417	0.7483		-0.1841		0.005821	0.7859	-0.1041	-0.02418	-1.012	-0.3541	-0.5189	-0.2089
GENE7X	IMAGE:71087	|| MAFF || V-maf musculoaponeurotic fibrosarcoma oncogene homolog F (avian) || 120921	1		-0.4933		-0.09952	0.2705	0.7405	0.1805	0.3805	0.3805	0.1805	-0.1795	-0.6095	-0.3295	-0.5995	0.09048	-0.1595	0.02999	0.009989	-0.5833	-0.4395	-0.08952	0.1405	0.3405	0.8967	0.9767	1.027	1.017	0.6467	-0.1795	0.01666	0.8467	0.09048	1.01	0.6	1.1		-0.09952	-0.3833	-0.1595	-0.1095	0.5205	0.1105	-1.96	-0.1195	0.2367	-0.04334
GENE136X	IMAGE:809567	|| FLOT1 || Flotillin 1 || 117604	1	-0.2808	0.2892	0.2792	-0.311	0.299	0.609	0.119	0.299	0.149	0.249	0.389	0.169	0.979	-0.01099	-0.141	0.07901	-0.4171	-0.3271	-0.5708	0.359	0.219	0.639	0.689	0.1692	0.2592	0.1992	0.5392	0.7292	0.629	0.08916	0.3992	0.419	0.05901	2.343	1.313	0.6092	-0.02099	-0.3608	-0.321	-0.331	-0.07099	0.139	0.4629	0.07901	-0.1008	-0.07084
GENE54X	IMAGE:1556151	|| ECH1 || Enoyl Coenzyme A hydratase 1, peroxisomal || 310464	1	-0.8638	-0.4238	0.3262	-0.2015	0.06857	0.3785	0.2485	-0.1115	0.01857	-0.01143	-0.1915	-0.09143	0.2185	-0.4315	-0.2315	-0.2115	0.6329	1.043	-2.004	-0.06143	-0.3615	-0.1715	0.2485	0.9962	0.7062	0.6162	1.126	0.9962	-0.04143	-0.3138	0.5162	-0.3415	0.08857	1.063	1.213	0.2462	0.1585	-0.08372	0.3785	-0.4815	-0.01143	-0.5615	0.002883	0.1885	-0.4838	-0.4138
GENE165X	IMAGE:898305	|| NBL1 || Neuroblastoma, suppression of tumorigenicity 1 || 103873	1		0.4343	-0.5057	-0.6664	0.2336	0.3036	-0.6064	-0.01635	-0.2164	0.02365	-1.036	-0.2864	-0.4364	-0.5764	-0.4264	0.3036	0.8871	1.137	-0.8157	0.3136	-0.2364	0.4136	0.5836	-0.1757	0.02439	0.6443	1.124	0.1543	0.2836	0.5643	1.074		0.5636	1.387	1.657	0.2343	0.4536	-0.07561	0.8836	-0.3464	0.6636		-2.033	-0.4964	-0.6357	-0.4057
GENE154X	IMAGE:195051	|| MID1IP1 || MID1 interacting protein 1 (gastrulation specific G12-like (zebrafish)) || 100174	1		-0.0241		0.1261	0.2261	0.1761	0.09609	0.1061	-0.3139	0.07609	-0.1439	0.1061	0.2961	-0.1939	-0.5639	-0.04391	0.4529	0.6729	-0.0941	0.2761	0.01609	0.3561	0.4561	0.5459	0.8359	0.6159	0.9959	0.1259	-0.07391	0.2859	0.0359	-0.3639	0.5261	1.293	1.353	0.0359	0.1261	-0.0141	-0.2939	-0.8539	0.06609	-0.3939	-1.277	0.03609	0.0159	-0.2041
GENE182X	IMAGE:809466	|| TOMM40 || Translocase of outer mitochondrial membrane 40 homolog (yeast) || 119361	1		0.3085		0.2835	-0.03649		-0.08649	-0.2465	-0.3065	0.4335	-0.6065	-0.02649	0.4035	-0.04649	-0.3065	-0.1365	0.4986	0.7886	0.4385	0.8535	-0.4665	0.1835	0.4735	0.2685	0.2585	0.2885	0.9885	0.8185	-0.3165	0.4085	-0.1015	-0.3265	0.02351	0.4886	2.759		0.2635		-0.09649	-1.517	0.3835	0.3135	-0.4114	0.04351	-0.01149	-0.3915
GENE24X	IMAGE:810625	|| ANK1 || Ankyrin 1, erythrocytic || 112116	1		0.6795	0.1795	-0.2829	0.3671	0.1871	0.1171	0.3771	-0.2929	0.1271	-0.1729	-0.3329	0.4771	0.0571	-0.0729	-0.3329	0.7785	1.159	0.8995	0.2571	-0.1329	0.4371	0.6871	-0.01051	0.1595	1.15	0.6995	0.6795	-0.5029	0.6195	1.13	-0.3329	-0.7329	1.399	1.259	-0.8905	-0.4229	-1.11		0.1471	0.2771	0.3271	-0.5815	-0.2029	-0.09051	-0.5105
GENE60X	IMAGE:66852	|| || || 309646	1	-0.7087	-0.2787	-0.7687	0.1095	0.5395	0.1095	-0.0005029	0.1195	0.3295	0.5495	-0.0905	-1.19		0.0995	0.1295	-1.36	-0.5917	0.9283	-0.6287	0.4395	-0.2905	0.4295	0.6295	0.1113	0.6113	0.5013	0.7413	1.861	0.2095	0.0813	1.051	-0.0305	0.2795	2.848	1.178		-0.8405	0.3213	-0.5005	0.0595	0.5695	1.53		-1.38	-0.4887	0.4713
GENE74X	IMAGE:50882	|| ECE1 || **Endothelin converting enzyme 1 || 104921	1	-0.6213	-0.6913		-0.5049	0.4351	0.4151	0.3551	0.06514	0.1251	0.01514	-0.3249	-0.3949	-0.1249	-0.3549	-0.01486	0.02514	1.142		-0.8413	0.7651	0.2051	0.5151	0.7751	0.4287	0.3387	0.2987	0.9787	0.7887	0.4951	0.4487	0.2587	-0.07486	0.8551	2.522		1.099	0.07514	0.6487	0.7351	-0.3949	0.2651	0.6151	-4.178	-0.8049	0.1087	-0.7813
GENE22X	IMAGE:769868	|| DPP3 || Dipeptidylpeptidase 3 || 221923	1	-1.23	0.05999	-0.31	0.1778	-0.09221	0.007799	-0.04221	-0.08221	-0.3722	0.3278	-0.8922	-0.3222	0.3178	0.4078	0.4578	-0.2622	0.565	1.685	-0.32	0.5278	-0.3522	0.3078	0.7478	0.62	0.35	0.44	0.76	0.99	0.4378	0.45	0.33	-0.3022	-1.012	2.585			0.2578		-0.1122	0.06779	-0.1822	1.078	-4.835	0.1878
GENE115X	IMAGE:306924	|| || Transcribed locus || 247886	1	-1.02	-0.32	-0.78	0.08392	0.06392	0.1939	0.05392	0.1339	0.3939	-0.04608	-0.08608	-0.3861	0.1839	0.4539	0.4539	0.07392	1.264	1.054	0.18	0.04392	0.1939	0.6439	0.09392	0.34	0.19	0.58	1.07	-0.02998	-0.1761	0.32	0.43	-0.1561	0.6839	-0.005694	0.1043	0.23	-0.2861	0.33	0.04392	-0.7661	-0.06608	-0.2161	-1.016	-1.706	-0.12	-0.44
GENE188X	IMAGE:825343	|| || **Transcribed locus, moderately similar to NP_066288.2 suppressin [Homo sapiens] || 307703	1	-0.5522	0.3778	0.8078	0.391	0.961	0.881	0.371	0.601		0.261	0.251	0.371	0.621	0.481	-0.169	0.271	1.617	1.917	-1.252	0.151	-0.409	-0.339	-0.699	0.4178	0.7278	1.058	1.238	1.098	0.541	-0.4722	-0.09216	-0.109	-0.209	-0.06285	0.2371		0.881	0.2778	-0.279	0.09104	0.541		-0.8329	-0.659	0.3778	0.3778
GENE164X	IMAGE:296140	|| MGC15887 || Family with sequence similarity 89, member A || 104884	1		-0.4806		0.6236	0.6536	0.5936	0.7236	0.2836	1.834	0.1336	0.1336	0.3236	0.4336	0.2036	-0.2764	0.8536	0.49	1.18	-0.3106	0.02358	-0.2264	-0.1064	-0.1864	0.6694	0.9794	1.039	1.239	0.9394	0.6736	0.1594	0.0894	0.7036	-1.396	0.009991	0.08999		0.9736		-0.5264	-0.02642	-0.1064	-0.03642	-1.88		0.6994	0.2494
GENE94X	IMAGE:781139	|| ABCC3 || ATP-binding cassette, sub-family C (CFTR/MRP), member 3 || 117813	1		-1.14	0.8299	-0.1745	0.2255	0.5955	0.5455	0.3255	0.5955	-0.03444	0.1955	0.4555	0.3055	-0.1745	1.736	0.7555	0.3649		-0.8901	0.4155	0.2955	1.046	0.7355	0.9799	-0.02005	1.33	1.44	0.8499	-1.024	-0.03005	0.7999	0.6255	1.076	1.635			-0.7545	-0.5601	0.6855	-0.2845	0.3355	-0.2845	-2.145	-1.924	-0.3301	-0.1001
GENE81X	IMAGE:489668	|| GJA7 || Gap junction protein, alpha 7, 45kDa (connexin 45) || 226632	1		0.3777		-0.6497	0.7703		-0.6097	-0.7097	-0.1297	0.1503	-0.4297	-0.6597	-0.1397	0.4003	0.6603	0.2903	0.3329	-0.5671	0.7177	0.3403	0.4303	0.9303	1.41	0.8177	0.9077	-0.6323	0.6677	0.4577	-0.1297	0.2377	0.4077	0.4003	0.8603	-0.5371	0.05285	0.1977	0.3103	0.9877	-1.24	0.5503	0.8503	0.2103	0.4929	0.2503	-1.372	-0.7423
GENE162X	IMAGE:1892599	|| || || 316776	1	-1.08	0.06952		-0.2427	-0.002775	0.02722		-0.09278	0.4873	0.5673	0.01722	-0.3527	-0.1527	-0.1027	0.7273		0.03995	-0.37	-0.9104	-0.7827	-0.2727		0.2373	-0.0004826	0.8796	0.5296	1.21	-0.09048	-0.2527	0.4696	1.02	-0.04278		0.08995	1.03	-0.3804	-0.4127	0.4596	0.02722	0.9573	-0.06278	-0.1227	-0.23	-0.002775	-0.1304	-0.5804
GENE109X	IMAGE:511210	|| LOC374920 || Hypothetical protein LOC374920 || 104576	1		0.1272	0.09724	-0.1722	-0.1222	0.1278	-0.04218	0.04782	0.3678	-0.2722	0.4278	-0.3522	-0.02218	0.2878	0.9478	0.2178	0.8743	-3.266	0.3772	0.02782	-0.1622	0.2678	0.5878	0.7472	0.2972		0.2472	0.3872	-0.7622	0.4472	0.6472	0.4278	0.1378	-0.6757	1.114		0.1378		0.5478	1.048	0.4178	-0.2922	0.9043	0.06782	-0.1428	0.1272
GENE196X	IMAGE:469954	|| PRKCA || Protein kinase C, alpha || 106729	1		0.2586		0.3585	0.2885	0.3785	0.2985	0.1985	0.5585	0.4485	-0.5215	-0.3715	1.109	0.5285	0.1385	-0.4815	0.1571	1.147	-0.07144	0.1085	-0.2015	-0.06147	0.5585	-0.3914	0.5386	-0.06144	0.8386	0.4386	-0.07147	1.049	1.589	0.2285	-0.3415	-1.113	-0.8329	-0.4214	0.4385		-0.03147	-0.4115	0.1585	-0.2515	0.3371	-0.9615	-0.05144	-0.3914
GENE99X	IMAGE:324749	|| ZHX3 || Zinc fingers and homeoboxes 3 || 99595	1	1.016	0.6157	-0.8943	-0.05817	0.1518		0.1318	-0.1582	0.6318	-0.2682	-0.1982	-0.04817	0.1018	0.2118	1.072	-0.4282	0.8457	0.7657	-0.7143		-0.6682	0.05183	-1.108	0.2157	0.06564	0.7357	0.6057	0.1557	-0.5282	0.7957	0.6357	0.01183	0.5018	-0.7543	0.2157		-0.6982	-0.9243	0.3518	0.1018	0.09183	0.5818	-0.4143	-0.1582	0.09564	-0.1943
GENE50X	IMAGE:1493218	|| FHOD3 || Formin homology 2 domain containing 3 || 307257	1	0.5763	-0.2237	-0.3437	-0.2337	0.6763	0.6463	-0.4137	-0.0437	0.1563	0.4263	0.2863	0.3963	0.9563	1.596	0.9163	-0.0137	0.7901	0.6101	-1.874	-0.7037	-2.364		-0.2937	-0.6937	0.1563	1.636	1.406	0.7363	-0.1537	0.5763	1.286	0.6663	0.4763	-0.9499	0.01005		-0.7037		-0.8137	1.136	-0.1037	-0.4737	-0.6099	-0.6537	0.2063	-0.2337
GENE171X	IMAGE:754455	|| C3orf6 || Chromosome 3 open reading frame 6 || 118066	1	-0.3471	0.7029	0.2729	0.1615	0.3015	-0.09853	-0.2385	-0.2185	1.221	-0.2685	-0.2985	-0.7585	0.3015	3.051	0.3815	-0.2885	0.1757	0.2257	0.6829	-0.6885	-0.1185	0.7015	-1.069	0.3729	0.2729	1.083	0.4629	0.2129	-0.1885	-0.4171	0.7829	0.3115	-0.6585	-0.5743	-0.06428	-0.8671	0.4615	-0.3371	-0.3485	0.5515	0.3515	-0.03853	-0.5343	-0.2385	-0.1671	-0.09707
GENE68X	IMAGE:206052	|| C3orf6 || Chromosome 3 open reading frame 6 || 112415	1		0.8787	-0.02133	1.286	0.4059	0.3859	-0.3641	0.3959	1.096	-0.4441	0.3059	-0.5941	-0.3141	1.946	0.7359	0.1659	0.5743	0.1443	0.6387	-0.06413	0.2459	-0.04413	0.3259	0.07867	0.2887	1.319	0.5787	0.1487	-0.3141	0.08867	1.039	0.5459	-0.9941	-0.6757	0.3643	-1.021	-0.4341	-0.2613	0.1259	0.4659	-0.4041	0.4659	-0.1157		-0.1513	-0.1513
GENE175X	IMAGE:223483	|| DUSP1 || Dual specificity phosphatase 1 || 113326	1	1.692	-0.1483		0.2851	-0.3549	0.4351	0.2051	0.4451	0.3651	0.7151	-0.5049	-0.2449	1.055	0.5951	0.3351	-0.2649	-0.3871	-0.7771	0.03176	0.7451	-0.2749	0.03514	0.6151	0.1817	0.2917	0.06176	0.08176	0.3617	-0.3449	0.1917	-0.02824	0.1351	-0.2749	0.5129	0.2629	0.08176	0.8851	0.001758	-0.9749	-0.3049	-0.03486	-1.335	0.01288	-1.415	-0.4883	0.001758
GENE192X	IMAGE:300099	|| TM4SF9 || Tetraspanin 5 || 312147	1	-0.39	0.61		-0.08451	-0.1745	0.4955	0.2055	0.06549	0.1455	0.005486	0.3555	-0.3445	0.3855	0.3755	-0.4145	0.8355	-0.43	-0.54	1.18	0.6055	0.8055	0.6255	0.6955	0.43	0.58	0.3	0.36	0.15	1.026	1.17	0.02999		-0.6545	0.75	1.1	-2.46	-0.4245	0.97	0.1655	0.03549	0.1055	-1.334	-0.43	-0.2345	-0.24	-0.65
GENE104X	IMAGE:845355	|| CTSC || Cathepsin C || 114599	1		-0.1345	0.4355	-0.669	-0.289	0.661	-0.03902	-0.439	-0.609	-0.559	0.02098	0.171	0.971	0.681	-0.839	1.101	0.27	0.41	0.3155	0.541	0.261	0.541	0.661	0.3855	-0.2745	0.3355	1.015	0.3455	1.171	0.9155	1.245	-0.279	-0.459	-0.5	-0.58		2.561	-0.2145	0.991	-0.499	-0.839	-1.269	0.07	0.131	-0.1545	-0.5345
GENE100X	IMAGE:111437	|| LOC64744 || Stromal membrane-associated protein 1-like || 103931	1	-2.117	-1.267	-0.5572	-0.0725	-0.0425	0.7575	0.4275	0.0375	-0.1325	0.2875	0.007499	-0.1625	0.4675	0.3775	0.1375	-0.0325	-0.7958	-0.5658	0.002795	0.6275	0.6475	0.9275	1.228	0.8528	0.7628	0.4128	0.4928	0.9728	0.4975	1.493	0.3628	1.528	-0.0925	-0.6658	0.3342		-0.1925	0.0128	0.4675	-0.5325	0.0275	-2.242	-1.836	0.1575	0.5228	-0.0772
GENE61X	IMAGE:725549	|| SERTAD1 || SERTA domain containing 1 || 225138	1		0.4965		0.03998	-0.08002	-0.53	0.23	-0.48	-0.31	0.01998	-0.21	-0.08002	0.36	0.21	-0.13	0.06998	1.066		-2.323	0.06998	-0.11	0.61	0.009985	0.4565	0.6765	0.2865	0.5265	-0.04352	-0.14	0.3665	0.4065	-0.1	-0.26	-0.934	1.206		0.48	1.237	0.04998	-0.14	0.26	0.8	-1.314	0.18	-0.2635	-0.1835
GENE122X	IMAGE:300015	|| FNTA || **Farnesyltransferase, CAAX box, alpha || 102295	1	-1.92	-1.63	0.06998	-0.9333	-1.163	-0.8133	-0.7233	-0.3833	-0.4233	-0.4233	-1.433	-1.633	-1.293	-0.4133		-0.5533	-0.4967	0.2833	-0.01002	1.117	1.537	0.8267	1.087	0.31	-0.23	0.13	0.28	0.42	-0.2433	1.64	0.51	-0.1933	-0.1033		0.3133	1.1	-0.5733	-0.08002	0.8267	1.937	-0.2833	0.4967	0.3533	0.1667	-0.84	-0.75
GENE10X	IMAGE:1928791	|| F3 || Coagulation factor III (thromboplastin, tissue factor) || 308977	1	-1.168	-1.468	-0.4483	-1.302	-0.5521		-1.132	-0.5521	-0.2221	-1.192	-1.892	-3.502	-2.542	0.01791	-0.4321	-3.322	-0.6643	0.4457	-0.2783	0.8979	0.6479	0.9179	1.538	0.1217	0.1817	1.182	0.8317	1.192	-0.5021	0.2117	1.532	-0.2421		-0.3343	0.5757	0.2217	2.568	0.08163	-0.3421	1.008	2.278	1.408	-0.3343	-1.912	-0.3883	-1.008
GENE177X	IMAGE:824332	|| CBX5 || Chromobox homolog 5 (HP1 alpha homolog, Drosophila) || 220282	1		0.1686		0.1637	0.3337	0.3437	0.6237	0.2037	0.6837	-0.1763	-0.5063	-0.7763	-0.4463	0.08363	0.08363	-2.046	-0.05289	-0.4029	0.1986	0.5737	-0.5763	0.8337	0.2037	0.4986	0.3786	0.2186	-0.01139	0.1286	-3.746	0.3486	0.3086	0.5637	0.1837	0.5471	0.3071	0.04861	0.3037	0.3786	-0.02637	0.2037	-0.06637	0.3637	0.2071	-1.576	-0.3814	-0.2514
GENE142X	IMAGE:809722	|| || Transcribed locus, weakly similar to XP_496299.1 PREDICTED: hypothetical protein LOC148206 [Homo sapiens] || 115290	1	-0.2945	0.005466	-0.1845	0.6512	-0.5688	0.2212	0.8912	-0.09877	0.2712	0.6612	-0.2988	-0.4688	0.1412	1.201	0.5212	-3.599	1.006	-0.5743	0.1355	-0.04877	-0.4288	0.4212	-0.4588	0.5655	0.7755	0.2355	0.6755	0.2055	-1.029	-0.03454	0.2455	0.1212	0.4612	-0.9643	-0.9543		0.4512		-0.01877	0.9212	-0.1088	0.3012	0.7257	0.1512	-0.3145	-0.6245
GENE44X	IMAGE:454192	|| || Transcribed locus || 225067	1	-0.2979	-0.1079	0.09209	0.2431	-0.2169	0.05313	0.03313	-0.1469		-0.1769	-0.4869	-0.4969	0.4531	-0.9769	0.2731		0.1529	0.6829	0.06209	0.1631			-0.5569	0.2621	0.6221	0.4021	0.6121	0.3521		0.6521	0.8221	0.4631	-1.227	-1.027	0.1229	-1.418	0.5931	0.4121	0.7731	0.5831	0.3131	0.6531	0.6829		-1.008	-0.06791
GENE193X	IMAGE:1574509	|| RAPGEF1 || Rap guanine nucleotide exchange factor (GEF) 1 || 222146	1		0.3223	-0.8877	-0.01052	-0.5205	0.4195	0.05948	-0.07052	-0.03052	-0.04052	1.84	0.1395	-0.06052	0.4195	0.3495		0.09855	0.1186	-0.7377	-0.1405	-0.6005	0.009477	-0.1505	0.1023	0.3223	0.3923	1.092	0.7023	0.01948	0.05225	0.2723	0.1695	-0.3705	-0.6114	-0.4814		1.43	-0.1777	0.5795	0.1995	0.1395	-0.3405	0.4186	1.42	-0.3177	0.2523
GENE152X	IMAGE:510608	|| || || 311016	1		-0.7748		0.01855	0.5485	0.4985	-0.3715	0.3185	0.1485	-0.1215	-0.4915	-1.231	-0.1115	0.02855	0.6085	0.1585	1.285	1.155	-0.2948	0.08855	0.08855	0.08855	0.8385	-0.004748	0.8052	0.04525	1.115	0.9152	0.3085	0.5752	0.03525	0.1485	-0.6915	-2.065			0.1985	-0.2948	0.1385	-0.2915	0.8985	0.5685	-0.08499	0.2685	-1.325	-0.1948
GENE88X	IMAGE:299679	|| PSPHL || Phosphoserine phosphatase-like || 105765	1		2.054	1.204	-1.371	-1.631	-1.121	1.109	1.469	1.419	1.869	1.119	-0.8209	-0.7909	-0.4309	1.029	0.8191	0.07007	0.3001	1.634	-0.5109	-1.931	-1.041	1.169	0.1644	-0.1156	1.714	-0.08558	1.814	0.2491	1.884	-0.8956	0.9991	1.299	0.4501	0.5501	-2.166	-0.3409	-1.046	1.589	1.339	-0.8509	-1.341	-0.1899	-1.321	-0.9256	-1.046
GENE215X	IMAGE:784337	|| CXCL12 || Chemokine (C-X-C motif) ligand 12 (stromal cell-derived factor 1) || 108163	1	-1.285	1.225	0.125	0.228	0.288	1.238	0.738	0.638	0.388	0.02807	0.188	0.498	0.988	-0.06193	0.218	0.528	-0.3357	0.2643	1.105	1.368	1.088	0.108	0.808	-0.335	-0.505	-0.835	-0.745	-1.565	0.658	-1.465	-1.475	-0.262	-0.282	0.3943	0.8943	0.715	-1.182	1.285	-0.332	-1.422	0.368	0.04807	-0.7357	0.528	-0.165	0.205
GENE211X	IMAGE:2028984	|| CXCL12 || Chemokine (C-X-C motif) ligand 12 (stromal cell-derived factor 1) || 313869	1		1.139		0.2941	0.3241	0.9441	0.8641	0.8041	0.3741	-0.1359	0.2241	0.4841	1.104	-0.005864	0.2541	0.7041	-0.02715	0.08285	1.029	1.534	1.084	0.5441	1.194	-0.7314	-0.7314	-0.7114	-0.3614	-1.131	0.7241	-1.411	-1.231	-0.03586	-0.1159	0.9229	0.6929	0.7686	-0.9959	1.119	0.1241	-1.646	0.2941	0.04414	-1.047	-0.03586	0.1886	-0.04144
GENE218X	IMAGE:2239290	|| CXCL12 || Chemokine (C-X-C motif) ligand 12 (stromal cell-derived factor 1) || 312914	1	-1.061	0.7287	-1.141	0.5841	1.104	1.644	1.404	1.174	0.7341	0.4241	0.8141	0.9441	1.394	0.2541	0.3441	1.204			1.249	1.994	0.8841	0.1741	1.304	-0.5813	-0.5513	-0.3413	-0.3113	-2.081	1.084	-1.071	-1.501	-0.08582	0.1641			0.5387	-0.7059	0.7387	0.05418	-1.566	0.5341	1.004		0.5541	0.3187	0.2687
GENE214X	IMAGE:2239277	|| TRPC3 || Transient receptor potential cation channel, subfamily C, member 3 || 314259	1		-0.3341		0.678	0.868	1.488	1.048	0.918	0.618	0.08806	0.588	0.458	1.358	0.06806	0.328	0.848			1.066	1.788	0.608	0.128	0.878	-1.854	-1.244	-0.1341	-0.3041	-1.174	0.928	-1.064	-1.554	0.09806	0.02806			1.026	-0.502	0.7659	-0.001937	-1.442	0.478	0.868		0.508	1.256	0.3959
GENE199X	IMAGE:784360	|| EML1 || Echinoderm microtubule associated protein like 1 || 116207	1	-1.095	0.7052		0.3059	0.4359	1.396	1.216	0.7659	0.7559	-0.02414	0.3759	0.9759	1.236	-0.05414	0.4659	0.6859	-0.0657	3.064	2.035	1.736	1.086	0.3359	0.8859	-1.205	-1.015	-0.9948	-1.095	-2.765	0.8459	-2.035	-2.605	0.03586	0.09586	0.4143	0.8143	2.385	-0.9741	1.655	0.3159	-1.794	0.2959	-0.01414	-2.166	0.8259	0.4752	0.5052
GENE226X	IMAGE:275798	|| SIAT9 || **ST3 beta-galactoside alpha-2,3-sialyltransferase 5 || 114885	1	-0.9775	0.0725	-0.1675	-0.1388	-1.759	-0.3488	-0.4088	-0.5588		0.4712	-0.5288	0.06125	-0.6288	-2.489	0.09125	1.091	-0.4883	-0.3983	-0.8675	-0.1988	0.3812	0.6012	1.011	0.3425	-1.687	-1.007	-1.037	-0.4475	0.1812	0.1325	-1.227	-0.3288	-0.2788	1.082	1.172	0.2025	1.031	0.4525	-0.1088	1.041	1.181	-0.6488	-0.8083	1.301	1.163	1.253
GENE219X	IMAGE:418185	|| ARHGAP24 || Rho GTPase activating protein 24 || 99615	1	-1.31	-0.9504		-0.5197	-0.6897	-0.3497	-0.7297	-0.2597	-1.01	-0.4797	-1.18	-0.4397	0.1103	-1.31	-0.7997	-0.8197	0.05141	0.2714	-0.2204	0.6303	0.2903	0.2003	0.3003	-0.1404	-0.9704	-0.2004	0.1196	-0.2704	-0.01977	-0.5404	-0.1904	-0.1997	-0.09977	-0.5086	0.8514	-0.08045	0.2003	-0.1504	0.06023	0.3003	0.9703	0.08023	-0.9886	1.04	0.4396	0.4096
GENE200X	IMAGE:23185	|| TNC || Tenascin C (hexabrachion) || 108846	1		-1.62	0.3705	0.05112	-0.5889	0.03112	-1.049	-0.2089	-0.09888	0.1211	0.3211	-3.139	-2.849	0.1511	0.01112	-0.4989	-2.334	-1.484	-0.01948	1.131	0.8611		1.091	-0.8795	-1.15	-2.23	-1.53	-3.29	-0.1289	-1.13	-0.7295	0.5111	1.011	1.466	0.8758	0.6205	2.291	1.19	-0.6989	-0.1689	-0.1389	0.6011	-0.5142	0.7111	1.48	1.76
GENE251X	IMAGE:248957	|| FEM1B || Fem-1 homolog b (C. elegans) || 114606	1		-0.5391	0.03086	0.4017	-0.4583	-0.3283	-0.6683	-0.1683	-0.7483	-0.04834	-0.2483	-0.7883	-0.4683	-0.9183	0.8017	-1.558	-0.2371	0.3129	-0.4491	0.2517	-0.6583	0.1517	1.262	0.06086	-0.2891	-0.3391	-0.9191	-0.9391	-2.278	-0.4991	-0.2291	-0.2583	-0.2083	-0.4371	-0.2371		-0.4683	0.3009	0.4517	0.6517	1.162	-0.1383	-0.1671	0.9117	0.1509	0.06086
GENE212X	IMAGE:1699540	|| SNX19 || Sorting nexin 19 || 313119	1	0.9948	-1.025	-0.5452	0.6003	-0.9797	-1.41	0.5603	-0.1897	-1.38		-0.04973	-0.3997	-0.8797	-0.009727	0.7603	-2.09	-1.009	-0.3486	-1.745	0.9003	-1.12	0.4003	0.5803	-0.8352	-1.725	-0.6752	-2.165	-1.995	-2.09	0.2648	-0.4952	-0.4997		-0.2486	0.3014		-0.5597	0.6548	0.5103	0.3803	0.7503	0.5203	0.3114	0.3603	0.7448	1.735
GENE247X	IMAGE:325220	|| || MRNA; cDNA DKFZp586J1717 (from clone DKFZp586J1717) || 118506	1		-1.086		0.72	-0.9	-0.96	-1.68	-0.18	-2.75	0.15	0.11	-0.16	-0.51	-0.43	0.8		-1.312	-0.992	-1.736	0.6	-1.09	0.69	1.57	0.04379	-1.766	-0.6962	-2.176	-1.856		0.6138	0.1738	-0.55	-1.42				-1.47	0.3638	0.74	0.47	0.88	0.12	0.268	0.46	0.2138	0.3038
GENE217X	IMAGE:1697776	|| || Transcribed locus || 311971	1	1.277	-1.723			-1.18	-1.69	-1.14	-0.2196	-1.18	-0.7396	0.2904		-0.3596	-0.8496	2.03	-1.85	-2.013	-0.1128	-1.793	0.03041		0.5004	0.3204	0.1974	-2.033	-1.103	-2.593	-1.823	-1.73	0.2274	-0.3926	1.16	-1.57	-0.6928	0.1272		-1.39	0.2674	0.5704	1.09	1.44	1.51	0.6872	1.28	0.3874	0.9274
GENE249X	IMAGE:810934	|| ELN || Elastin (supravalvular aortic stenosis, Williams-Beuren syndrome) || 116211	1	0.579	-0.541		0.8176	1.768	1.158	-0.1724	0.9076	0.1776	0.3076	1.908	-0.4724	0.3476	0.7276	0.1476	-1.952	-0.8484	0.1016	-3.671	0.7376	-0.3824	1.158	1.778	-2.191	-0.601	0.499	-1.731	-2.521	-1.932	0.629	-0.031	0.0876	0.7876	-0.8584	1.092		-1.292	-0.991	1.248	-0.7124	0.8876	2.088	0.3316	0.6076	0.919	1.659
GENE241X	IMAGE:755975	|| DAG1 || Dystroglycan 1 (dystrophin-associated glycoprotein 1) || 101214	1	1.371	-0.2285		-0.1007	0.4893	0.5793	-0.05066	0.06934	-0.3207	0.4893	0.3493	-0.4407	0.3293	0.3793	0.1493	-1.051	0.1158	0.2658	-2.149	0.4193	-0.8607	0.4893	0.9493	-1.119	-0.6685	-0.4285	-1.259	-1.329	-0.6807	0.5715	-0.4385	-0.4907	0.1993	-0.8242	0.1658		-1.031	-1.549	-0.2307	-0.06066	0.4093	1.619	0.2058	-0.1207	1.791	1.521
GENE253X	IMAGE:204737	|| SNAI2 || Snail homolog 2 (Drosophila) || 103060	1		0.5561	-0.3139	0.1186	0.1286	0.3886	0.1886	0.4886	-0.00135	-0.5814	-0.1014	0.4886	0.5786	0.2786	-0.5614	-0.5014	-0.7043	0.06571	-0.1439	0.5186	0.3586	0.6586	0.3386	-0.1339	-1.264	-0.3139	-0.6539	-1.234	-0.5014	-0.4039	0.4361	-0.06135	-0.1214	-0.3443	-0.2143	-0.08391	0.4586	0.09609	-0.3214	-0.06135		0.5086	0.06571	0.8486	-0.003912	0.2861
GENE255X	IMAGE:196012	|| GLS || Glutaminase || 225594	1	0.5744	-0.1856	0.1544	0.6346	0.6246	0.1546	0.1146	-0.2954	0.03457	0.6446	-0.9354		0.5446	-0.07543	0.8746	-0.7154	-0.1399	0.4601	-0.6856	-0.7854	-1.666	-1.396	-0.2354	-1.336	-1.086	-0.6956	-0.5856	0.4444	-1.016	-0.7556	0.5444	-0.7154	-0.5454	-1.23	-0.9199		-1.066	-0.9656	-0.4054	0.3546	0.9846	1.434	0.02007	-0.6754	0.7144	0.5144
GENE240X	IMAGE:346027	|| GLS || Glutaminase || 225989	1	0.227		0.557	0.4617	0.7017	0.4017	0.4117	-0.1983	-0.4283	0.4817	-0.8683	0.2217	0.7317	-0.5583	0.9517	-1.168	-0.3829	0.2171	-0.533	-0.4883	-2.218	-1.518	0.02173	-1.163	-1.093	-0.533	-0.823	0.207	-1.568	-1.003	0.297	-0.7583	-0.5083	-1.123	-0.6129	-2.373	-1.498	-0.443	-0.2283	0.2617	1.132	1.602	0.4671	0.5417	0.487	0.597
GENE216X	IMAGE:470121	|| TCTA || T-cell leukemia translocation altered gene || 223504	1		0.6223	-0.2977	0.04192	0.652	0.622	0.572	-0.378	-0.218	0.392	-0.348	0.452	1.022	-0.488	-0.09808	-0.06808	0.02997	0.13	0.3023	0.07192	-3.208	-0.178	0.402	-1.088	-0.7677	-0.2877	-0.4577	-0.7577	-0.07808	-0.07776	-0.5477	-0.398	-1.028	-1.33			0.312	-0.4577	0.742	0.302	0.862	1.392	0.81	0.562	0.8123	0.7323
GENE254X	IMAGE:784065	|| PDE4DIP || **Phosphodiesterase 4D interacting protein (myomegalin) || 98551	1	2.621	1.101	0.6608	0.9593	1.329	1.159	0.3793	0.4893	0.4793	1.209	1.019	0.7093	0.9093	0.1093	0.4493	0.3193	-0.425		0.2108	-0.1507	-0.6307	-1.721	-0.1207	-1.129	0.05084	-0.8092	-1.049	-1.259	-0.2407	-1.799	-0.4392	0.2293	0.009278			-0.04916	-1.041	-0.2792	-1.491	0.4793	0.1693	-0.02072		-0.1207	0.1008	0.9308
GENE231X	IMAGE:300323	|| ECM2 || Extracellular matrix protein 2, female organ and adipocyte specific || 100732	1	1.815	1.175	0.8749	1.407	0.8576	1.167	1.067	1.267	0.9476	0.4776	1.877	1.197	1.487	0.4676	1.317	0.2076	-0.04703	0.333	-0.1951	0.2176	-2.403	-0.3124	-0.08239	-0.4451	-1.045	-0.8751	-2.375	-2.545	-2.623	0.1349	-1.395	0.08761	-1.423	-1.007	-0.687		-1.483	0.4449	0.8076	0.7276	0.2276	-3.153	0.403	0.7576	0.9449	0.9149
GENE220X	IMAGE:429789	|| ADAM12 || **ADAM metallopeptidase domain 12 (meltrin alpha) || 105595	1	-0.6505	0.3695	-0.1105	2.413	0.1531	0.4231	-0.2069	-0.0769	0.2331	0.1131	-0.9069	0.4631	0.2231	-0.2269	1.063		-1.27		-0.4405	-0.2269	0.4231	-0.1969	0.7331	-2.05	0.6695	-0.6405	-1.49	-0.9805	-2.847	-0.5505	-1.45	0.0331	-1.307	1.27		0.3295	-2.037	0.7595	-0.5669	-0.6169	-0.5269				1.04	-0.3905
GENE223X	IMAGE:471748	|| ADAM12 || ADAM metallopeptidase domain 12 (meltrin alpha) || 101543	1		-0.9356	0.5344	0.6216	0.3716	0.7216	0.5016	-0.1484	-0.08836	0.2716	-0.9684	0.5116	1.201	-1.049	0.09164	-1.789	0.1172	0.1472	-0.4656	-0.2184	-0.1184	0.3716	0.7416	-1.636	0.5344	-0.7356	-1.516	-0.7956	-2.389	-1.076	-1.706	0.1116	-0.9984	-1.033	0.5072	0.2444	-2.459	1.304	-0.3584	-1.139	-0.04836	-2.009	-0.3928	0.6516	-0.5056	-0.01551
GENE232X	IMAGE:627039	|| ADAM12 || ADAM metallopeptidase domain 12 (meltrin alpha) || 108628	1	0.5924	-0.1076		0.9008	0.3208	0.8008	0.2808	-0.3692	-0.1392	0.4008	-1.039	0.5208	1.491	-0.5192	-0.3792	-1.469	-0.2983		0.6924	-0.4792		0.06076	0.2208	-2.548	0.3624	-1.468	-1.578	-1.308	-1.799	-2.168		-0.03924	-1.159	-1.498	-0.3683	-0.1976	-2.069	1.492	-0.4392	-1.139	0.09076	-2.029	0.08166	0.2708	-0.9576	0.3824
GENE198X	IMAGE:448046	|| ADAM12 || ADAM metallopeptidase domain 12 (meltrin alpha) || 226520	1	-0.247	0.713		0.904	0.284	0.374	0.664	0.004022	-0.166	0.284	-0.906	0.834	1.264	-0.09598	0.09402	-1.626	-0.4086	-0.6786	0.273	-0.05598	-0.09598	0.484	-0.236	-1.867	-0.03694	-1.157	-1.577	-0.857	-1.676	-1.407	-1.687	0.04402	-1.546	-0.5286	0.3114	-0.627	-2.466	0.433	-0.596	-1.256	-0.02598	-2.406	-0.2886	-0.06598	-0.157	0.523
GENE213X	IMAGE:489755	|| ADAM12 || ADAM metallopeptidase domain 12 (meltrin alpha) || 117509	1	-0.04829	0.1417		1.173	0.3431		0.5531	-0.2969	0.003025	0.5531	-0.7769	0.6931	1.423	-0.6869	0.1431	-1.597	-0.1114	-0.07146	0.5917	-0.2069	0.2831	0.5331		-2.468	-0.1083	-0.9383	-1.398	-0.8283	-2.007	-1.208	-1.528	-0.006975	-1.027	-0.5414	-0.6914	0.7917	-2.267	0.8417	-0.4269	-0.8969		-2.237	-0.09146	0.3031	-0.09829	0.08171
GENE197X	IMAGE:233688	|| ADAM12 || ADAM metallopeptidase domain 12 (meltrin alpha) || 103637	1	-0.5294	-0.4994		0.9011	0.2411	0.4511	0.5111	-0.1189	-0.2089	0.4311	-0.9589	0.5611	1.061	-0.4289	0.1011	-1.709	-0.9799	0.1601	0.6006	0.09104	0.06104	0.2211	-0.04896	-2.13	-0.3294	-1.44	-1.65	-1.12	-1.929	-1.73	-2.02	-0.2089	-0.9389	0.1001	-0.03994	0.01051	-1.879	0.5906	-0.5289	-1.149	0.03104	-1.389	-0.6499	-0.04896	0.3706	0.1806
GENE256X	IMAGE:548693	|| ACVR2 || Activin A receptor, type IIA || 119802	1	0.1384	0.2484	-0.1416	1.698	0.6184	0.6584	1.358	1.588	1.928	0.8284	2.168	1.238	0.8084	1.258	0.6584	-1.802	-1.254	-0.3642	-0.02169	0.4784	-0.3716	-1.232	0.2684	-0.3616	-0.2716	-0.8116	-1.172	-1.072	-0.8416	0.07831	-0.9016	0.1184	-1.562	0.6958	0.7358		-1.282	0.3384	-1.182	-1.042	-1.142	-1.982	-1.264	-2.142	1.148	1.438
GENE233X	IMAGE:450464	|| ACVR2 || Activin A receptor, type IIA || 113011	1	0.1617	-0.06831	-0.3783	1.123	0.1229	0.3029	0.8429	1.243	0.8429	0.7429	2.183	0.5229	1.243	0.1029	0.3829	-2.487	-1.094	-0.1843	0.01169	0.5129	-0.2571		0.2329	-0.3083	-0.7783	-0.9683	-1.708	-1.668	-0.8671	0.4417	-1.658		-0.9671	0.2657	0.9557	0.2117	-1.427	0.5717	-1.217	-0.9171	-1.337		-1.564	-1.107	1.282	1.212
GENE245X	IMAGE:277346	|| C1GALT1 || Core 1 synthase, glycoprotein-N-acetylgalactosamine 3-beta-galactosyltransferase, 1 || 220454	1	-0.4464	0.6436	-0.3564	-0.08425	-0.7643	0.3257	0.1557	-0.09425	-0.1143	0.3257	0.3757	0.6657	0.5657	0.08575	0.1257	-0.4543	-1.284	-0.7143	0.1436	0.07575	-0.4043	-0.3843	0.02575	-0.4764	-0.3464		-1.396	-1.176	-0.8743	0.4136	-0.6664	-0.01425	-1.274	0.4557	0.9357	0.09364	-1.854	-0.5664	-0.4843	0.2257	0.4357		-0.4243	0.09575	1.064	0.6936
GENE250X	IMAGE:1662182	|| URB || Steroid sensitive gene 1 || 318571	1	0.8704	0.7404	0.2704	1.039	0.1487	0.008689	0.1287	0.4887	0.2887	1.239	0.1687	-0.5713	0.2887	0.008689	-0.3913	-0.8913	-0.9783	0.4817	-0.06958		-1.301	-0.8613	0.4087	-0.8596	1.29	-2	-1.47	-1.15	0.7287	-0.7296	0.0004211	-1.101	-2.551		-0.3083	-1.56		-1.72	-0.5113	-0.2213	0.2087	-1.271	0.4517	-0.5313	0.5304	0.6804
GENE209X	IMAGE:753982	|| || CDNA FLJ44429 fis, clone UTERU2015653 || 102526	1	0.5795	1.38	0.7695	1.577	0.7769		1.087	1.397	1.167	1.977	0.5069	0.2869	0.7469	0.4669	-0.01307	-1.003	-0.4358	0.6542	0.06951	-1.183	-1.983	-2.213	-0.9531	-1.49	-0.2905	-1.85	-2.56	-0.7805	-1.013	-1.46	-1.47	-0.9531	-2.693	-0.7158	-0.7958	-1.33	-0.3131	0.6595	-2.393	-1.133	0.2969	-2.663	0.1042	0.5669	0.4395	1.25
GENE242X	IMAGE:754358	|| SPOCK || Sparc/osteonectin, cwcv and kazal-like domains proteoglycan (testican) || 116081	1			0.4864	0.248	0.818	0.688	0.798	0.558	0.158	0.718	-0.162	-0.01191	0.398	-0.402	-0.05191	-1.332	0.01718	0.3771	1.026	-0.392	-0.252	-2.022	-1.202	-0.7536	-0.1436	-0.7336	-0.5736	-0.2436	-0.372	-1.084	-1.244	-0.432	-1.612	0.07718	0.6271	-0.0436	-0.762	0.9064	-1.442	-0.662	0.838	-1.642	0.2271	-0.102	-0.3936	0.0164
GENE202X	IMAGE:809719	|| URB || Steroid sensitive gene 1 || 101336	1	0.4671	-0.04288	-0.4429	0.6112	-0.1488	0.4312	0.2412	0.2612	0.5112	1.341	-0.1288	-0.5388	0.1112	-0.2488	-0.7988	-1.039	-0.7071	0.1029	0.5071	-0.3488	-0.5888	-0.7688	0.2112	-0.6029	-1.223	-1.013	-1.403	-0.6329	-0.8188	-0.3929	-0.8729	-0.6188	-1.759	0.4229	0.9629	0.2471	-0.3288	0.5971	-1.729	-0.6388	0.08126	-2.269	-0.0271	-0.09874	0.4371	0.6471
GENE208X	IMAGE:486591	|| SEMA3C || Sema domain, immunoglobulin domain (Ig), short basic domain, secreted, (semaphorin) 3C || 118286	1	0.797	1.537	0.777	0.2788	0.3488	0.6288	0.3888	0.6188	0.1788	0.1888	0.1188	0.9288	1.509	0.1188	0.8988	0.3088	-0.2286	-0.1586	-0.723	-1.111	-1.711	-2.181	-1.931	-0.193		-1.433	-1.463	-1.443	-2.401	-0.993	-1.623	-1.131	-2.001	-1.179	-1.319	-0.523	-1.781	-1.023	-1.181	0.5988	0.09874	-0.7812	0.6414	-0.1712	0.897	0.617
GENE207X	IMAGE:772880	|| FLJ21127 || Hypothetical protein FLJ21127 || 110219	1	0.5861	0.3561		-0.4365	-0.6165	0.05347	-0.2865	-0.8365	-0.7265	-0.5365	-1.036	-0.5165	-0.2465	-0.4665	-0.3165	-0.2965	-3.399E-5		0.8261	0.2035	-0.2465	0.04347	-0.1665	-1.184	-0.9839	-1.174	-0.8039	-1.224	-0.5065	-0.5439	-0.9539	-0.2865				0.1061	-1.026	-1.134	0.7135	-0.7165	0.2935	-0.6865		0.01347	-0.06394	0.4261
GENE205X	IMAGE:772425	|| FAP || Fibroblast activation protein, alpha || 107998	1	0.06292	1.253	0.4829	-0.3454	-0.7654	-0.1054	-0.08537	-0.6654	-0.7654	-0.4454	-0.7854	-0.5454	-0.2454	-0.3754	-0.5654	-0.3754	0.7783	0.1183	0.1629	0.3746	-0.2954	0.4246	-0.3854	-1.577	-0.7871	-0.6271	-0.5271	-1.357	-0.3354	-0.6471	-0.7071	-0.09537	-1.065		-0.3917	-0.1971	-0.7854	-2.387	0.7846	-0.6954	0.3646	-0.6754	-1.502	-0.1854	0.3729	0.6729
GENE206X	IMAGE:122321	|| CSPG2 || Chondroitin sulfate proteoglycan 2 (versican) || 226840	1			-0.2426	-0.2014	-0.5414	-0.8814	-0.5514	-0.2314	-0.8314	-0.1814		-1.262	-0.8914	-0.8614	-0.4514	-1.452	-0.2856	-0.2656	0.4674	0.2486	-1.562	-1.402	-0.2514	-0.7826	-0.3826	-1.433	-1.123	-0.5726	-1.592	-1.263	0.1974	-0.9614	-0.3514	-0.5056	-0.4056	-1.363	1.178	-0.4426	-0.8014	-1.272		0.6486	-0.3556	-0.5514	0.9174	0.9974
GENE201X	IMAGE:489631	|| CSPG2 || Chondroitin sulfate proteoglycan 2 (versican) || 102967	1	0.4657	0.05561		-0.02394	-0.6139	-0.5439	-0.6139	-0.2739	-0.9539	-0.3039	-1.214	-0.9139	-0.7939	-1.014	-0.4139	-0.9639	0.29	0.49	0.2157	0.1261	-1.484	-1.224	-0.8039	-0.6343	-1.224	-1.414	-1.234	-0.7143	-1.644	-1.504	-0.1543	-0.7539	-0.4239	-1.07	-1.15	-1.224	0.7461	-0.01439	-0.7739	-1.464	1.246	0.5361	-0.14	-0.1439	0.8757	1.006
GENE203X	IMAGE:345925	|| KRT5 || Keratin 5 (epidermolysis bullosa simplex, Dowling-Meara/Kobner/Weber-Cockayne types) || 114280	1	0.1116	-0.03839	0.05161	-0.07231	-0.4524	-0.5824	-0.5424	-0.3224	-0.7024	-0.1724	-1.472	-1.302	-0.7024	-1.012	-0.4224	-1.182	0.1613	0.9013	0.2616	0.2976	-1.392	-1.372	-0.2624	-0.2484	-0.7884	-1.178	-1.298	-0.4684	-1.582	-1.228	-0.2184	-0.6524	-0.2224	-1.779	-0.7787	-1.018	0.7976	-0.2084	-0.5724	-1.172	1.298	0.8876	-0.1387	-0.3924	0.5916	1.042
GENE210X	IMAGE:377701	|| CSPG2 || Chondroitin sulfate proteoglycan 2 (versican) || 107937	1	-0.1814	0.2186	-0.2514	0.2067	-0.6033	-0.5633	-0.3933	-0.4733	-0.9033	-0.2633	-1.673	-1.263	-0.8433	-1.443	-0.4933	-1.533	-0.2787	0.4713	0.1186	0.4067	-1.493	-1.363	-0.3233	-0.4314		-1.421	-1.401	-0.5814	-1.723	-1.531	0.02862	-0.8633	-0.3433	-1.109	-1.029	-1.101	1.037	-0.1014	-0.7033	-1.313	1.417	0.7867	-0.09865	-0.1833	0.5686	0.8586
GENE204X	IMAGE:1435624	|| CSPG2 || Chondroitin sulfate proteoglycan 2 (versican) || 222670	1		0.4442		-0.03065	-0.2806	-0.6206	-0.6706	-0.3706	-0.8306	-0.3806	-1.371	-1.181	-0.7106	-1.341	-0.5006	-1.951	-0.05849	0.9215	0.03417	0.2994	-1.551	-1.261	-0.5106	-0.5858	-0.9758	-1.466	-1.396	-0.6558	-1.691	-1.766	0.03417	-0.8006	-0.3006	-1.019	-0.9985	-1.126	0.9494	-0.2758	-0.8506	-1.531	1.389	0.2894	-0.3085	0.03935	0.8642	1.004
GENE243X	IMAGE:429203	|| WDTC1 || **WD and tetratricopeptide repeats 1 || 105460	1	-0.2667	0.03338	0.1333	-0.03483	-0.3349	-0.09483	-0.4649	-0.2449	-0.5749	0.08517	-0.4149	-1.535	-0.8449	-0.3949	-0.6349	-1.215	-0.05852	-0.4686	-0.1767	-0.3049	-0.5349	-0.02483	0.3351	-0.2467	0.1233	-0.5267	-0.7467	-1.127	-1.965	-0.04662	-2.077	-0.4049	-0.6549	0.2114	0.09148	-0.2167	0.06517	-0.09662	0.1151	0.06517	0.6651	-0.2949	0.2714	-0.02483	0.1433	0.7733
GENE236X	IMAGE:1091502	|| COL5A2 || Collagen, type V, alpha 2 || 119714	1				-0.01675	-0.4467	-0.02675	-0.5167	-0.04675	-0.6567	0.2033	-0.4567	-1.597		-0.4267	-0.5167	-1.267	-0.2214	-0.6914	-0.094	-0.2367	-0.3967	0.1833	0.4133	-0.544		-0.804	-0.674	-1.274	-2.147	-0.384	-0.034	-0.4867	-0.5667	-0.05143	0.1786	-0.604	-0.006747	0.156	0.2633	0.01325	0.5933	-0.2967	0.8186	-0.02675	-0.274	0.846
GENE228X	IMAGE:1434897	|| COL5A2 || Collagen, type V, alpha 2 || 309448	1	-0.1661	-1.456		0.1007	-0.2793	0.03075	-0.3593	-0.04925	-0.5893	0.1407	-0.1293	-1.279	-0.6193	-0.6293	-0.4893	-1.239	0.3143	-1.646	-0.9061	-0.2793	-0.3993	-0.03925	0.04075	-0.06609	0.1239	-0.7561	-1.006	-1.496	-2.099	-0.3161	-0.3861	-0.3893	-0.5993	-0.2857	0.1243	-0.09609	0.02075	0.7339	0.1307	-0.03925	0.2807	-0.1693	0.9043	0.4407	0.3939	0.3839
GENE258X	IMAGE:489129	|| FBN1 || Fibrillin 1 (Marfan syndrome) || 102847	1	-0.8438	0.2462	-0.5538	0.05391	-0.4161	0.08391	-0.2561	0.1939	-0.3161	-0.3861	-0.1861	-0.8661	-0.03609	-0.6461	-0.3261	-1.996	-0.7157	-0.7157	-0.1238	-0.1561	-0.6261	-0.2961	0.6039	-0.06374	-0.3538	-0.5138	-1.524	-1.794	-1.306	0.6462	-0.7138	-1.026	-0.3161	-0.1457	0.0243	-0.04374	-1.166	0.1062	0.3239	-0.1261	0.6839	0.3339	0.5843	0.3539	0.3062	0.6862
GENE225X	IMAGE:767851	|| FBN1 || Fibrillin 1 (Marfan syndrome) || 116443	1		-0.2309		0.07637	-0.1637	0.1063	-0.2937	0.2463	-0.3237	-0.1437	-0.3337	-0.9237	-0.2637	-0.3737	-0.2937	-1.634	-0.6614	-1.131	-0.2709	-0.06363	-0.4837	-0.2537	0.5163	-0.4509	-0.9709	-0.6609	-1.111	-1.981	-1.314	0.5591	-0.1809	-0.8437	-0.4437	-0.2814	0.2386	-1.101	-0.9037	-0.5009	0.3263	-0.01363	0.7063	0.2163	0.5986	0.06637	0.9391	0.6991
GENE248X	IMAGE:276523	|| || Transcribed locus || 106087	1	-0.8482	0.06184		0.001483	-0.7485	-0.04852	-0.1785	-0.05852	-0.02852	-0.4285	-0.2185	-0.5985	-0.1485	-0.5485	-0.2585	-1.779	-0.1757	1.074	-0.6382	-0.1785	-0.6985	-0.1885	-0.3185	0.3718		-0.5782	-1.488	-1.738	-1.809	0.1518	-0.7782	-0.7785	-0.7285	-0.1757	-0.3357	-0.3482	-1.019	-0.008162	0.5315	-0.1685	0.6815	0.02148	-0.1657	0.8615	0.5718	0.4418
GENE244X	IMAGE:244703	|| ITGBL1 || Integrin, beta-like 1 (with EGF-like repeat domains) || 104192	1	-2.506	0.7537	-1.276	0.547	0.567	-0.633	0.05697	0.487	-0.003033	0.547	-0.09303	-0.973	-0.453	0.247	0.447	-0.223	-0.05717	0.4029	-1.056	0.187	-1.573	-2.493	-1.923	-1.416	-0.02628	-0.6063	-1.016	-0.7763	-1.513	1.314	0.3237	-0.963	-0.723	-0.6171	0.3229	0.3337	-0.623	-0.9663	-0.273	0.267	1.397	0.137	0.07283	0.477	1.634	0.8937
GENE239X	IMAGE:123980	|| CTDSPL || CTD (carboxy-terminal domain, RNA polymerase II, polypeptide A) small phosphatase-like || 105448	1				0.4927	0.4127	-0.3573	-0.02736	-0.007357	-0.2073	-0.01736	-0.1773	-0.9473	0.1527	-0.04736	0.7827	-0.5673	0.2329	0.8929	-0.8175	0.1527	-1.147	-1.617	-1.737	-0.3575	-1.288	-0.2975	-1.048	-0.9475	-1.677	0.7425	-0.2775	-0.7773	-0.6373	-0.9071	-0.6171	0.5525	-0.03736	-0.7375	-0.1573	0.2327	1.313	0.1027	0.2529	0.5427	0.7325	0.5325
GENE222X	IMAGE:810459	|| FZD8 || Frizzled homolog 8 (Drosophila) || 102039	1		-0.3944	0.6056	0.275	-0.675	0.165	-0.01492	-0.04492	0.515	-0.105	-0.435	-1.205	-0.004919	-0.665	-0.305	0.135	-1.731	0.09851	-0.3844		-1.145	-3.005	-2.245	0.1556	-0.3844	-2.204	-1.264	-1.494	-0.135	-1.624	-0.9144		-0.445	1.459	1.979	-1.614	0.665	-0.4944		1.035	0.915	-0.305	-2.931	0.365	-0.2244	0.1456
GENE227X	IMAGE:252963	|| LGR4 || Leucine-rich repeat-containing G protein-coupled receptor 4 || 114977	1				0.3925	-0.4675	0.2625	-0.4875	0.3025	-0.4475	-0.2375	-0.7175	0.1225	0.5125	-0.7975	-0.8575	-2.008	0.8951		-0.7494	-0.2775	-0.2675	-0.5475		0.4206	-0.1894	-0.06945	-1.72	-1.64		-1.24	-0.4194	-0.2975	-0.3375	-2.005	-0.04493	-2.88	0.1825	-0.5794	0.1725	-0.2675	0.3325	0.1125	0.5251	1.602	-0.02945	0.3406
GENE224X	IMAGE:562318	|| DEPDC6 || DEP domain containing 6 || 224653	1	-0.485	0.185		0.3963	-0.5937	-0.2537	-0.5137	1.316	0.1263	0.1063	-0.3337	1.036	0.4663	-0.3537	0.1463	-0.6837	-0.8671	-0.7771	-0.185	-0.8937	-0.3337	-1.024	-0.1437	-0.835	0.255		-1.055	-0.505	-0.6937	-0.685	-0.755	-0.6437	0.1263	0.5129	1.073		0.6963	0.185	-0.8737	-1.044	-0.3937	-0.9837	-0.6771	-0.02362	1.045
GENE252X	IMAGE:210610	|| CEP1 || Centrosomal protein 1 || 101836	1		1.298	0.5783		-0.6111	1.139	0.6589	-0.1111	-0.6211	0.2289	-0.3511	1.059	0.6789	-0.1911	-0.1811	0.2489	-0.524	-0.654	0.1683	-0.6811	-0.9711	0.1889	-0.7511	-0.2317	-0.7917	-0.5917	-0.3017	-0.9417	-2.441	0.06824	-0.3117		0.1089	0.186	0.736	-0.9917	0.5389	0.3683	0.5989	-1.191	0.1889	-0.6211		-0.2211	0.4083	0.07824
GENE238X	IMAGE:1470659	|| COG8 || Peptide deformylase-like protein || 225959	1		-0.6617	-0.5817	-0.5257	-0.2557		-0.09574	-0.2157	0.4743	-0.04574	0.7043	-0.9757	-0.3357	-0.4357	-1.886	-1.446	-0.71	0.67	-0.7217	0.1543	0.05426	0.1243	-0.08574	-0.4217	-0.01173	-0.9217	-1.242	-0.7317	-0.3757	-0.1317	0.07827	-0.7057	0.2243	-0.59	-0.34	-0.6417	0.7543	-0.4517	0.2843	1.064	-0.06574	-3.926	-0.07999	0.8643	0.1583	0.4383
GENE230X	IMAGE:346583	|| LPHN2 || Latrophilin 2 || 119834	1	-1.282	-0.1125	0.1675	-0.8097		-1.22	-1.32	-1.61	0.7203	-2.35	-0.03975	-3.64	-2.84	0.5003	-6.14	-1.34	-0.25	0.24	0.5875	0.6003		0.9003	-1.17	-0.2525	-0.4625	-1.692	-0.9625	-1.652	0.6003	0.2675	-0.4725	-1.12	-1.33	-2.42	0.5	-3.452	2.61	-1.002	-0.2397	-0.8697	-0.4597		1.01	0.9703	-0.06251	0.1175
GENE237X	IMAGE:1877592	|| || || 319147	1				0.02954	-0.1205	0.09954	-0.2505	-0.1605	1.849	-0.4405	0.2595	0.2195	0.7895	0.1395	0.009533	0.7695	-0.1614	-0.001383	-0.81	-0.3905	0.2595	-0.04046	0.2995	0.04005		-0.35	-0.37	-1.18	-1.791	-0.14	-0.28	0.2395	-0.6705	-0.3814	-0.1614		-0.6905	0.06005	-0.1605	1.139	-0.2505	-0.9605	0.6386	2.929	0.61
GENE234X	IMAGE:914016	|| GTDC1 || Glycosyltransferase-like domain containing 1 || 104391	1		0.3435	-0.006498	1.214	-0.02593	-0.1559	-0.1959	-0.3259	0.2541	-0.4059		0.07407	-0.1559	0.1441	0.9141		-0.13	-0.51	-0.4765	-0.4359	0.5641	-0.8559	-0.6359	-0.1565	-0.6065	-2.137	-0.8665	-1.107	-2.076	-0.5965	-0.0465		1.204	1.25	0.47	3.003	-0.5959	0.1135	-0.03593	0.6941	-0.2759		-0.6	-0.3959	0.2235	1.533
GENE221X	IMAGE:230116	|| OSBPL9 || Oxysterol binding protein-like 9 || 103670	1		0.6633		0.5617		0.5517	0.3217	0.09166	0.2617	-0.3883	0.6017	-0.08834	0.3017	-0.9683	1.832	0.3217	0.26	0.78	0.8733	-0.5383			-0.5683	-0.1967	-0.4067	-1.027	-0.7867	-1.667	-1.258	-1.027	-0.1167	0.6617	-0.1383	1.47	2.19		-0.6283	0.3433	-0.1383		0.08166	-0.5083	-0.88	0.2517	0.2433	0.1233
GENE235X	IMAGE:1468660	|| ENTH || Enthoprotin || 222477	1				0.0493	-0.9007	-0.4307	-0.2707	-1.071	-0.5207	-0.0807	0.8393	1.269	0.6193	-0.2007	-0.3707	0.6993	-0.21	0.36		-0.2307	1.639	0.2593	-0.5707	-1.36	-0.51	-0.92	-0.41	-1.34	-0.2107	-0.57	0.05003	-0.1707	0.4593	0.92	1.39		1.989		0.2493	0.8593	-0.6407	-1.721	-2.46	1.619	0.62	0.56
GENE257X	IMAGE:147925	|| || MRNA; cDNA DKFZp313C0240 (from clone DKFZp313C0240) || 220107	1		0.569	0.549	-0.2097	0.2103	-0.2897	0.2603	0.2303	-0.3597	0.3503	-0.3797	0.2903	0.9903	0.05027	0.06027	0.4303	0.7857	0.1757	0.259	-1.18	-1.26	-0.4397	-1.23	-0.801	-0.481	-0.621	-0.841	-0.371		0.08906	-0.921	-0.2397	-1.21	-0.3543	-0.07428		2.6		-0.3797	1.16	0.2403	0.3103	0.2157	-0.03973	-0.101	0.139
GENE246X	IMAGE:759873	|| LRRC17 || Leucine rich repeat containing 17 || 112249	1		1.784		-0.1021	-0.4621	-0.07206	-0.002059		0.7579	0.05794	-1.602	-0.1421	0.2979	-1.032	-0.6621	-0.1621	-0.5101	-0.9701	2.174	-0.2121	-2.222		-2.732	-1.156	-0.5265	-2.276	-2.146	0.8235	2.298	-0.7265	-2.996	-0.2921		0.8999	0.8799	1.524	0.9079	0.1735	-0.7921	-0.4121	-0.4021	-1.602	-0.3001	-1.152	-0.3765	0.03358
GENE229X	IMAGE:68557	|| FABP1 || Fatty acid binding protein 1, liver || 113950	1		0.5514	-1.649	-0.2491	-0.3791	0.2709	-0.4791	-1.939		0.3109		-0.6491	1.111	1.591		-2.249	1.923	1.613	-0.2086	1.101		-2.359	0.3409	0.3414	-1.759		-0.6086	-0.3986		0.1414	-1.119	0.03091	1.931	0.05286	0.1429	0.03136	-0.4991	0.2914	-2.789		0.2709	1.411	-2.177	-0.2391	1.421	0.03136
[truncated: 26 more columns]
