# Supplementary material for: Intrinsic androgen-dependent gene expression patterns revealed by comparison of genital fibroblasts from normal males and individuals with complete and partial androgen insensitivity syndrome
Source: BMC Genomics. 2007 Oct 18;8:376. doi: 10.1186/1471-2164-8-376 (PMC2212662; doi:10.1186/1471-2164-8-376)
Supplement: Additional file 7 — Array tree file to visualize data for figure 2 together with additional files 5, 6 and 8 in TreeView [19]. [file 1471-2164-8-376-S7.atr]

NODE1X	ARRY9X	ARRY8X	0.85986328125
NODE2X	ARRY23X	ARRY22X	0.8304443359375
NODE3X	ARRY30X	ARRY29X	0.822265625
NODE4X	ARRY42X	ARRY41X	0.81915283203125
NODE5X	ARRY26X	ARRY4X	0.804443359375
NODE6X	ARRY49X	ARRY48X	0.79766845703125
NODE7X	NODE2X	NODE5X	0.7733154296875
NODE8X	ARRY63X	ARRY60X	0.751953125
NODE9X	ARRY45X	ARRY44X	0.72412109375
NODE10X	ARRY16X	NODE6X	0.72265625
NODE11X	ARRY53X	ARRY52X	0.70574951171875
NODE12X	ARRY64X	NODE8X	0.6776123046875
NODE13X	ARRY38X	ARRY31X	0.67559814453125
NODE14X	ARRY37X	NODE13X	0.657470703125
NODE15X	NODE14X	ARRY32X	0.6507568359375
NODE16X	ARRY58X	NODE12X	0.64996337890625
NODE17X	ARRY6X	NODE15X	0.64208984375
NODE18X	ARRY27X	ARRY7X	0.6298828125
NODE19X	ARRY28X	ARRY20X	0.61767578125
NODE20X	NODE7X	NODE19X	0.61767578125
NODE21X	ARRY39X	NODE10X	0.6138916015625
NODE22X	ARRY67X	ARRY66X	0.60589599609375
NODE23X	NODE17X	ARRY36X	0.59954833984375
NODE24X	NODE9X	ARRY12X	0.5750732421875
NODE25X	NODE4X	NODE24X	0.5750732421875
NODE26X	NODE21X	NODE25X	0.5750732421875
NODE27X	NODE11X	NODE26X	0.5750732421875
NODE28X	ARRY40X	ARRY25X	0.5716552734375
NODE29X	NODE27X	NODE28X	0.5716552734375
NODE30X	ARRY19X	NODE18X	0.569580078125
NODE31X	ARRY35X	NODE23X	0.56146240234375
NODE32X	NODE31X	ARRY2X	0.55816650390625
NODE33X	NODE32X	NODE3X	0.55816650390625
NODE34X	ARRY21X	ARRY1X	0.5565185546875
NODE35X	ARRY14X	NODE29X	0.5543212890625
NODE36X	ARRY15X	NODE30X	0.55316162109375
NODE37X	NODE20X	NODE1X	0.5521240234375
NODE38X	ARRY55X	NODE16X	0.5345458984375
NODE39X	NODE35X	ARRY68X	0.5185546875
NODE40X	NODE33X	ARRY34X	0.5142822265625
NODE41X	ARRY59X	NODE40X	0.48406982421875
NODE42X	ARRY62X	NODE41X	0.48406982421875
NODE43X	NODE39X	ARRY5X	0.4764404296875
NODE44X	ARRY54X	ARRY10X	0.47381591796875
NODE45X	NODE38X	ARRY18X	0.4610595703125
NODE46X	ARRY57X	ARRY56X	0.42523193359375
NODE47X	NODE45X	NODE46X	0.41766357421875
NODE48X	NODE42X	ARRY33X	0.4154052734375
NODE49X	ARRY17X	ARRY13X	0.395751953125
NODE50X	NODE47X	NODE49X	0.395751953125
NODE51X	NODE22X	ARRY51X	0.39288330078125
NODE52X	ARRY70X	ARRY69X	0.39141845703125
NODE53X	NODE44X	ARRY43X	0.390380859375
NODE54X	ARRY61X	NODE48X	0.366455078125
NODE55X	NODE54X	ARRY11X	0.35589599609375
NODE56X	NODE50X	NODE51X	0.34674072265625
NODE57X	NODE36X	NODE56X	0.34674072265625
NODE58X	NODE43X	ARRY47X	0.3148193359375
NODE59X	NODE53X	ARRY71X	0.29547119140625
NODE60X	NODE34X	ARRY65X	0.24462890625
NODE61X	ARRY3X	NODE60X	0.24462890625
NODE62X	NODE55X	NODE52X	0.2318115234375
NODE63X	NODE62X	ARRY50X	0.2318115234375
NODE64X	NODE61X	NODE58X	0.2213134765625
NODE65X	ARRY0X	NODE64X	0.21160888671875
NODE66X	NODE57X	ARRY24X	0.18701171875
NODE67X	NODE63X	NODE66X	0.18450927734375
NODE68X	NODE65X	NODE59X	0.0775146484375
NODE69X	NODE67X	ARRY46X	0.03131103515625
NODE70X	NODE68X	NODE37X	-0.0997314453125
NODE71X	NODE69X	NODE70X	-0.989990234375
