# Supplementary material for: Intrinsic androgen-dependent gene expression patterns revealed by comparison of genital fibroblasts from normal males and individuals with complete and partial androgen insensitivity syndrome
Source: BMC Genomics. 2007 Oct 18;8:376. doi: 10.1186/1471-2164-8-376 (PMC2212662; doi:10.1186/1471-2164-8-376)
Supplement: Additional file 8 — Gene tree file to visualize data for figure 2 together with additional files 5, 6 and 7 in TreeView [19]. [file 1471-2164-8-376-S8.gtr]

NODE1X	GENE210X	GENE204X	0.98297119140625
NODE2X	GENE173X	GENE167X	0.9813232421875
NODE3X	GENE151X	GENE83X	0.97833251953125
NODE4X	GENE203X	NODE1X	0.97613525390625
NODE5X	GENE201X	NODE4X	0.9749755859375
NODE6X	GENE206X	NODE5X	0.96923828125
NODE7X	GENE48X	GENE27X	0.95904541015625
NODE8X	GENE215X	GENE211X	0.95452880859375
NODE9X	GENE179X	GENE19X	0.9447021484375
NODE10X	GENE129X	GENE21X	0.94140625
NODE11X	GENE91X	NODE10X	0.94140625
NODE12X	GENE213X	GENE197X	0.9412841796875
NODE13X	GENE198X	NODE12X	0.9412841796875
NODE14X	GENE101X	GENE29X	0.94049072265625
NODE15X	GENE218X	GENE214X	0.939453125
NODE16X	NODE15X	GENE199X	0.9368896484375
NODE17X	GENE116X	NODE7X	0.93682861328125
NODE18X	GENE43X	NODE17X	0.93231201171875
NODE19X	GENE159X	GENE25X	0.9268798828125
NODE20X	NODE8X	NODE16X	0.91876220703125
NODE21X	GENE56X	NODE19X	0.91607666015625
NODE22X	GENE146X	NODE3X	0.91522216796875
NODE23X	GENE232X	NODE13X	0.91461181640625
NODE24X	GENE223X	NODE23X	0.91461181640625
NODE25X	GENE185X	GENE178X	0.9129638671875
NODE26X	GENE174X	GENE134X	0.912353515625
NODE27X	GENE82X	NODE25X	0.912353515625
NODE28X	GENE255X	GENE240X	0.9072265625
NODE29X	NODE2X	GENE51X	0.90606689453125
NODE30X	GENE4X	GENE0X	0.90106201171875
NODE31X	GENE243X	GENE236X	0.8958740234375
NODE32X	GENE258X	GENE225X	0.89312744140625
NODE33X	GENE244X	GENE239X	0.89288330078125
NODE34X	GENE256X	GENE233X	0.88055419921875
NODE35X	NODE11X	GENE189X	0.87567138671875
NODE36X	GENE207X	GENE205X	0.8741455078125
NODE37X	GENE247X	GENE217X	0.87103271484375
NODE38X	GENE212X	NODE37X	0.87103271484375
NODE39X	GENE195X	GENE191X	0.870849609375
NODE40X	GENE52X	GENE20X	0.87042236328125
NODE41X	GENE39X	NODE40X	0.87042236328125
NODE42X	GENE73X	GENE70X	0.86962890625
NODE43X	GENE180X	NODE27X	0.86944580078125
NODE44X	GENE251X	NODE38X	0.858642578125
NODE45X	NODE31X	GENE228X	0.8489990234375
NODE46X	GENE148X	GENE34X	0.8460693359375
NODE47X	GENE135X	GENE63X	0.83795166015625
NODE48X	GENE113X	GENE55X	0.83538818359375
NODE49X	GENE188X	GENE164X	0.834228515625
NODE50X	GENE37X	GENE8X	0.831298828125
NODE51X	NODE32X	GENE248X	0.8287353515625
NODE52X	GENE111X	GENE103X	0.82293701171875
NODE53X	GENE153X	GENE132X	0.82183837890625
NODE54X	GENE74X	GENE22X	0.81256103515625
NODE55X	GENE156X	GENE149X	0.7947998046875
NODE56X	GENE93X	NODE39X	0.79315185546875
NODE57X	NODE45X	NODE51X	0.79022216796875
NODE58X	GENE126X	GENE46X	0.789794921875
NODE59X	GENE182X	GENE24X	0.7869873046875
NODE60X	GENE249X	GENE241X	0.78363037109375
NODE61X	GENE242X	GENE202X	0.7738037109375
NODE62X	GENE209X	NODE61X	0.7738037109375
NODE63X	GENE220X	NODE24X	0.7738037109375
NODE64X	GENE133X	GENE65X	0.767333984375
NODE65X	GENE181X	GENE5X	0.7611083984375
NODE66X	GENE194X	NODE46X	0.7569580078125
NODE67X	GENE183X	GENE140X	0.75262451171875
NODE68X	GENE117X	GENE105X	0.75128173828125
NODE69X	GENE154X	NODE59X	0.74560546875
NODE70X	GENE165X	NODE69X	0.74560546875
NODE71X	GENE54X	NODE70X	0.74560546875
NODE72X	NODE71X	GENE60X	0.74560546875
NODE73X	GENE136X	NODE72X	0.74560546875
NODE74X	NODE9X	GENE98X	0.741455078125
NODE75X	GENE141X	NODE68X	0.73626708984375
NODE76X	GENE160X	NODE65X	0.73419189453125
NODE77X	GENE67X	NODE76X	0.73419189453125
NODE78X	GENE84X	NODE21X	0.7340087890625
NODE79X	GENE118X	NODE66X	0.7314453125
NODE80X	GENE57X	GENE47X	0.73065185546875
NODE81X	GENE92X	GENE53X	0.7288818359375
NODE82X	NODE77X	NODE80X	0.7281494140625
NODE83X	GENE16X	NODE81X	0.725830078125
NODE84X	GENE32X	NODE43X	0.72296142578125
NODE85X	NODE6X	NODE57X	0.71826171875
NODE86X	NODE82X	GENE45X	0.707763671875
NODE87X	GENE79X	GENE12X	0.70770263671875
NODE88X	GENE85X	GENE42X	0.70599365234375
NODE89X	GENE1X	NODE88X	0.70599365234375
NODE90X	NODE30X	NODE89X	0.70599365234375
NODE91X	NODE86X	GENE17X	0.70263671875
NODE92X	GENE62X	NODE55X	0.69976806640625
NODE93X	GENE127X	NODE92X	0.69976806640625
NODE94X	GENE124X	GENE14X	0.6981201171875
NODE95X	GENE144X	NODE94X	0.6981201171875
NODE96X	NODE83X	NODE95X	0.6981201171875
NODE97X	GENE184X	NODE96X	0.6981201171875
NODE98X	NODE91X	NODE29X	0.69598388671875
NODE99X	NODE14X	NODE98X	0.695556640625
NODE100X	GENE123X	GENE120X	0.69512939453125
NODE101X	GENE106X	NODE100X	0.69512939453125
NODE102X	GENE75X	GENE31X	0.68914794921875
NODE103X	NODE50X	GENE80X	0.68902587890625
NODE104X	GENE171X	GENE68X	0.6883544921875
NODE105X	NODE90X	NODE74X	0.68701171875
NODE106X	GENE107X	GENE38X	0.68670654296875
NODE107X	NODE75X	GENE125X	0.6851806640625
NODE108X	GENE95X	GENE28X	0.6837158203125
NODE109X	NODE101X	GENE161X	0.6820068359375
NODE110X	GENE128X	GENE71X	0.68048095703125
NODE111X	GENE23X	NODE105X	0.680419921875
NODE112X	NODE78X	NODE111X	0.6781005859375
NODE113X	GENE86X	NODE112X	0.67803955078125
NODE114X	GENE3X	NODE108X	0.6754150390625
NODE115X	NODE18X	GENE77X	0.6734619140625
NODE116X	NODE22X	NODE115X	0.6710205078125
NODE117X	NODE116X	NODE64X	0.6710205078125
NODE118X	GENE130X	NODE117X	0.6710205078125
NODE119X	NODE113X	NODE118X	0.6710205078125
NODE120X	NODE87X	NODE119X	0.6710205078125
NODE121X	NODE97X	NODE93X	0.66925048828125
NODE122X	NODE99X	NODE121X	0.66925048828125
NODE123X	NODE73X	NODE54X	0.66473388671875
NODE124X	GENE250X	NODE62X	0.66143798828125
NODE125X	NODE124X	GENE208X	0.66143798828125
NODE126X	GENE131X	NODE107X	0.65716552734375
NODE127X	GENE139X	NODE126X	0.65716552734375
NODE128X	GENE137X	NODE127X	0.65716552734375
NODE129X	NODE47X	NODE128X	0.65716552734375
NODE130X	GENE7X	NODE123X	0.65618896484375
NODE131X	NODE103X	NODE120X	0.65509033203125
NODE132X	GENE238X	GENE230X	0.65472412109375
NODE133X	NODE130X	GENE115X	0.65325927734375
NODE134X	NODE41X	GENE40X	0.65301513671875
NODE135X	NODE79X	NODE134X	0.65301513671875
NODE136X	GENE155X	GENE143X	0.648193359375
NODE137X	GENE186X	NODE136X	0.64404296875
NODE138X	GENE108X	NODE58X	0.642822265625
NODE139X	GENE121X	GENE18X	0.63677978515625
NODE140X	NODE28X	GENE216X	0.6341552734375
NODE141X	NODE137X	GENE190X	0.6317138671875
NODE142X	GENE26X	NODE141X	0.6317138671875
NODE143X	NODE142X	GENE15X	0.6317138671875
NODE144X	NODE131X	NODE67X	0.6278076171875
NODE145X	NODE133X	NODE49X	0.6265869140625
NODE146X	NODE36X	NODE85X	0.62286376953125
NODE147X	NODE102X	GENE9X	0.62109375
NODE148X	NODE122X	GENE89X	0.61553955078125
NODE149X	NODE125X	NODE146X	0.6129150390625
NODE150X	NODE129X	NODE53X	0.6126708984375
NODE151X	GENE90X	NODE139X	0.61151123046875
NODE152X	NODE148X	NODE151X	0.61151123046875
NODE153X	NODE144X	GENE66X	0.61126708984375
NODE154X	NODE52X	NODE153X	0.61126708984375
NODE155X	GENE163X	GENE145X	0.6104736328125
NODE156X	NODE155X	GENE78X	0.6104736328125
NODE157X	NODE150X	NODE156X	0.6104736328125
NODE158X	NODE157X	NODE109X	0.6104736328125
NODE159X	NODE138X	NODE154X	0.6060791015625
NODE160X	GENE69X	NODE159X	0.6060791015625
NODE161X	NODE143X	NODE35X	0.6026611328125
NODE162X	NODE161X	NODE114X	0.6026611328125
NODE163X	NODE135X	NODE162X	0.6026611328125
NODE164X	NODE163X	NODE158X	0.6026611328125
NODE165X	NODE164X	NODE84X	0.6026611328125
NODE166X	GENE64X	NODE165X	0.6026611328125
NODE167X	GENE170X	GENE72X	0.5963134765625
NODE168X	NODE145X	GENE94X	0.59515380859375
NODE169X	NODE147X	NODE168X	0.59515380859375
NODE170X	NODE160X	GENE6X	0.594482421875
NODE171X	NODE152X	GENE110X	0.59429931640625
NODE172X	NODE171X	GENE13X	0.5936279296875
NODE173X	NODE44X	NODE60X	0.593505859375
NODE174X	GENE49X	NODE110X	0.59149169921875
NODE175X	GENE138X	GENE11X	0.59075927734375
NODE176X	GENE33X	NODE166X	0.587646484375
NODE177X	GENE114X	NODE172X	0.58612060546875
NODE178X	NODE175X	NODE176X	0.58538818359375
NODE179X	NODE34X	GENE245X	0.570068359375
NODE180X	NODE63X	NODE179X	0.570068359375
NODE181X	NODE167X	NODE56X	0.56829833984375
NODE182X	NODE170X	NODE181X	0.56829833984375
NODE183X	NODE177X	NODE169X	0.56396484375
NODE184X	GENE36X	NODE183X	0.56396484375
NODE185X	NODE173X	GENE253X	0.5635986328125
NODE186X	GENE254X	GENE231X	0.562744140625
NODE187X	GENE169X	GENE58X	0.56201171875
NODE188X	NODE106X	NODE182X	0.5587158203125
NODE189X	NODE187X	NODE184X	0.5582275390625
NODE190X	NODE178X	GENE41X	0.5574951171875
NODE191X	NODE188X	NODE190X	0.55718994140625
NODE192X	NODE149X	NODE33X	0.55517578125
NODE193X	NODE191X	GENE176X	0.5545654296875
NODE194X	GENE168X	NODE189X	0.55267333984375
NODE195X	NODE192X	GENE222X	0.5498046875
NODE196X	NODE195X	GENE227X	0.5498046875
NODE197X	NODE196X	GENE224X	0.542724609375
NODE198X	NODE180X	NODE197X	0.542724609375
NODE199X	GENE99X	GENE50X	0.5367431640625
NODE200X	GENE59X	GENE30X	0.53631591796875
NODE201X	GENE150X	NODE174X	0.53570556640625
NODE202X	GENE172X	GENE35X	0.5343017578125
NODE203X	NODE185X	NODE140X	0.5181884765625
NODE204X	GENE234X	GENE221X	0.5133056640625
NODE205X	NODE203X	NODE186X	0.5106201171875
NODE206X	GENE177X	GENE142X	0.50360107421875
NODE207X	NODE48X	NODE194X	0.50042724609375
NODE208X	NODE199X	NODE104X	0.4976806640625
NODE209X	GENE196X	NODE208X	0.4976806640625
NODE210X	NODE26X	GENE76X	0.4962158203125
NODE211X	NODE42X	NODE210X	0.4962158203125
NODE212X	NODE211X	GENE157X	0.4962158203125
NODE213X	GENE158X	NODE201X	0.48455810546875
NODE214X	GENE97X	NODE193X	0.4837646484375
NODE215X	NODE198X	GENE252X	0.4820556640625
NODE216X	GENE162X	GENE109X	0.47747802734375
NODE217X	GENE2X	NODE214X	0.47735595703125
NODE218X	GENE87X	NODE212X	0.474853515625
NODE219X	NODE218X	NODE207X	0.474853515625
NODE220X	GENE112X	NODE219X	0.4744873046875
NODE221X	NODE217X	GENE119X	0.47216796875
NODE222X	GENE166X	NODE221X	0.47216796875
NODE223X	NODE213X	NODE202X	0.47216796875
NODE224X	NODE222X	NODE223X	0.47216796875
NODE225X	GENE192X	GENE104X	0.4678955078125
NODE226X	NODE206X	GENE44X	0.46722412109375
NODE227X	NODE205X	NODE215X	0.4664306640625
NODE228X	NODE200X	NODE224X	0.46002197265625
NODE229X	NODE220X	GENE81X	0.45220947265625
NODE230X	NODE228X	GENE102X	0.44561767578125
NODE231X	NODE216X	NODE209X	0.43609619140625
NODE232X	NODE229X	NODE231X	0.43609619140625
NODE233X	NODE230X	NODE232X	0.435546875
NODE234X	GENE147X	NODE233X	0.435546875
NODE235X	GENE226X	GENE219X	0.424072265625
NODE236X	GENE122X	GENE10X	0.41290283203125
NODE237X	GENE96X	NODE234X	0.40765380859375
NODE238X	NODE225X	GENE100X	0.401611328125
NODE239X	GENE257X	GENE246X	0.3968505859375
NODE240X	NODE237X	GENE175X	0.37908935546875
NODE241X	NODE227X	NODE132X	0.36444091796875
NODE242X	NODE204X	GENE235X	0.3428955078125
NODE243X	GENE187X	NODE240X	0.3414306640625
NODE244X	GENE200X	NODE241X	0.33367919921875
NODE245X	NODE235X	NODE244X	0.33367919921875
NODE246X	NODE236X	NODE226X	0.33099365234375
NODE247X	NODE243X	NODE238X	0.32427978515625
NODE248X	NODE247X	GENE61X	0.304443359375
NODE249X	NODE248X	NODE246X	0.28839111328125
NODE250X	GENE193X	GENE152X	0.28424072265625
NODE251X	NODE249X	NODE250X	0.26220703125
NODE252X	NODE242X	NODE239X	0.25042724609375
NODE253X	NODE251X	GENE88X	0.23541259765625
NODE254X	NODE245X	GENE237X	0.2274169921875
NODE255X	NODE252X	GENE229X	0.18548583984375
NODE256X	NODE254X	NODE255X	0.18548583984375
NODE257X	NODE20X	NODE256X	0.14666748046875
NODE258X	NODE253X	NODE257X	-0.6268310546875
